# Supplementary material for: Single cell transcriptional zonation of human psoriasis skin identifies an alternative immunoregulatory axis conducted by skin resident cells
Source: Cell Death Dis. 2021 May 6;12(5):450. doi: 10.1038/s41419-021-03724-6 (PMC8102483; doi:10.1038/s41419-021-03724-6)
Supplement: Supplementary file 5 — Supplementary table 1 [file 41419_2021_3724_MOESM5_ESM.xlsx]

## Sheet: Sheet1
Name	Gender	Age	Position	Tissue size
Psor1	Female	47	belly	1.0*0.5cm
Psor2	Male	28	leg	0.6*0.7cm
Psor3	Male	60	leg	0.6*0.5cm
Ctrl1	Female	32	belly	0.6*0.5cm
Ctrl2	Male	23	leg	0.7*0.5cm
Ctrl3	Male	47	leg	1.2*0.4cm
