# Supplementary material for: Single cell transcriptional zonation of human psoriasis skin identifies an alternative immunoregulatory axis conducted by skin resident cells
Source: Cell Death Dis. 2021 May 6;12(5):450. doi: 10.1038/s41419-021-03724-6 (PMC8102483; doi:10.1038/s41419-021-03724-6)
Supplement: Supplementary file 6 — Supplementary table 2 [file 41419_2021_3724_MOESM6_ESM.xlsx]

## Sheet: 2a_All_GeneMarkers
			Gene Enrichment_Value of Cell Type
Gene_Name	Cell-Type	Significant_Num	End_Endo1	End_Endo2	End_Endo3	End_Endo4	Endo_Lym	EpD_Basal1	EpD_Basal2	EpD_Basal3	EpD_Corneum	EpD_Foli	EpD_Granualr/spinous	EpD_Granular	EpD_SG	EpD_Spinous	IM_CD4+T	IM_CD8+T	IM_DC1	IM_DC2	IM_Lg	IM_MastC1	IM_MastC2	IM_Mgl1	IM_Mgl2	IM_Treg	Mes_DP/DS1	Mes_DP/DS2	Mes_Fibro	Mes_Peri1	Mes_Peri2	Mes_SM	SchM_DP_NCL	SchM_MLN1	SchM_MLN2	SchM_MLN3	SchM_SC
ACSM6	End_Endo1	34	0.664845	0.00282574	0.0582253	0.207402	0.0112464	0.0634614	0.0690065	0.238088	0.0472035	0.0019182	0.0233514	0.0213135	0.00791426	0.0352843	0.0014234	0.00365564	0.00222221	0.00146372	0.000944424	0.00140656	5.2784e-05	5.2784e-05	0.00148812	5.2784e-05	0.0115464	5.2784e-05	0.0228234	0.0412534	0.0255584	5.2784e-05	0.00801371	0.00367217	0.00571518	0.00105166	0.00317073
AKAP2	End_Endo1	34	0.956798	0.0136609	0.161288	0.400745	0.0437683	1.61608e-05	0.000753718	0.000354316	0.00158765	1.61608e-05	0.00144104	0.00021292	0.00151917	0.00162129	0.00361416	0.00252738	0.00535432	0.00394685	0.00392647	0.00551738	0.00283688	0.000212104	0.000742763	0.000674527	0.0175788	1.61608e-05	0.0823099	0.146241	0.112991	0.00114074	0.0380017	0.00199071	0.00264111	0.000321783	0.000815585
AL138752.2	End_Endo1	34	0.655319	0.00183675	0.0563095	0.201576	0.011345	0.0112441	0.0962835	0.10202	0.0461463	0.00966446	0.0499231	0.00975569	0.00398074	0.113985	0.0053041	0.00775599	0.00732568	0.00527318	0.00208771	0.00188815	0.00151924	0.00538705	0.00667022	4.79525e-05	0.00943096	4.79525e-05	0.0282819	0.0258967	0.0179226	0.000816194	0.0279064	0.000708487	0.00114529	0.00473821	4.79525e-05
C2CD4A	End_Endo1	34	3.41643	0.00654206	0.00217231	0.158565	0.0047149	0.00201955	0.0523623	0.105935	0.0151678	0.000169756	0.00610979	0.00224232	0.000169756	0.0855811	0.00215259	0.00631062	0.00211683	0.000169756	0.000169756	0.000169756	0.000169756	0.000169756	0.000169756	0.00263612	0.00199205	0.000169756	0.0056525	0.0119659	0.0355741	0.000169756	0.00211246	0.000169756	0.000169756	0.000169756	0.000169756
C2CD4B	End_Endo1	34	1.55169	0.0161783	0.122446	0.611813	0.0126639	0.00311886	0.00427936	0.00534073	0.0101534	7.77118e-05	0.0101081	0.00254463	0.000177401	0.0123023	0.000591396	0.00212439	0.00340094	0.000719185	0.00010951	0.00104301	6.77606e-05	0.000662576	0.000339763	0.000597155	0.000725352	3.7384e-05	0.00566753	0.00658644	0.00696132	2.14228e-06	0.00404729	0.000239229	0.000349727	4.26441e-05	0.000189683
CASP5	End_Endo1	34	1.33969	0.012479	0.21152	0.556012	0.0710375	0.000653029	0.00753175	0.019575	0.0054333	5.49943e-05	0.00604904	0.00175546	5.49943e-05	0.016092	0.00709575	0.0157621	0.00231578	0.00381817	0.00416331	5.49943e-05	5.49943e-05	0.00635308	0.00722806	0.000852397	0.00992713	5.49943e-05	0.0521027	0.0342705	0.00982756	5.49943e-05	5.49943e-05	0.00213496	5.49943e-05	5.49943e-05	5.49943e-05
CSF2RB	End_Endo1	34	1.61491	0.01083	0.433783	0.784175	0.00271681	0.000463495	0.00182982	0.00192911	0.00311901	8.78496e-06	0.00137541	0.00064201	0.000416287	0.00186463	0.000111101	0.000449021	0.0342903	0.0604433	0.0110774	0.0109155	0.00694782	0.0210913	0.020042	0.000541456	0.00122021	8.78496e-06	0.00238966	0.00300372	0.000781094	8.78496e-06	0.00035605	0.00038914	8.78496e-06	8.78496e-06	8.78496e-06
CSF3	End_Endo1	34	2.61715	0.024293	0.030009	0.453628	0.00195004	0.00285065	0.00604028	0.00445568	0.010394	0.000103594	0.00467843	0.00472023	6.67177e-06	0.00133331	0.000550603	0.00173112	0.00585423	0.00235244	0.000290165	0.00156634	0.000352779	0.00117142	0.00047369	0.000103341	0.00207032	6.67177e-06	0.0176664	0.0120602	0.00806016	6.67177e-06	0.0113403	0.000226192	0.00121146	6.67177e-06	6.67177e-06
HOXB4	End_Endo1	34	1.64334	0.0215745	0.201543	0.750262	0.0394124	0.00185037	0.00337263	0.00498314	0.00160181	0.00111954	0.00250015	0.00094997	7.2034e-05	0.00245239	0.00758286	0.00369736	0.00303574	0.00467105	7.2034e-05	0.000869637	0.00228409	0.00094633	0.00203222	0.00111681	0.00871877	0.00125859	0.0444121	0.0292017	0.0203677	7.2034e-05	0.000985944	0.00106473	7.2034e-05	0.00143568	7.2034e-05
HOXB9	End_Endo1	34	3.40174	0.000175794	0.31155	0.821676	0.000175794	0.00427443	0.000175794	0.00198147	0.000175794	0.000175794	0.000175794	0.00264928	0.000175794	0.000175794	0.000175794	0.000175794	0.000175794	0.000175794	0.000175794	0.00212535	0.000175794	0.000175794	0.000175794	0.000175794	0.000175794	0.000175794	0.000175794	0.00998554	0.00201526	0.000175794	0.00461396	0.000175794	0.000175794	0.000175794	0.000175794
HOXD1	End_Endo1	34	2.18267	0.0220242	0.311888	0.959247	0.0156056	0.000944658	0.00155603	0.0047178	0.00232987	2.3669e-05	0.000819724	0.000680063	2.3669e-05	0.00347186	2.3669e-05	0.000561949	0.00296565	0.000304732	2.3669e-05	0.000308492	0.000332976	0.000310722	0.000307966	0.000366697	0.000868045	0.00132293	0.00391601	0.0148094	0.0217297	0.000967687	0.00099102	0.000349597	2.3669e-05	2.3669e-05	2.3669e-05
HOXD10	End_Endo1	34	1.2271	0.0123054	0.238338	0.485247	0.0374254	0.00063186	0.00314281	0.0128437	0.00129071	0.000157514	0.00153038	0.000133656	0.000480741	0.0139813	0.000441116	0.000119058	0.000747381	1.01458e-05	0.000181396	0.000445867	1.01458e-05	0.000133144	0.000131963	1.01458e-05	0.011098	0.00151882	0.147241	0.0540661	0.0179895	0.0266052	0.00164753	0.000645475	1.01458e-05	1.01458e-05	1.01458e-05
ICAM1	End_Endo1	34	0.650483	0.00694146	0.0681514	0.260187	0.00325686	0.00762433	0.00658251	0.00925882	0.0147884	5.24577e-05	0.0052307	0.0030825	2.77509e-05	0.00530835	0.000770784	0.00302325	0.0160001	0.0266286	0.00278595	0.00350794	0.000633539	0.0388585	0.0104063	0.000193704	0.0068389	6.10036e-05	0.253979	0.037926	0.0793323	2.45969e-05	0.0019684	0.0012205	0.00102604	0.000142519	1.44648e-06
KCNN2	End_Endo1	34	0.743904	0.00593628	0.161142	0.257803	0.00665795	0.013448	0.030622	0.0697289	0.027769	0.00332455	0.0142332	0.00669518	0.00628554	0.0435227	0.00383956	0.00424855	0.00644205	0.00683108	0.000679077	0.00220367	0.00021962	0.00312834	0.00305375	0.000564894	0.0213305	0.00114188	0.061078	0.037257	0.0175032	0.0036448	0.0151698	0.0264205	0.00890755	0.0099917	1.56154e-05
LRRC49	End_Endo1	34	0.507379	0.00398025	0.0765952	0.218107	0.019375	0.0141997	0.0368853	0.0936672	0.0163073	0.00165782	0.0118804	0.00738054	0.0035966	0.0271989	0.00084114	0.00255615	0.00301501	0.00105404	0.000172117	0.000913051	9.62742e-06	0.000449785	0.000442244	0.000149091	0.0397735	0.00115778	0.238614	0.0725837	0.0379053	0.0022715	0.00530514	0.000952143	0.00592727	0.00047648	0.00206788
MMP1	End_Endo1	34	1.39579	0.0452229	0.0448067	0.406866	0.000678045	0.0002909	0.0101849	0.00899009	0.000544614	2.44913e-05	0.000555966	0.000782203	0.000470514	0.00181887	0.000722564	0.0060294	0.00438855	0.000315548	0.00106717	0.000295674	0.000344793	0.00218065	0.000361366	2.44913e-05	0.0482189	2.44913e-05	0.112898	0.0238918	0.0126849	2.44913e-05	0.0337722	2.44913e-05	2.44913e-05	2.44913e-05	0.000496132
NEDD9	End_Endo1	34	0.854841	0.0108145	0.219069	0.398073	0.00966061	0.0341045	0.0161933	0.0253627	0.0068995	0.0026641	0.00339786	0.00692744	0.00589028	0.00512144	0.0257352	0.0364859	0.010232	0.0114501	0.00148821	0.00994553	0.00599309	0.0037784	0.000613272	0.0111405	0.00758582	0.000654142	0.0164186	0.0377313	0.0185615	0.000857383	0.0171637	0.00240775	0.00594198	0.000724069	8.15803e-05
PLEKHO2	End_Endo1	34	0.838907	0.0100446	0.135477	0.338699	0.0561549	0.0116625	0.00793138	0.0249864	0.0094732	0.000925653	0.0055782	0.0076191	1.01196e-05	0.007702	0.00270942	0.0127695	0.0224187	0.0594536	0.00674351	0.00510695	0.000590298	0.043335	0.0519871	0.00162359	0.0153757	0.000426996	0.0623929	0.0294295	0.0194521	0.00117144	0.00630253	0.00603515	0.00183617	0.00197869	0.00134827
RCAN1	End_Endo1	34	0.564258	0.00800435	0.0899641	0.191944	0.0110422	0.0245412	0.0194958	0.0866308	0.0404012	0.00167877	0.0332452	0.0108902	0.000690967	0.0794831	0.000395957	0.00167325	0.00296224	0.00325474	0.00125614	0.000338577	0.000186469	0.00327445	0.00716129	0.00023872	0.00590193	0.000151998	0.0326237	0.0294483	0.0310598	0.000592855	0.00858683	0.00136296	0.00300919	0.00100368	0.00200757
SELE	End_Endo1	34	1.50833	0.024697	0.142204	0.575705	0.000459811	0.00147392	0.00323909	0.00394582	0.00689552	0.000157686	0.0037145	0.00150122	8.16915e-05	0.00306554	0.00058877	0.0021248	0.00284375	0.000978973	0.000267168	0.000625213	0.000179784	0.000838252	0.000491937	0.000214026	0.00121428	1.7245e-06	0.00453578	0.00841738	0.0056189	2.93292e-05	0.0120672	0.000354589	0.000212812	0.00014963	1.7245e-06
SHB	End_Endo1	34	1.10951	0.0143367	0.0554759	0.255341	0.00193327	0.00364695	0.0431424	0.0757588	0.0899903	0.0151683	0.0320232	0.0147081	0.000150123	0.158244	0.00190245	0.000150123	0.00206381	0.00193611	0.000150123	0.000150123	0.000150123	0.00197416	0.00694058	0.000150123	0.00355932	0.00262558	0.0200132	0.0067058	0.00735238	0.00255882	0.0158417	0.00222115	0.00359056	0.000150123	0.000150123
SOX17	End_Endo1	34	2.49258	0.0162247	0.376647	1.16955	0.000351114	1.15483e-05	0.00219911	0.000941152	0.00113492	0.000179317	0.00181055	0.000543794	1.15483e-05	0.00101525	0.000146068	0.00042604	0.00244063	0.000148652	0.000206505	0.000307374	1.15483e-05	0.000151574	0.000170236	1.15483e-05	0.000272755	1.15483e-05	0.00232147	0.00255831	0.00350659	0.000196463	0.00211077	0.000391532	1.15483e-05	1.15483e-05	0.000233724
SPAM1	End_Endo1	34	0.932518	0.0113038	0.0950565	0.205419	0.0104098	0.0111543	0.0308202	0.0739584	0.0137249	0.000160353	0.00981663	0.0109816	0.00308397	0.044876	0.00433656	0.00826673	0.00677997	0.00206824	0.000160353	0.000160353	0.000160353	0.00459679	0.00453375	0.000160353	0.0259809	0.000160353	0.176347	0.0244479	0.0144743	0.000160353	0.0161188	0.00285168	0.00383561	0.000160353	0.00325188
STAT5A	End_Endo1	34	0.357956	0.00453599	0.110261	0.177823	0.00682863	0.00909803	0.0096617	0.0259538	0.0454816	0.00068569	0.0166828	0.00685561	0.000811966	0.0156798	0.0233369	0.0665049	0.0172703	0.0383182	0.00709767	0.0049064	0.000866629	0.0144364	0.00792778	0.0105909	0.0127858	0.000318484	0.0953928	0.0769265	0.102881	0.000824704	0.0373682	0.0020779	0.00186681	0.00288293	0.00062678
STC1	End_Endo1	34	1.77676	0.00551585	0.270217	0.580066	0.0253311	0.000961725	0.00763127	0.0107622	0.00969699	0.000216647	0.0027474	0.00273116	0.000346192	0.00563063	0.000176477	0.000714038	0.00244059	0.000902077	1.39491e-05	0.000168287	1.39491e-05	0.000652612	0.000181504	1.39491e-05	0.0162597	1.39491e-05	0.0276505	0.00444461	0.00103978	1.39491e-05	0.0269813	0.00112124	0.00033307	1.39491e-05	1.39491e-05
STC2	End_Endo1	34	1.51358	0.0194752	0.212013	0.555024	0.00234039	6.22933e-05	0.00213896	0.0035333	0.00138504	6.22933e-05	0.00216167	0.00179219	6.22933e-05	0.0013947	6.22933e-05	6.22933e-05	0.00177541	6.22933e-05	0.00111488	6.22933e-05	6.22933e-05	0.00178163	6.22933e-05	6.22933e-05	0.151798	6.22933e-05	0.098955	0.0303087	0.0240307	6.22933e-05	0.00270832	6.22933e-05	6.22933e-05	6.22933e-05	6.22933e-05
TFPI2	End_Endo1	34	1.29085	0.00712339	0.0689621	0.317054	0.0395262	0.00073088	0.00122574	0.00180204	0.000616258	0.000845524	0.00127713	0.00156538	5.44035e-05	0.00121819	5.44035e-05	0.000639096	0.00155072	0.00266597	5.44035e-05	0.000656787	5.44035e-05	5.44035e-05	5.44035e-05	5.44035e-05	0.0236753	5.44035e-05	0.274599	0.0558272	0.187877	0.000926375	5.44035e-05	5.44035e-05	5.44035e-05	5.44035e-05	0.00275086
TMEM70	End_Endo1	34	0.407159	0.00249895	0.0431889	0.158109	0.0112055	0.0143119	0.0198203	0.126502	0.0558336	0.00176521	0.032418	0.0131955	0.00232283	0.0631456	0.00759161	0.00690412	0.00580916	0.00979468	0.00327798	0.000884879	0.000437186	0.00884668	0.00527241	0.00175694	0.0119035	0.000814184	0.0934806	0.045839	0.0880262	0.00153231	0.0116702	0.000853216	0.00222152	0.00200453	0.000368114
TNFSF9	End_Endo1	34	0.656071	0.00215581	0.00796119	0.17455	0.00102167	0.00636445	0.0371739	0.0730545	0.0313368	0.00273201	0.0182038	0.010408	0.000775802	0.100828	0.0102007	0.0826146	0.0264808	0.0229367	0.00145157	0.00281801	0.000131696	0.00890611	0.000263617	0.00125571	0.00306863	9.36501e-06	0.0723819	0.0389995	0.0933615	0.000382581	0.00253522	0.00110142	0.0015296	0.000923424	9.36501e-06
UPP1	End_Endo1	34	0.768424	0.00915296	0.177007	0.339868	0.00255382	0.00631652	0.00849021	0.0227477	0.00507838	0.000532936	0.0023956	0.00275524	0.000365546	0.0483994	0.00460724	0.0145982	0.0128241	0.053383	0.00658463	0.00351209	0.000440996	0.0193636	0.00756001	0.000797605	0.00336662	4.64359e-05	0.0546776	0.025021	0.0356392	0.000307812	0.0140711	0.00734779	0.00170118	0.00521442	0.000986798
AC005324.3	End_Endo1	33	0.638305	0.00609892	0.02174	0.178691	0.00481226	0.00601025	0.04963	0.137072	0.0895512	0.0321872	0.0711386	0.0141847	0.00172593	0.293388	0.000879818	0.000816393	0.012936	0.00192834	6.94993e-05	6.94993e-05	6.94993e-05	0.000912982	6.94993e-05	0.00107745	0.0057158	6.94993e-05	0.0266222	0.0158647	0.0109676	6.94993e-05	0.00181865	0.00236039	6.94993e-05	6.94993e-05	6.94993e-05
AC069368.1	End_Endo1	33	0.554433	0.00274975	0.0550801	0.324539	0.0115405	0.0414241	0.0281703	0.0753154	0.0445289	0.000366808	0.0185937	0.0155851	0.000900836	0.00523886	0.00250025	0.00374646	0.0218762	0.0380651	0.00777916	0.00168805	0.000306865	0.0398767	0.0120421	0.00102533	0.00454432	0.000440351	0.101409	0.0278139	0.0436082	0.000607755	0.00287216	0.00426549	0.00295903	0.000871274	0.000714636
ADAMTS4	End_Endo1	33	0.468447	0.00513264	0.0278355	0.138298	0.00177051	0.00941632	0.0273289	0.0588343	0.0123768	3.3304e-05	0.0027193	0.00320011	3.3641e-05	0.00204211	7.61741e-05	0.000650025	0.00157377	0.000481866	7.61972e-05	0.000325638	1.75347e-06	0.000126874	0.000451775	0.000107975	0.00727535	7.39525e-05	0.120771	0.189208	0.519186	7.15982e-05	0.00556116	3.11072e-05	0.00110647	1.75347e-06	0.000155202
ADAMTS9	End_Endo1	33	0.658165	0.0247566	0.160239	0.437144	0.0171205	0.00191617	0.00461929	0.00362871	0.00242119	0.000220134	0.0011897	0.000983154	0.000517668	0.00175755	9.05477e-05	0.000625146	0.00150052	0.000185149	0.000274686	0.000205716	5.80639e-05	0.000111602	5.89129e-05	0.000126501	0.0148754	0.00287387	0.0270322	0.111586	0.280538	0.000552988	0.00170894	0.000712334	0.000647531	0.000984141	0.00107742
ANKDD1A	End_Endo1	33	0.532267	0.00434075	0.046045	0.229039	0.0336823	0.0482867	0.0238272	0.0632311	0.0315342	0.00111046	0.0154425	0.0172962	0.0111379	0.0140708	0.00240126	0.00338418	0.0104975	0.0431784	0.00204469	0.00108381	0.000469323	0.0435287	0.00639546	0.00154832	0.00858829	0.000444523	0.0861168	0.069641	0.0730547	0.00214215	0.00265294	0.00244311	0.00346201	0.000793319	0.000538659
APOLD1	End_Endo1	33	0.342493	0.0103672	0.0866161	0.157342	0.00898122	0.00780126	0.0401437	0.0919834	0.0164348	0.000763854	0.00658057	0.00851181	0.00177753	0.0139594	0.0152373	0.0322858	0.00862022	0.00709464	0.00117905	0.00382655	7.20401e-05	0.00126069	0.000787035	0.00974378	0.00638017	6.20623e-05	0.0203104	0.168249	0.260908	0.000364018	0.00276292	0.00216957	0.0027537	0.0040996	0.000341278
ARRB1	End_Endo1	33	0.392212	0.0143948	0.120742	0.323795	0.0340665	0.00454704	0.0100917	0.047752	0.0221117	0.000411538	0.0216631	0.00550866	0.00135963	0.0965116	0.00588187	0.0054442	0.0254588	0.0344489	0.00350316	0.0109078	0.00453048	0.0170708	0.0154377	0.00257273	0.00611785	0.000380603	0.0547338	0.0571364	0.0296787	2.5608e-06	0.00610918	0.00307823	0.00127632	0.00153501	0.000226658
ATP11C	End_Endo1	33	0.262746	0.00828555	0.0835888	0.187209	0.0102714	0.0285947	0.0285914	0.0796219	0.0743274	0.00251401	0.0183548	0.0150303	0.00113276	0.0236969	0.00586828	0.017216	0.00843924	0.00641316	0.00128013	0.00391966	0.000275437	0.00280936	0.00420369	0.00199597	0.0163549	0.000798828	0.10633	0.0857095	0.0698496	0.000676334	0.00796776	0.00185659	0.00404733	0.000884071	0.000861194
ATP2B2	End_Endo1	33	0.766645	0.0102897	0.0830553	0.375812	0.00374465	0.0176447	0.0239068	0.0870086	0.0559164	0.0055306	0.0135832	0.0226385	0.00339851	0.0302249	0.00552878	0.0112196	0.010761	0.00553609	0.00309787	0.00373221	0.00316833	0.00582304	0.00271185	0.000634588	0.0148951	4.09525e-05	0.0413625	0.0389888	0.0135296	0.00195881	0.013547	4.09525e-05	0.00249872	0.00202934	0.00108243
BCR	End_Endo1	33	0.386779	0.00928201	0.112935	0.253029	0.0224295	0.0114271	0.0415321	0.157868	0.0427895	0.00271111	0.0178353	0.0115742	0.000844882	0.108069	0.00429866	0.0118643	0.00689619	0.00323088	0.000859841	0.000770663	7.84488e-05	0.000434091	0.000769312	0.000536486	0.00607091	0.000517898	0.0397503	0.0332357	0.0273915	0.000522346	0.00716563	0.000885565	0.00285421	0.000214308	0.000272388
BDKRB2	End_Endo1	33	0.895587	0.00738598	0.387109	0.219952	0.000191731	0.0323418	0.00219026	0.155695	0.00649208	0.00699305	0.0173949	0.00909388	0.000191731	0.0932635	0.000191731	0.000191731	0.00239054	0.00533618	0.00837914	0.000191731	0.000191731	0.000191731	0.000191731	0.000191731	0.0127702	0.000191731	0.0909978	0.00421267	0.000191731	0.000191731	0.000191731	0.000191731	0.000191731	0.000191731	0.000191731
CA8	End_Endo1	33	1.51955	0.0128697	0.182377	0.627033	0.000923377	0.00247518	0.00614018	0.0110099	0.0125549	0.000424027	0.00578931	0.00393701	0.000479715	0.0056046	0.000440209	0.000240194	0.00282449	0.00117108	0.000180995	0.00046671	1.01226e-05	0.00068189	0.000285004	0.000881348	0.00376537	0.000565461	0.028185	0.00698601	0.00220639	1.01226e-05	0.265661	0.00586097	0.00399277	0.000201546	1.01226e-05
CASP10	End_Endo1	33	0.552602	0.0125152	0.145965	0.416175	0.0234133	0.0133605	0.0347538	0.160703	0.0261101	3.31388e-06	0.00975012	0.00651061	0.00162439	0.0620041	0.00712322	0.013069	0.0113215	0.0197369	0.00241477	0.00682144	0.00260715	0.0104904	0.00779377	0.000138217	0.00706786	0.00024208	0.0306082	0.00816685	0.00226053	5.6354e-05	0.000929771	0.000264096	0.00165845	6.59601e-05	3.31388e-06
CD200	End_Endo1	33	0.945166	0.0179333	0.309917	0.585263	0.133803	0.00301569	0.0476247	0.00732716	0.00225155	0.0148919	0.00648199	0.000210773	0.0330115	0.00269764	0.00139972	0.0010627	0.0139223	0.00137925	0.000364219	0.000883177	1.59958e-05	0.000209966	1.59958e-05	0.000578823	0.0173519	0.00354957	0.0256406	0.0210516	0.00501534	0.00525727	0.00122084	0.00197308	0.00703931	0.000792157	0.00320083
CDC42EP2	End_Endo1	33	0.520854	0.00345848	0.101654	0.211612	0.0218353	0.0036317	0.0035535	0.015649	0.00540735	0.00132181	0.00158397	0.00188667	0.000387399	0.00396469	0.00035518	0.000674174	0.00581231	0.0564919	0.00303191	0.00108874	0.000185492	0.0336274	0.00664802	0.000550431	0.0344392	0.00143984	0.259922	0.125	0.176164	0.000282139	0.00301659	0.000511246	0.00215489	1.31896e-05	1.31896e-05
CLIC2	End_Endo1	33	0.749803	0.00907685	0.115808	0.445798	0.0360107	0.00764398	0.00389683	0.00760392	0.00997218	0.000363825	0.00659236	0.00511155	0.000188514	0.00917779	0.000609912	0.000701516	0.0352124	0.0617114	0.00837094	0.00250816	0.000566661	0.0296309	0.0167913	0.000346246	0.0117014	0.00082842	0.2195	0.0216294	0.0115241	3.98009e-06	0.000525517	0.000791701	0.00117182	7.92237e-05	3.98009e-06
CNKSR3	End_Endo1	33	0.502408	0.0106031	0.122283	0.300177	0.0650059	0.0100326	0.0293	0.0781014	0.0384557	0.013264	0.0286374	0.0105331	0.00236478	0.132075	0.000171131	0.000428777	0.00265989	0.000511895	0.000410127	0.000813148	4.36903e-05	8.83768e-05	8.06125e-05	7.52147e-05	0.0108332	0.000348948	0.0226211	0.0126598	0.00544359	0.0016614	0.0240309	0.0028071	0.00442938	0.00056762	0.00342461
CNST	End_Endo1	33	0.316335	0.0108803	0.0964512	0.233503	0.0263734	0.0213347	0.0223425	0.0822948	0.0692516	0.0013001	0.0263994	0.0160523	0.000832693	0.0286469	0.0139422	0.0221167	0.00743399	0.0116166	0.000432858	0.00986194	0.00212578	0.00414908	0.00105637	0.00546948	0.0159877	0.000328113	0.0437285	0.0680278	0.0324874	0.00424895	0.0139887	0.00316876	0.00488318	0.00206702	0.000668057
DEDD	End_Endo1	33	0.291284	0.0040547	0.0737602	0.139697	0.0103201	0.0198142	0.0336569	0.128614	0.0882372	0.00131711	0.049963	0.0237623	0.0028675	0.0694594	0.00903151	0.00787225	0.0108571	0.00954735	0.00184213	0.00285253	0.000289575	0.00268108	0.00178686	0.00122698	0.0149605	0.000386204	0.075852	0.0584758	0.0666301	0.00170963	0.0206882	0.00177249	0.00290382	0.00214092	0.000185219
DNAJB4	End_Endo1	33	0.266229	0.0106546	0.0546229	0.15952	0.0131286	0.0334012	0.0436226	0.102015	0.0747058	0.000921043	0.0335124	0.0173826	0.0011704	0.0303918	0.00464695	0.00618002	0.00821955	0.00648093	0.00141089	0.00225557	0.000485354	0.00525534	0.00077366	0.00211965	0.0100671	0.00097836	0.0737137	0.124098	0.0888457	0.00171683	0.00746283	0.00166032	0.00342407	0.000516199	0.000230383
DUSP5	End_Endo1	33	0.44822	0.00426374	0.0346789	0.168672	0.0169523	0.025345	0.0186273	0.055054	0.10153	0.00826949	0.0776911	0.016609	0.00142397	0.0276391	0.0255912	0.0654831	0.0269624	0.0503713	0.00521361	0.00708014	0.000245374	0.0149955	0.00510523	0.00284196	0.00166589	9.93384e-05	0.0370105	0.0227209	0.0540887	0.000338903	0.00148445	0.00107122	0.00385941	0.000138357	4.76496e-05
EHD3	End_Endo1	33	0.702148	0.0012818	0.105839	0.184315	0.0182806	0.0110705	0.0310484	0.0847991	0.00768679	0.0039099	0.00807973	0.0171176	0.0500254	0.0718786	0.00136052	0.00281787	0.00306472	0.000107414	0.000107414	0.00140168	0.00151292	0.00141181	0.00139929	0.00166614	0.0195518	0.00454687	0.0367575	0.177566	0.0700822	0.000107414	0.00133516	0.00365199	0.000107414	0.000107414	0.000107414
EVA1C	End_Endo1	33	0.339189	0.0103378	0.0988492	0.20587	0.0133915	0.0221904	0.0333155	0.136327	0.0412895	0.000703918	0.0218473	0.0116193	0.0030663	0.0847588	0.00542827	0.0122491	0.00503874	0.000525293	0.000643624	0.0015801	0.000247771	0.000442049	0.000829517	0.00101	0.00832871	0.000515952	0.029078	0.086647	0.0496483	0.00219878	0.0160387	0.00315028	0.00359102	0.00199949	0.00109426
FAM241A	End_Endo1	33	0.356984	0.014035	0.104886	0.303745	0.0115635	0.0117704	0.0118631	0.0434863	0.0690238	0.00346591	0.0447178	0.0120802	0.000891623	0.0468257	0.00729092	0.00893345	0.00402664	0.00399648	0.00148348	0.00623291	0.000900237	0.00157818	0.00123573	0.00144326	0.00405143	1.34247e-06	0.0405138	0.0749172	0.0743849	0.00126381	0.00482941	0.000852237	0.00259234	0.000313551	6.76901e-05
HAPLN3	End_Endo1	33	0.369349	0.00573562	0.0834266	0.149363	0.00811671	0.0191782	0.0220208	0.0991152	0.0154515	0.00251668	0.00732937	0.0137568	0.000275327	0.0246837	0.00439009	0.00663876	0.0048714	0.00295152	0.00388404	0.00141625	4.91008e-06	0.00161346	0.00266925	0.00337894	0.0414126	0.000734278	0.0587755	0.176746	0.196555	0.000706734	0.0335439	0.000412999	0.00204643	4.91008e-06	0.000370603
HLX	End_Endo1	33	1.08969	0.00819725	0.255591	0.373655	0.000228478	0.000430182	0.000608807	0.00206567	0.00178102	0.000276015	0.00040278	0.000837062	1.77757e-05	0.00139806	1.77757e-05	0.000208628	0.0243451	0.018685	0.0047486	1.77757e-05	0.000250021	0.0133819	0.0249985	1.77757e-05	0.0352659	0.000750354	0.136708	0.0580128	0.105228	0.00441176	0.00105553	0.000262501	1.77757e-05	1.77757e-05	1.77757e-05
HOXA2	End_Endo1	33	0.751684	0.00866423	0.0619492	0.385803	0.0219189	0.0270415	0.0498119	0.157324	0.0316209	0.00250342	0.0201626	0.0307407	0.0030945	0.0240931	0.00435153	0.00865515	0.0042346	0.00729132	0.000160895	0.000160895	0.000160895	0.00511326	0.00209733	0.0024973	0.00381572	0.000160895	0.0214806	0.0325274	0.0311472	0.000160895	0.00677419	0.000160895	0.000160895	0.000160895	0.000160895
HOXB2	End_Endo1	33	0.534034	0.00658891	0.125814	0.34279	0.00402744	0.0044384	0.0212265	0.00824003	0.0134242	0.00356052	0.00951627	0.00161845	0.000528813	0.00377428	0.0336614	0.0423635	0.00811381	0.00701594	0.00117411	0.00605625	0.00188639	0.00282238	0.00130466	0.0123152	0.0400467	0.002775	0.144312	0.099867	0.0586613	0.0037585	0.00287082	0.00229825	0.00153966	0.00276019	0.00242302
HOXB5	End_Endo1	33	1.42991	0.0363469	0.177074	0.952858	0.0204174	0.000234061	0.000234061	0.00516395	0.00265709	0.000234061	0.00533639	0.000234061	0.000234061	0.00555836	0.000234061	0.000234061	0.00292032	0.000234061	0.000234061	0.000234061	0.000234061	0.0120292	0.00663202	0.000234061	0.00556248	0.000234061	0.0505741	0.0361659	0.00314143	0.000234061	0.000234061	0.000234061	0.000234061	0.000234061	0.000234061
HOXB8	End_Endo1	33	2.00233	0.0263553	0.281833	1.1692	0.00370229	0.00110406	0.00384973	0.00180558	0.00586913	8.2167e-05	0.005007	0.00108379	8.2167e-05	0.000934344	8.2167e-05	8.2167e-05	8.2167e-05	0.00228086	8.2167e-05	8.2167e-05	8.2167e-05	8.2167e-05	8.2167e-05	8.2167e-05	0.00204332	0.003476	0.0133125	0.00777077	0.00615632	8.2167e-05	8.2167e-05	0.0052472	8.2167e-05	8.2167e-05	8.2167e-05
HOXD11	End_Endo1	33	0.747915	0.00280754	0.0518864	0.196827	0.00851102	0.00304394	0.00328817	0.0568474	0.00282994	2.46353e-05	0.00153632	2.46353e-05	2.46353e-05	0.0386243	0.00031164	2.46353e-05	0.00103576	0.000317153	2.46353e-05	0.000297179	2.46353e-05	2.46353e-05	0.000363204	2.46353e-05	0.0301843	0.00269207	0.527771	0.0784824	0.0482961	0.022053	0.000643709	0.000500059	0.000588168	2.46353e-05	2.46353e-05
HOXD3	End_Endo1	33	1.5651	0.0153947	0.359484	0.653594	0.0768549	2.42723e-05	0.000545998	0.00262507	0.00172361	2.42723e-05	0.000550111	2.42723e-05	2.42723e-05	0.00208956	2.42723e-05	0.000576183	0.000636368	2.42723e-05	0.000434087	0.000292796	2.42723e-05	2.42723e-05	2.42723e-05	2.42723e-05	0.00894495	0.00394705	0.0290963	0.0544894	0.0497404	0.003796	0.000634206	0.00035848	2.42723e-05	2.42723e-05	0.000491302
HOXD4	End_Endo1	33	1.24716	0.0405998	0.191416	0.667985	0.0429693	0.00269484	0.00383807	0.0194086	0.00113176	5.0928e-05	0.000583074	0.000671414	5.0928e-05	0.0191975	5.0928e-05	0.000598081	0.000633839	0.000655948	0.000911235	5.0928e-05	5.0928e-05	0.000668841	5.0928e-05	5.0928e-05	0.0119258	0.00421057	0.066975	0.0452477	0.0234041	0.00736598	0.00213493	5.0928e-05	5.0928e-05	0.00252471	5.0928e-05
ICAM4	End_Endo1	33	0.98318	0.00872668	0.055149	0.531489	0.00957979	0.00068485	0.00921801	0.00480575	0.0123188	5.76635e-05	0.00845909	0.00184134	5.76635e-05	0.00201531	5.76635e-05	0.0030869	0.0296442	0.00400642	0.00103199	0.000752042	5.76635e-05	0.0192264	0.0041081	5.76635e-05	0.00211883	5.76635e-05	0.344401	0.0287465	0.0454667	5.76635e-05	0.00150884	5.76635e-05	5.76635e-05	5.76635e-05	5.76635e-05
IL6	End_Endo1	33	0.692406	0.0077617	0.0137028	0.181013	0.0007112	0.000902397	0.00224785	0.00163233	0.00531104	0.000118945	0.00179486	0.000980295	1.92399e-06	0.000458355	0.000201	0.00138935	0.00476187	0.0036823	0.000297995	0.000743197	0.000101634	0.00103799	0.000466942	0.000118508	0.00676726	8.11593e-05	0.189861	0.131917	0.625666	3.27203e-05	0.00422613	0.000143764	0.000710254	0.000113037	6.04098e-05
ITGB3	End_Endo1	33	1.29358	0.0102065	0.219954	0.385843	0.0522941	0.000957959	0.000919977	0.00177189	0.000913596	8.06427e-05	8.06427e-05	0.00106363	8.06427e-05	0.00180618	8.06427e-05	8.06427e-05	0.00211816	0.00103912	8.06427e-05	0.000973681	0.0013375	8.06427e-05	8.06427e-05	8.06427e-05	0.0159636	8.06427e-05	0.191051	0.0861274	0.0459179	0.00852223	8.06427e-05	0.00143274	8.06427e-05	8.06427e-05	8.06427e-05
KLF7	End_Endo1	33	0.467513	0.0112783	0.138719	0.263101	0.0139208	0.00638194	0.0288953	0.159873	0.0061558	0.00337312	0.00408445	0.00714745	0.000647118	0.0524314	0.000454614	0.000910282	0.00831085	0.00697475	0.00198974	0.00136275	0.000148391	0.00840388	0.00909222	9.20234e-05	0.0126746	0.000790061	0.0605342	0.0924238	0.0409102	0.00270896	0.0111773	0.000619534	0.00289737	0.00100593	0.000466834
MCTP1	End_Endo1	33	0.579201	0.0277593	0.187598	0.560851	0.0047359	0.00143637	0.00343693	0.00778266	0.00667436	9.35313e-05	0.00309957	0.00122681	0.000386419	0.00570148	0.000455965	0.00168353	0.0153485	0.0303227	0.00410899	0.0139558	0.00443047	0.0258085	0.0103534	0.000124104	0.00141831	4.80295e-05	0.00824151	0.00548012	0.00377271	4.40601e-07	0.00145298	0.000636814	0.000368396	5.74186e-05	2.22166e-05
MED24	End_Endo1	33	0.367016	0.0041384	0.0607249	0.128595	0.0055176	0.0140103	0.0288866	0.232224	0.0651663	0.00155899	0.0368873	0.0180838	0.00367122	0.141655	0.00485567	0.0040667	0.00385522	0.00234626	0.00151138	0.00129674	0.000465293	0.00133434	0.00281352	0.00167613	0.0169093	0.00138643	0.0520319	0.0430305	0.0187063	0.00126117	0.018115	0.00122171	0.00655489	0.000801706	0.000225191
MEOX1	End_Endo1	33	1.39049	0.0382413	0.323968	1.02986	0.00244118	0.0016092	0.0038552	0.00925017	0.00599164	0.000713332	0.00379522	0.00154346	0.00031238	0.00536623	0.000845476	0.00267646	0.00166904	0.00106366	0.00028664	0.000259051	9.27179e-05	0.000308043	0.000302878	0.00354669	0.00565316	0.000115071	0.0233763	0.00798971	0.00328201	0.000112145	0.00165475	9.73461e-05	0.000157363	0.000131261	6.59351e-06
MEX3A	End_Endo1	33	0.829252	0.00636035	0.0449402	0.290773	0.00547302	0.0126225	0.112985	0.0677067	0.0122376	0.0283405	0.00562717	0.0069703	0.00335765	0.0060329	0.000756242	5.97439e-05	0.00768169	5.97439e-05	5.97439e-05	0.00330765	5.97439e-05	0.000784749	5.97439e-05	5.97439e-05	0.0386634	0.00104369	0.0720287	0.0584217	0.0743248	5.97439e-05	0.0151749	0.00738931	0.0237064	5.97439e-05	0.00121007
PHOSPHO1	End_Endo1	33	1.71132	0.0235404	0.412502	0.49495	0.011261	0.000129975	0.00302414	0.00919133	0.00147352	0.000129975	0.00295535	0.000129975	0.000129975	0.00603865	0.00568344	0.0155353	0.0409422	0.082666	0.00567275	0.000129975	0.000129975	0.00372396	0.00367288	0.000129975	0.00308056	0.000129975	0.00580679	0.0149469	0.0065398	0.000129975	0.000129975	0.00192273	0.000129975	0.000129975	0.000129975
PLSCR2	End_Endo1	33	0.612342	0.00380239	0.0867807	0.290901	0.00216034	0.00443661	0.0449697	0.124865	0.00516835	0.00134883	0.0223288	0.0102223	7.09165e-05	0.0604783	0.000897852	0.000881888	0.00748784	0.00782035	0.00161618	0.000856188	7.09165e-05	0.00106096	0.000923431	7.09165e-05	0.00858694	0.00123913	0.172514	0.0329697	0.0440989	7.09165e-05	0.0163989	0.00104826	0.00169455	0.00141348	7.09165e-05
PPP2R1B	End_Endo1	33	0.362832	0.00669408	0.0724127	0.231013	0.00897845	0.0323702	0.0417818	0.0925361	0.0389681	0.000866099	0.0136023	0.0156211	0.00225343	0.0457384	0.00505566	0.00973844	0.00508295	0.00234866	0.000463014	0.00195696	8.71315e-05	0.000316219	0.000735673	0.00206739	0.0080694	0.00121994	0.0930008	0.0608695	0.0790406	0.000922834	0.0478026	0.00485067	0.00500484	0.00271913	0.000138946
PRDM1	End_Endo1	33	0.3958	0.00361623	0.0502785	0.115448	0.00117923	0.00456298	0.0208839	0.0539983	0.080886	0.0113618	0.0308902	0.00744571	0.000697295	0.0385625	0.0402087	0.0619191	0.0151031	0.0336099	0.00716902	0.00331767	4.34555e-06	0.029102	0.0119622	0.0165837	0.0344168	0.000183297	0.0516346	0.100037	0.0550321	0.000502696	0.004882	0.000365509	0.0043931	8.64975e-05	4.34555e-06
PRR29	End_Endo1	33	1.89879	0.0113252	0.40491	0.839367	0.010543	0.000608075	0.00115317	0.000576215	0.00233939	5.12076e-05	0.000586318	5.12076e-05	5.12076e-05	0.00174206	0.00538246	0.00606791	0.0034434	5.12076e-05	5.12076e-05	0.00127643	5.12076e-05	0.00146403	0.00235863	0.00185518	0.00338112	5.12076e-05	0.0370791	0.0147079	0.0116815	5.12076e-05	0.000636049	0.00103999	0.00122324	5.12076e-05	5.12076e-05
RAI14	End_Endo1	33	0.404152	0.0171907	0.146447	0.305258	0.0293025	0.00801601	0.0190549	0.0249258	0.0552325	0.00232803	0.0550785	0.00857604	0.00109736	0.0159447	0.000523033	0.000751216	0.00215494	0.000610636	0.000413829	0.00190546	0.0010968	0.000197299	0.000385209	0.000311001	0.0432355	0.00126058	0.113047	0.0452046	0.017484	0.00240354	0.00460594	0.0028462	0.00323311	0.00130862	0.000563935
RALGAPA2	End_Endo1	33	0.309672	0.0184994	0.102963	0.300282	0.0294032	0.0121522	0.0336992	0.108136	0.0608866	0.00216082	0.040514	0.0102175	0.00138443	0.0868431	0.00344798	0.00740248	0.00314086	0.00304196	0.00181029	0.00120197	0.000274185	0.00131838	0.00169866	0.00115459	0.00255218	0.000364809	0.0136232	0.018698	0.00954825	0.000123657	0.022027	0.000861644	0.00183686	0.000181152	0.000224924
RBP4	End_Endo1	33	1.5997	0.00593611	0.127227	0.504767	0.000110356	0.00131188	0.027393	0.000110356	0.00245815	0.000110356	0.00250939	0.000110356	0.00621459	0.00129348	0.000110356	0.000110356	0.00137507	0.00142304	0.000110356	0.000110356	0.000110356	0.00145101	0.000110356	0.000110356	0.277187	0.00467484	0.114943	0.0107356	0.00250717	0.000110356	0.002893	0.00163255	0.00263906	0.000110356	0.000110356
RND1	End_Endo1	33	0.944713	0.0090223	0.131101	0.529778	0.00267478	0.00180898	0.0186174	0.048833	0.0119592	0.000477463	0.00628861	0.0043243	0.000443082	0.0463309	0.0010393	0.00325456	0.0088054	0.00663092	0.00110105	0.000457523	9.3815e-05	0.000732542	0.000352257	0.000223572	0.00181554	0.00012512	0.0209817	0.0230819	0.0496225	6.34356e-05	0.0140924	0.000364819	0.00116777	2.96623e-06	6.00115e-05
RNF122	End_Endo1	33	0.545766	0.00368566	0.0804171	0.278267	0.0022938	0.0122734	0.033486	0.0851275	0.0316267	0.00210787	0.00782762	0.00546952	0.00109454	0.0264843	0.0014578	0.00622415	0.00733948	0.00859961	0.000460155	0.00183219	5.19834e-05	0.00248394	0.00101478	0.000451222	0.00570088	0.000952492	0.112751	0.0668822	0.129121	0.000150984	0.00377249	0.000675533	0.00132343	0.000364356	3.69732e-06
SERPINE1	End_Endo1	33	0.463324	0.0216521	0.0903717	0.299989	0.00755465	0.00997992	0.0519721	0.135111	0.0129328	8.22688e-05	0.00450968	0.00814376	0.000506629	0.031274	0.000773152	0.0014468	0.00637218	0.00110201	0.000184881	0.000872063	0.000151565	0.00263049	0.00116965	4.29239e-05	0.0159689	1.96509e-06	0.0704826	0.0619063	0.0211074	8.02494e-05	0.00306494	0.000294907	0.00105112	1.96509e-06	9.91075e-05
SHISA2	End_Endo1	33	1.78219	0.0106682	0.131012	0.511024	0.0337793	0.0131312	0.0109099	0.0196817	0.00344037	0.0263335	0.00201065	0.0044037	0.000468226	0.00210216	0.000308554	0.00168664	0.00135957	0.00169079	2.43873e-05	0.257663	0.0424752	0.000320185	2.43873e-05	2.43873e-05	0.000358774	0.000632308	0.00787956	0.00378795	0.00299937	2.43873e-05	0.00635327	0.00155369	0.000934441	2.43873e-05	2.43873e-05
SIK2	End_Endo1	33	0.277033	0.00679543	0.0744125	0.17747	0.0105036	0.0220688	0.0336856	0.0944396	0.0273683	0.00200736	0.0122051	0.00909821	0.00270276	0.0216388	0.00485052	0.0106889	0.00799562	0.0094954	0.00205473	0.00369643	0.000306022	0.00204666	0.00212038	0.00201383	0.0194437	0.00194876	0.121629	0.0736134	0.0981041	0.000694157	0.0384768	0.00490674	0.00455567	0.00187027	0.000632483
SLC12A7	End_Endo1	33	0.401012	0.0236473	0.122992	0.244258	0.0147139	0.0104117	0.0692577	0.0284746	0.0107874	0.00763501	0.00279265	0.00400964	0.00203915	0.00385706	0.0207405	0.0318578	0.0272656	0.0486231	0.0108853	0.00670989	0.000416743	0.0443699	0.0260906	0.00473128	0.0279354	0.00103565	0.054392	0.0492844	0.0377394	0.00140558	0.0405449	0.00916109	0.0056074	0.00722557	4.97533e-06
SLC6A16	End_Endo1	33	0.442669	0.00529946	0.0757248	0.186203	0.0178257	0.0103706	0.0349336	0.0391383	0.01329	0.000846263	0.00752703	0.00343468	0.000120658	0.00880473	0.00678778	0.0108406	0.00414205	0.000282962	0.000273328	0.00223327	6.28819e-06	8.2509e-05	0.000195568	0.00234438	0.0133535	0.000109734	0.0708182	0.244754	0.215462	0.0021087	0.0279526	0.0044583	0.00159214	0.00195986	0.000317185
SLC8A3	End_Endo1	33	0.722514	0.00895773	0.120676	0.205262	0.00255415	0.0176795	0.0175014	0.06667	0.0409744	0.000615137	0.0284801	0.014392	0.00545694	0.0233027	0.00172461	0.00622076	0.00396559	0.0103419	0.00299559	0.0519243	0.0736162	0.00381489	0.00198069	0.000613635	0.0340677	0.00167292	0.0416796	0.0334917	0.0492049	0.000673957	0.00482433	0.00134367	0.00241622	0.00078884	0.000801777
SNAP25	End_Endo1	33	2.11423	0.0185458	0.558581	0.654905	0.000140511	0.00178343	0.000140511	0.00630816	0.000140511	0.00218594	0.0016108	0.000140511	0.000140511	0.00315252	0.000140511	0.000140511	0.000140511	0.00181212	0.000140511	0.000140511	0.000140511	0.000140511	0.000140511	0.000140511	0.000140511	0.000140511	0.00306202	0.0273567	0.0296863	0.000140511	0.00368449	0.000140511	0.000140511	0.000140511	0.000140511
SOCS2	End_Endo1	33	0.734377	0.0104921	0.155044	0.459525	0.0676728	0.00142806	0.00216045	0.0029248	0.0034148	0.000457517	0.00100387	0.00074128	0.000173956	0.00151274	0.00157982	0.00189419	0.00311652	0.000779339	8.359e-05	0.00203546	0.00304378	0.000795698	0.000952259	0.000670094	0.0206216	0.000513539	0.158884	0.0638626	0.120195	6.24592e-05	0.0273191	0.00237492	0.000160706	0.00178131	0.00189369
SSH1	End_Endo1	33	0.579578	0.0134737	0.109008	0.365309	0.0302731	0.00404839	0.0181088	0.0911823	0.00881064	0.00018322	0.00567834	0.00306399	0.000721417	0.0357	0.00308014	0.00588381	0.00717379	0.0152482	0.00161387	0.00187855	0.000338557	0.00208505	0.00244397	0.00257438	0.0157587	0.000220922	0.0445861	0.0421877	0.0279101	0.000596131	0.00414391	0.00516539	0.00122034	0.00238579	0.000716946
TBC1D30	End_Endo1	33	1.14085	0.0180038	0.234324	0.771297	0.0119526	0.00129629	0.00149892	0.00931435	0.00563269	0.000286332	0.00297355	0.000915298	0.000373894	0.00605508	0.000489586	0.000958321	0.0152645	0.0245608	0.00313862	0.101218	0.0100171	0.0120151	0.00280422	0.000367958	0.00109526	0.000332978	0.00839393	0.00593885	0.00980571	7.89174e-06	0.0715718	0.000426107	0.00209274	7.89174e-06	0.000698964
TGIF2	End_Endo1	33	0.501633	0.00206481	0.0697099	0.163446	0.00835712	0.102858	0.036259	0.0896843	0.0453274	0.00319069	0.00739041	0.0325845	0.00703952	0.00207352	0.00466584	0.0126624	0.0115836	0.0205778	0.00539365	0.00409433	0.00122756	0.0216939	0.00468056	0.00477828	0.0151836	0.00309052	0.0568087	0.0691846	0.0939996	0.00167247	0.00424371	0.00146062	0.0112056	0.00285855	0.00177326
TIFA	End_Endo1	33	0.486906	0.00531031	0.0597642	0.28343	0.0230748	0.0104712	0.0392815	0.103316	0.0561999	0.00257619	0.0358256	0.0125457	0.00140506	0.060683	0.0057804	0.0129293	0.014951	0.0055707	0.00596307	0.000824789	0.000473055	0.0031227	0.00227774	0.00214349	0.00711697	0.00163208	0.0926486	0.021251	0.0237954	1.49494e-05	0.0406855	0.00022074	0.000911234	1.49494e-05	1.49494e-05
TM4SF1	End_Endo1	33	0.538959	0.0193937	0.145412	0.392512	0.0424814	0.00614713	0.0285871	0.0195171	0.0218292	0.024227	0.00859593	0.00583456	0.0023779	0.00622648	0.000579634	0.00175028	0.00361131	0.00139709	0.000417521	0.00173278	0.000118065	0.000482375	0.000364105	0.000331053	0.0011371	6.4453e-05	0.0106354	0.0540487	0.0308421	0.000463796	0.0513518	0.000605505	0.00283506	8.52895e-05	7.86881e-05
TNFRSF10B	End_Endo1	33	0.351587	0.00739618	0.0659324	0.23608	0.0136758	0.0303375	0.0481453	0.120186	0.0289644	0.00142951	0.00673824	0.0126071	0.00205978	0.0199094	0.0037688	0.0117433	0.0190564	0.0307254	0.0044199	0.00239961	0.000434864	0.0125123	0.00298404	0.00134395	0.00713644	0.000111254	0.0897034	0.0499734	0.0737382	0.000519222	0.0153537	0.00148862	0.00278678	0.000273699	0.000224494
TRIM25	End_Endo1	33	0.325118	0.00571111	0.0533823	0.189528	0.0047264	0.0152117	0.0351304	0.148901	0.0917892	0.00172217	0.0426433	0.016551	0.000983201	0.087702	0.00264189	0.00442539	0.0106919	0.0218471	0.00178079	0.00205481	0.000762059	0.0117398	0.00476283	0.00123171	0.00859193	0.000273488	0.0929471	0.0219924	0.0221679	0.000165216	0.00594802	0.00105645	0.00260214	0.000136401	0.000313861
TSHZ1	End_Endo1	33	0.316711	0.00703565	0.078529	0.183597	0.0206538	0.0147496	0.0272653	0.100282	0.0519955	0.00172012	0.0262715	0.0116433	0.00322493	0.0370038	0.00645605	0.0171664	0.00772538	0.0151217	0.00289555	0.00390454	0.000552608	0.00389898	0.00272626	0.000861559	0.0288255	0.0028555	0.121606	0.0620118	0.043564	0.00178656	0.00963846	0.00264584	0.00185497	0.000502001	0.000216222
TSHZ2	End_Endo1	33	0.316342	0.0209577	0.10151	0.293737	0.0423251	0.0220226	0.0364648	0.0927933	0.0338739	0.00311328	0.0203745	0.0103345	0.00489777	0.031406	0.0183877	0.00570513	0.0025446	0.000484458	9.57001e-05	0.000983931	1.04024e-05	0.000142488	0.00024272	0.00569502	0.0121016	7.39966e-07	0.150818	0.0319812	0.0117093	1.2582e-05	0.00191648	0.00047465	0.00275653	7.39966e-07	1.49683e-05
VSIG2	End_Endo1	33	1.11282	0.0246079	0.270456	0.427342	0.0111305	0.00221902	0.00350053	0.00635653	0.00267133	5.84673e-05	0.00202793	0.000770885	5.84673e-05	0.00198919	5.84673e-05	0.000686687	0.00264206	5.84673e-05	0.00104624	5.84673e-05	0.00082293	5.84673e-05	5.84673e-05	0.00361257	0.000684844	5.84673e-05	0.00328549	0.273127	0.148326	0.00239278	0.00348145	0.000864008	0.0063328	5.84673e-05	5.84673e-05
YPEL2	End_Endo1	33	0.323196	0.00661995	0.0848262	0.268336	0.0154419	0.00691563	0.0140672	0.0150567	0.0524684	0.00117881	0.028328	0.00755625	0.00121443	0.016475	0.00439318	0.0067155	0.00954522	0.00966204	0.00139903	0.00364906	0.00045362	0.00465188	0.00406262	0.00430777	0.0149363	0.00152128	0.152886	0.095619	0.101866	0.00154439	0.00698893	0.00347516	0.00216661	0.000926568	0.00069023
ZNF267	End_Endo1	33	0.435723	0.00463322	0.0428167	0.161046	0.00511677	0.0169897	0.0258882	0.0837277	0.0632221	0.0036547	0.0154711	0.0152046	0.000522422	0.0258147	0.0151503	0.0372545	0.0269201	0.0687919	0.0101765	0.0146512	0.00091702	0.039106	0.0121159	0.00709679	0.0107029	0.000306583	0.0674254	0.0385328	0.0349508	4.78168e-05	0.00958063	0.00160017	0.00284077	0.000366515	0.000515671
ZNRF1	End_Endo1	33	0.254052	0.00628024	0.0734388	0.173292	0.00776874	0.0349379	0.0300571	0.116675	0.09545	0.00231364	0.0381148	0.0207856	0.00161669	0.0573392	0.0210156	0.020742	0.00677402	0.00829991	0.00204488	0.00843148	0.00635452	0.00196458	0.00138971	0.00661856	0.00902915	0.000686474	0.0657236	0.047223	0.0359977	0.000568711	0.0100263	0.00235019	0.00389051	0.00104693	0.000222657
ABCB1	End_Endo1	32	0.940244	0.0221729	0.603438	1.01305	0.000656083	0.00243214	0.00844916	0.0170696	0.00456839	1.01923e-05	0.00467948	0.00388704	0.000195609	0.00974869	0.00102722	0.0179682	0.00284788	0.00519346	0.00138061	0.00212413	0.000402659	0.00181594	0.000317116	0.000628252	0.00103922	0.0001779	0.00691787	0.00919088	0.00554988	0.000173377	0.00123737	0.00034549	0.00175143	1.01923e-05	1.01923e-05
ABCD4	End_Endo1	32	0.32417	0.0198053	0.1522	0.288247	0.0206126	0.011296	0.0276101	0.118331	0.0318226	0.00163712	0.020747	0.0074414	0.00117524	0.0581787	0.00623136	0.0109422	0.00609802	0.00383656	0.000629434	0.000802747	0.000241429	0.00405505	0.00345851	0.00312899	0.0267294	0.00193794	0.0940556	0.047537	0.0148223	0.00225717	0.0105771	0.00315345	0.00338246	0.00117652	0.000803696
ABCG1	End_Endo1	32	0.577231	0.0119337	0.199927	0.388402	0.0494235	0.0218523	0.011965	0.0337282	0.021544	0.000766712	0.0325262	0.0091327	0.0001831	0.0266002	0.0208525	0.0456618	0.0245468	0.0237929	0.00626246	0.00859561	0.000340253	0.015568	0.010797	0.00832238	0.000846162	5.69814e-05	0.0289918	0.0136062	0.0111881	0.000343114	0.0044965	0.00147181	0.0029891	0.00140899	0.000164686
ABL2	End_Endo1	32	0.224064	0.00707795	0.0756832	0.160338	0.00701783	0.0107982	0.0323781	0.0820898	0.0314935	0.0058187	0.01256	0.00799472	0.0015563	0.0421629	0.0030685	0.00655502	0.0151086	0.0242197	0.00574797	0.00266614	0.000630194	0.0190241	0.0075902	0.00088136	0.0283311	0.000579439	0.179002	0.077332	0.0577814	0.00098891	0.0119804	0.00381676	0.003044	0.00213508	0.00173096
ABLIM2	End_Endo1	32	0.332225	0.00869955	0.172188	0.265385	0.009971	0.00211852	0.0262187	0.101337	0.0635753	0.00352061	0.0835761	0.00991938	0.00118148	0.142431	0.00123383	0.00443912	0.00184634	0.00125422	0.000113614	0.000404664	6.3556e-06	0.000181348	0.000178861	0.0002298	0.00191652	6.3556e-06	0.0158602	0.122235	0.0520284	0.000108089	0.00159336	0.00105661	0.00109143	6.3556e-06	6.3556e-06
AC019117.3	End_Endo1	32	0.476866	0.0109715	0.0437178	0.421079	0.00702479	0.00431547	0.0223029	0.0259835	0.0183412	0.00866015	0.0111512	0.00110562	0.00216018	0.00899297	0.0200995	0.0304142	0.014164	0.0151886	3.84641e-05	0.00820592	0.00203644	0.000637545	0.00206622	0.00313787	0.003378	3.84641e-05	0.155205	0.0943288	0.102281	0.00065463	0.00243207	0.00130515	0.010232	0.00226322	0.00388019
AC118754.1	End_Endo1	32	0.94154	0.0456445	0.530248	1.04552	0.0147869	0.00144694	0.00576959	0.00865847	0.00532923	0.00233593	0.00379926	0.00132503	0.000169014	0.0110062	0.000441029	0.00103633	0.00312649	0.000609393	0.00284126	0.000346061	8.80746e-06	0.000251365	8.80746e-06	0.000136397	0.000207937	0.000153713	0.00277567	0.036885	0.026289	0.000149805	0.00116423	0.000298487	0.000951389	8.80746e-06	8.80746e-06
AC126283.2	End_Endo1	32	0.822447	0.0198112	0.681689	0.625879	0.0566293	0.0060989	0.0118332	0.0552803	0.0169372	0.00105372	0.00235276	0.00320088	6.78045e-05	0.0247697	6.78045e-05	0.00161187	0.00178023	6.78045e-05	0.00121348	6.78045e-05	6.78045e-05	6.78045e-05	6.78045e-05	6.78045e-05	0.0026059	6.78045e-05	0.013966	0.0152272	0.00710998	6.78045e-05	0.00676749	0.00230269	6.78045e-05	0.00135127	6.78045e-05
ACE	End_Endo1	32	0.486753	0.0262152	0.926691	1.06591	0.000574668	0.00163357	0.0040262	0.00816428	0.0020584	1.27987e-05	0.000775361	0.000367535	0.000245637	0.00344654	0.000556606	0.00185328	0.00265764	0.00117196	0.000815986	0.00015436	1.27987e-05	0.00217818	0.00896804	1.27987e-05	0.0204647	1.27987e-05	0.100604	0.00987966	0.000764772	1.27987e-05	0.00162521	1.27987e-05	1.27987e-05	1.27987e-05	1.27987e-05
ACKR1	End_Endo1	32	1.16652	0.0406462	0.295574	0.866712	0.000384203	0.00259982	0.00275325	0.0059034	0.00683964	2.92282e-05	0.00452586	0.002014	3.61294e-05	0.00409083	0.000252931	0.00123825	0.000773356	0.00145935	0.000291669	0.000531983	5.95576e-05	0.000334882	0.000485748	0.000395019	0.00142903	0.00028165	0.00989251	0.00710157	0.00380436	3.20231e-05	0.00106306	0.000771919	0.000232344	1.88296e-06	0.00025075
ADGRL4	End_Endo1	32	0.857785	0.0593007	0.486242	1.15845	0.00815597	0.000660648	0.00446389	0.0118368	0.00422039	7.64489e-05	0.00246344	0.00178907	0.000448006	0.0138104	0.000322959	0.000521262	0.00119772	0.000545769	0.000326396	0.000270518	2.10771e-06	0.000487572	0.000494329	3.26353e-05	0.0017382	3.67786e-05	0.00511814	0.00823747	0.00269762	8.6073e-05	0.00167813	0.000478341	0.000128404	0.000182833	2.10771e-06
ADM5	End_Endo1	32	0.946346	0.0166854	0.364149	0.963649	0.000265918	0.00825421	0.0293494	0.0481953	0.0400927	0.00892206	0.0179	0.0143751	2.0687e-05	0.0139993	0.00103678	0.000763386	0.000933095	0.00178378	0.000369953	0.000249537	2.0687e-05	0.000271544	0.000951166	2.0687e-05	0.00109407	2.0687e-05	0.0037198	0.00387908	0.00177217	0.000351963	0.00122879	0.000891578	0.00223655	2.0687e-05	2.0687e-05
AL355102.2	End_Endo1	32	0.590416	0.00702046	0.181522	0.213444	0.000848159	0.0736364	0.0479909	0.379505	0.00652098	0.00605503	0.0153925	0.0197533	6.59362e-05	0.0820311	6.59362e-05	6.59362e-05	6.59362e-05	0.0029767	6.59362e-05	6.59362e-05	6.59362e-05	6.59362e-05	6.59362e-05	0.00102212	0.0133386	6.59362e-05	0.0722073	0.00371558	6.59362e-05	6.59362e-05	6.59362e-05	0.002239	0.00157524	0.00131396	6.59362e-05
AL358075.4	End_Endo1	32	0.33072	0.0105943	0.147071	0.261272	0.014346	0.0291959	0.0538807	0.0668125	0.0631788	0.00577055	0.0248411	0.0173038	0.00296244	0.0338398	0.00155465	0.0104258	0.0230722	0.0175315	3.57076e-05	0.00470445	3.57076e-05	0.0171086	0.00425733	0.00149142	0.00416925	0.00261399	0.0575918	0.0389891	0.0652436	0.00146018	0.0141644	0.00204679	0.00386302	0.00310376	3.57076e-05
ANO2	End_Endo1	32	0.676813	0.0205371	0.34926	0.604717	0.0258623	0.00542026	0.0137143	0.043034	0.0112152	0.00052897	0.00911193	0.00487669	0.0016746	0.0242983	0.00321103	0.00397312	0.00668866	0.00303174	0.000754343	0.00051643	0.000124348	0.00176999	0.000887519	0.000784232	0.00723136	0.00530996	0.0317636	0.0203411	0.0113347	8.40815e-05	0.00412755	0.00197496	0.000887066	0.000341067	0.00093919
AP000944.2	End_Endo1	32	0.474998	0.00437545	0.0538907	0.308013	0.021771	0.00675617	0.0187814	0.0444793	0.00956601	0.00105069	0.00180492	0.000831352	0.000555481	0.0166156	0.000779669	0.00106808	0.00780869	0.01726	0.00125895	0.000770441	2.89354e-05	0.0126444	0.00272446	0.00104726	0.0175721	0.00348544	0.27999	0.0884782	0.127727	2.89354e-05	0.00437896	0.00266138	0.00473319	2.89354e-05	2.89354e-05
APLNR	End_Endo1	32	0.895674	0.036004	0.475804	1.17865	1.76096e-05	0.000208987	0.00129096	0.0051406	0.00198491	0.000273458	0.00168888	0.000904175	0.000338025	0.00327206	0.000222754	0.000417995	1.76096e-05	0.000226694	0.000400967	1.76096e-05	1.76096e-05	1.76096e-05	1.76096e-05	1.76096e-05	0.00224079	1.76096e-05	0.0686017	0.0371665	0.02563	1.76096e-05	0.000218601	0.00026007	1.76096e-05	1.76096e-05	1.76096e-05
APOL1	End_Endo1	32	0.454818	0.01264	0.333805	0.332626	0.000843657	0.00352962	0.0148948	0.14064	0.00425173	0.000810883	0.00338469	0.00486532	0.00123189	0.0975984	0.00283027	0.00356222	0.00532307	0.00351676	0.000569965	0.000964615	0.000414769	0.00118178	0.00609147	0.000807904	0.0320014	0.000289617	0.123775	0.0381393	0.0108742	0.000626323	0.00159093	0.000444304	0.000798958	1.31085e-05	1.31085e-05
AQP1	End_Endo1	32	0.53924	0.0242277	0.3214	0.628182	0.000525867	0.000568395	0.00207853	0.00513379	0.00263785	4.19846e-05	0.00178349	0.000941295	6.49057e-05	0.00440884	7.17552e-05	0.000792005	0.00145916	0.000655241	0.000255215	0.000483129	6.11355e-05	0.000387127	0.000991064	7.96602e-05	0.0468494	0.00309643	0.132852	0.0562	0.0157797	0.00851554	0.00086025	0.000190684	0.000618928	0.000100402	0.00166559
ARHGAP29	End_Endo1	32	0.424857	0.023391	0.205686	0.424318	0.0584394	0.00401071	0.00866514	0.0181928	0.00573938	6.43917e-05	0.00651251	0.00248578	0.000265122	0.00780994	0.000146212	0.000428684	0.00214528	0.000459364	0.000194515	0.000737272	2.49624e-05	0.000119431	8.15069e-05	9.06162e-05	0.0299471	0.000655205	0.0518803	0.1703	0.0902392	0.00115652	0.0376327	0.000515433	0.000970877	3.53395e-05	0.000106438
ARHGEF15	End_Endo1	32	0.98083	0.0613068	0.75301	1.41402	0.0634011	0.000342171	0.00111115	0.00255218	0.00205115	1.41406e-05	0.00454835	0.000665767	0.000670177	0.00175684	0.000178847	0.000335558	0.00084371	0.00069021	1.41406e-05	0.000170548	0.00019888	0.000403696	0.000649906	1.41406e-05	0.000165509	1.41406e-05	0.00149176	0.00678437	0.00135101	1.41406e-05	0.000839481	0.000981898	1.41406e-05	1.41406e-05	1.41406e-05
ARID5A	End_Endo1	32	0.365952	0.00598368	0.0506286	0.134338	0.00754784	0.0105084	0.00553857	0.0124421	0.00398156	0.00108187	0.000939181	0.00215188	0.000274766	0.00212017	0.00865574	0.0253186	0.00864355	0.0175801	0.00259863	0.00410549	0.000694268	0.00621081	0.00473838	0.0033539	0.0146641	3.8601e-05	0.0620443	0.439991	0.283532	0.00608758	0.0473349	0.000605897	0.00135932	0.000288339	0.000381518
ARNTL2	End_Endo1	32	0.49732	0.00340568	0.132163	0.182948	0.00380577	0.00319984	0.029019	0.181297	0.013692	0.00121794	0.0572914	0.00623645	0.000548001	0.445752	0.00162812	0.00156875	0.00421026	0.015746	0.00132075	0.000647752	9.76995e-06	0.00330743	0.00348814	0.000602004	0.0049896	0.00106612	0.0356454	0.0132724	0.00698002	9.76995e-06	0.00282027	0.000144244	0.000233175	9.76995e-06	9.76995e-06
ATG9B	End_Endo1	32	0.616874	0.0206541	1.08013	0.712051	0.0235418	0.00256273	0.012599	0.0364985	0.0100559	6.74898e-05	0.00719804	0.00787884	0.0012965	0.0229132	0.000854377	0.0120588	0.00342889	0.000869491	0.00153792	0.00266031	0.00213977	6.74898e-05	6.74898e-05	6.74898e-05	0.0024801	6.74898e-05	0.00537258	0.00548964	0.00432758	6.74898e-05	0.00402138	0.00387512	0.00161249	6.74898e-05	6.74898e-05
ATP8B1	End_Endo1	32	0.308698	0.0103676	0.142008	0.251104	0.00741235	0.00640151	0.0232405	0.111509	0.0679553	0.000952711	0.0297694	0.0127031	0.00166691	0.0878865	0.000419008	0.000912563	0.00425552	0.00194769	0.00057794	0.000554003	4.809e-05	0.000401592	0.00113425	0.000138414	0.0089571	0.000182711	0.037376	0.111321	0.0510767	0.00318344	0.0138959	0.00132205	0.00297957	7.52334e-05	7.66876e-05
BCAR1	End_Endo1	32	0.377575	0.0119111	0.1388	0.215244	0.0440948	0.00874825	0.0242961	0.114056	0.0153776	0.00108552	0.00475828	0.00588619	0.00112039	0.0246412	0.00021961	0.000451953	0.00269554	0.000149229	0.000144166	0.000720538	3.31747e-06	9.46398e-05	3.31747e-06	5.13648e-05	0.0334986	0.00228515	0.0494613	0.169129	0.117791	0.000988966	0.0351613	0.00408135	0.00283655	0.00342494	0.00111712
BCL6B	End_Endo1	32	1.17748	0.0299068	0.411722	0.927391	0.0801682	0.000412147	0.00638665	0.0159233	0.00507593	1.70305e-05	0.00302979	0.000801965	1.70305e-05	0.00720835	0.00074082	0.000404182	0.00348238	0.0011003	1.70305e-05	0.000453298	1.70305e-05	0.00022353	0.000782859	1.70305e-05	0.00862236	1.70305e-05	0.0212092	0.0120575	0.00607472	0.00028973	0.00331835	0.000419161	0.00103831	1.70305e-05	1.70305e-05
BEND7	End_Endo1	32	0.493815	0.0116901	0.158321	0.418139	0.0260974	0.0123764	0.0170308	0.038621	0.0130665	0.00300705	0.00392822	0.00774727	0.00287454	0.00581624	0.000569119	0.000468725	0.00395923	0.0010044	0.000164014	0.0104289	0.00192907	9.17416e-06	9.17416e-06	9.17416e-06	0.00644564	0.00191106	0.143092	0.0710831	0.0827981	0.00323291	0.0585303	0.00345585	0.00166442	9.17416e-06	0.00135337
C9orf40	End_Endo1	32	0.581969	0.0095284	0.193412	0.392486	0.00233145	0.00862962	0.0237943	0.147047	0.0383798	0.000375672	0.0148829	0.0116823	0.00135776	0.0433106	0.00266916	0.0064537	0.00430212	0.0011813	0.00182831	0.00220064	2.41919e-05	0.00163076	2.41919e-05	0.000374755	0.00812591	0.000422332	0.0585326	0.0385045	0.0172949	0.000988842	0.0171273	0.000938098	0.00261549	2.41919e-05	0.000489656
CADPS2	End_Endo1	32	0.316202	0.0137092	0.199934	0.339216	0.022878	0.0103456	0.0349729	0.0750119	0.0242723	0.0013139	0.0133004	0.00735851	0.000822312	0.0321545	0.000870019	0.00390244	0.00596161	0.00196672	0.000774072	0.00119445	0.00010298	0.000724308	0.000520192	0.000774771	0.0242545	0.00317924	0.0844042	0.0586192	0.0395533	7.96262e-05	0.0396394	0.00585826	0.00346815	0.0025308	0.000841682
CASKIN2	End_Endo1	32	0.481071	0.0111312	0.316401	0.412658	0.0349629	0.0134372	0.0301639	0.123199	0.0240812	0.000984281	0.0136522	0.0104435	0.00595723	0.0512558	9.8256e-06	9.8256e-06	0.000860811	0.000324585	0.000567693	0.00038604	0.000138168	0.000280411	0.000867386	9.8256e-06	0.00763636	0.000171478	0.0211345	0.0590203	0.0237659	0.00710424	0.00945125	0.00370144	0.000718654	0.000577406	0.00467933
CBLB	End_Endo1	32	0.227126	0.0080203	0.0596021	0.166098	0.00827254	0.0135246	0.0246937	0.0816065	0.00888962	0.000449496	0.00283136	0.0047883	0.00122002	0.00619026	0.0266146	0.0854664	0.0100336	0.00229706	0.00107573	0.00675702	0.000890247	0.00473448	0.00480001	0.00683362	0.0224529	0.0010032	0.255886	0.0805515	0.0563172	0.00216724	0.00676657	0.00164082	0.00173469	0.000107338	0.000415453
CCL14	End_Endo1	32	1.73416	0.0357803	0.432285	1.49492	0.0252584	1.84005e-05	0.00085866	0.00152552	0.00226145	1.84005e-05	0.000993946	0.000586701	1.84005e-05	0.000849252	0.00023276	0.000436773	0.00109851	1.84005e-05	1.84005e-05	1.84005e-05	1.84005e-05	0.000241533	0.001307	0.000285044	0.00101094	1.84005e-05	0.00294216	0.0033509	0.00226052	1.84005e-05	0.000251644	0.000326605	1.84005e-05	1.84005e-05	1.84005e-05
CCL15-CCL14	End_Endo1	32	1.55288	0.0410115	0.415255	1.44803	0.0448478	0.000187319	0.00144663	0.000766263	0.000887302	7.74232e-06	0.000555286	0.00028952	0.000148586	0.000926786	9.79159e-05	0.000395736	0.000325263	0.000214394	7.74232e-06	9.33722e-05	7.74232e-06	0.000221	0.00233898	0.000119911	0.00134982	0.000135134	0.00831859	0.00347134	0.0010292	7.74232e-06	9.60906e-05	0.000586811	7.74232e-06	7.74232e-06	0.000156676
CCL23	End_Endo1	32	1.1511	0.0212038	0.953023	1.14391	0.00230615	0.00114597	0.00283247	0.00211334	0.00281479	4.72733e-05	0.00114506	0.000623386	4.72733e-05	0.00342998	4.72733e-05	0.00315276	0.000588499	4.72733e-05	0.000846052	0.00117877	4.72733e-05	0.00135202	0.0232945	4.72733e-05	0.00173711	4.72733e-05	0.00327102	0.00453001	0.00107202	4.72733e-05	0.0019832	0.00219715	4.72733e-05	4.72733e-05	4.72733e-05
CD300LG	End_Endo1	32	0.540723	0.0535932	0.278257	2.74057	0.00119177	9.25628e-05	0.00208882	0.00654456	0.0042464	9.25628e-05	9.25628e-05	9.25628e-05	0.00440242	0.00576125	9.25628e-05	0.00108823	9.25628e-05	0.00119353	9.25628e-05	9.25628e-05	9.25628e-05	9.25628e-05	9.25628e-05	9.25628e-05	0.00108531	0.00161855	0.0113102	0.0179465	0.0034168	9.25628e-05	0.00115092	0.00164563	0.00566266	0.00184629	9.25628e-05
CD320	End_Endo1	32	0.363594	0.00786229	0.263787	0.412528	0.0297637	0.00771209	0.0152622	0.0915131	0.00323031	0.000162414	0.00131616	0.00206155	0.00167111	0.0081634	0.010302	0.00844344	0.00162179	0.00119826	0.000194605	0.00141913	0.000236514	5.87493e-05	0.000394997	0.00222004	0.0235965	0.00250422	0.127879	0.103784	0.0385096	0.00164778	0.0144856	0.00407114	0.00032741	0.00119812	0.00212966
CD34	End_Endo1	32	0.670417	0.03017	0.408787	0.806807	0.0172266	0.00103668	0.000978116	0.00209531	0.00151451	0.000237176	0.00088869	0.000637329	2.36921e-06	0.00186801	0.000146878	0.00023582	0.000544581	0.0003991	0.000222888	0.000304049	3.33104e-05	0.000159401	6.66647e-05	3.66838e-05	0.00458002	0.0123729	0.331404	0.00681239	0.00342763	4.02899e-05	0.000479051	0.00027303	0.00014433	2.36921e-06	4.79312e-05
CD79B	End_Endo1	32	1.04294	0.00507951	0.427189	0.60252	0.000276175	0.000813898	0.00103016	0.0020981	0.00124689	2.14852e-05	0.00224473	2.14852e-05	2.14852e-05	0.00135558	0.0215442	0.0202919	0.00195103	0.00104909	2.14852e-05	0.00220512	0.00068011	2.14852e-05	2.14852e-05	0.029556	0.00996755	2.14852e-05	0.0969431	0.0695982	0.019503	2.14852e-05	0.000266707	0.0154081	0.00131008	0.00186623	0.00108455
CD93	End_Endo1	32	0.953941	0.0316749	0.613034	0.91418	0.00132075	0.000630757	0.00180168	0.00250984	0.00102989	6.83817e-05	0.00089135	0.000400321	4.40521e-06	0.00173896	0.000363042	0.000777029	0.00871875	0.0301682	0.00360038	0.000291977	0.000232736	0.0258438	0.0313017	0.000401215	0.000511887	4.40521e-06	0.0021971	0.0241051	0.0219173	0.000552515	0.00222017	7.81609e-05	0.000105129	4.40521e-06	0.000222206
CDH5	End_Endo1	32	0.871882	0.0471122	0.505101	1.03626	0.0998848	0.00140175	0.00394732	0.00652774	0.0045908	3.36509e-06	0.00296032	0.00264048	6.45663e-05	0.00575957	3.36509e-06	0.00055419	0.00146142	0.000475252	0.000146257	0.00027746	4.73143e-05	9.60122e-05	0.000558171	5.21059e-05	0.00124581	0.000141948	0.0195019	0.0124289	0.00292594	3.36509e-06	0.00243243	0.000963537	0.000205018	3.36509e-06	6.80817e-05
CEMIP2	End_Endo1	32	0.199239	0.00719538	0.0509425	0.150412	0.0104908	0.0219003	0.0429015	0.0696569	0.0393252	0.00166846	0.0163742	0.0104424	0.00139043	0.0233311	0.0320694	0.0791241	0.013118	0.00785069	0.000832508	0.00777255	0.000236707	0.00664423	0.00701935	0.00872207	0.0121626	0.0043315	0.0613526	0.0834045	0.0757913	0.00072368	0.0542506	0.00223702	0.00308078	0.000978513	0.000567811
CFI	End_Endo1	32	1.25953	0.0356535	0.637444	1.20065	0.119585	0.000339101	0.00280227	0.00173228	0.000311018	1.40141e-05	0.00104488	0.000659786	0.000268966	0.00204971	0.000177245	0.000332548	0.00171256	0.00090517	0.00189568	0.00055087	1.40141e-05	1.40141e-05	0.000182294	1.40141e-05	0.000164026	1.40141e-05	0.00704437	0.00533299	0.00162667	1.40141e-05	0.000884435	0.000709559	0.00033452	1.40141e-05	1.40141e-05
CHST1	End_Endo1	32	0.692494	0.0123685	0.278518	0.435301	0.00843086	0.00542388	0.0511928	0.235515	0.00217047	0.00185572	0.00338895	0.00461059	9.75372e-05	0.0321875	9.75372e-05	0.00114622	0.00278221	0.0089921	0.00174637	9.75372e-05	0.00137363	9.75372e-05	9.75372e-05	9.75372e-05	0.00518317	0.00412774	0.0284306	0.0316393	0.0137537	9.75372e-05	0.00439311	0.00331536	9.75372e-05	0.00194466	9.75372e-05
CLDN15	End_Endo1	32	0.678842	0.0115387	0.411707	0.547912	0.00362959	0.00773931	0.0226423	0.0709792	0.0304601	0.00173965	0.0139599	0.00885725	0.00416852	0.0392201	0.00269975	0.0035773	0.00419713	0.00212481	0.0015053	0.000874492	0.000169925	0.000564655	0.000798416	0.000744704	0.00592359	1.20829e-05	0.0281301	0.0201782	0.00821259	1.20829e-05	0.00603273	0.000272521	0.00272916	1.20829e-05	1.20829e-05
CLEC14A	End_Endo1	32	0.775727	0.0285601	0.878568	1.24405	0.0388479	0.000331441	0.00100867	0.00132421	0.000461588	7.16758e-05	0.000823585	0.00035957	4.6173e-06	0.00316318	0.000200683	0.000235867	0.00072586	0.00046832	0.000342723	0.000606323	4.6173e-06	6.05865e-05	0.000304939	7.15008e-05	0.00472627	0.00992947	0.0234763	0.0072129	0.00181888	0.000579172	0.000382599	0.000277858	4.6173e-06	4.6173e-06	0.00311765
CLEC1A	End_Endo1	32	1.13133	0.0179337	0.413591	0.724306	0.0300239	0.00223635	0.0110368	0.0494237	0.0057469	6.83172e-06	0.00665968	0.00138145	6.83172e-06	0.0287438	0.000296948	0.000563773	0.0165009	0.0151724	0.00453226	0.000416537	6.83172e-06	0.00929257	0.00250304	6.83172e-06	0.00122089	6.83172e-06	0.00672547	0.00630511	0.00140285	6.83172e-06	0.00147455	0.00012122	6.83172e-06	6.83172e-06	0.000138231
CLIC5	End_Endo1	32	0.417817	0.0150661	0.170719	0.448222	0.00276242	0.00699068	0.0120237	0.0620411	0.0301451	0.00374276	0.00836923	0.00342599	0.00069247	0.0276202	0.0153057	0.0326905	0.00531661	0.00414084	0.00110376	0.0024677	1.46114e-05	0.0020709	0.000411404	0.00090074	0.0101899	1.46114e-05	0.0954079	0.0656568	0.0412864	0.000248557	0.00915387	0.000929846	0.000890698	0.000723383	1.46114e-05
CPLX1	End_Endo1	32	0.921602	0.0669122	0.452216	1.20567	0.0379643	0.00246293	0.0080995	0.0148096	0.00888508	1.56807e-05	0.00418224	0.001927	0.000300959	0.00862202	0.000973472	0.00284833	0.00123865	0.000434287	0.000419856	0.000189124	0.000220543	0.000205803	0.000441529	0.000567276	0.000795409	0.000273712	0.00723437	0.00994032	0.00495033	0.000266753	0.00372947	0.000737184	0.00354342	1.56807e-05	1.56807e-05
CPNE8	End_Endo1	32	0.316049	0.0105421	0.125825	0.276872	0.0292068	0.036567	0.0293435	0.0911433	0.00924632	0.00029494	0.00334078	0.00920212	0.0039806	0.0170863	0.00130254	0.00125426	0.0100039	0.0111257	0.00235253	0.00386747	0.00134265	0.00780163	0.00630966	0.000548955	0.0156098	0.00165264	0.146286	0.0645927	0.0633657	0.00026706	0.00135281	0.00779445	0.00404522	0.00393967	0.000250809
CPXM2	End_Endo1	32	0.836364	0.017033	0.314196	0.563659	0.00283859	0.00200728	0.00357967	0.00739865	0.00418758	0.000893705	0.0104129	0.000599738	0.000220034	0.00882913	0.000623989	0.00137129	0.00205201	0.000299725	8.30375e-05	0.000592073	4.64514e-06	0.000312621	0.000409876	7.19287e-05	0.0806836	0.000229856	0.148204	0.0205113	0.0116468	0.00327759	0.00113403	0.00169684	0.00114339	0.00120985	0.00303088
CRYBG3	End_Endo1	32	0.339044	0.0123759	0.133241	0.271161	0.00504167	0.0390593	0.034605	0.140699	0.0547018	0.000560823	0.0343792	0.0174911	0.0010601	0.0774089	0.000363955	0.00151835	0.00524546	0.00292046	0.000518863	0.000779395	0.000220198	0.00118161	0.000691297	4.16902e-06	0.00980814	0.00101011	0.0888474	0.0313695	0.0178035	0.000331142	0.0222888	0.00119023	0.003453	0.000454761	0.000614627
CX3CL1	End_Endo1	32	0.56442	0.011069	0.211557	0.410254	0.000553497	0.0175186	0.0726205	0.0462432	0.00299438	0.0054839	0.000671947	0.00227736	0.00370143	0.00341893	0.000114048	0.00089902	0.00467089	0.000987668	0.000161236	0.00152255	0.000126823	0.000653215	0.000253868	0.000241109	0.0174556	9.01832e-06	0.0542959	0.0773561	0.0631047	0.00454889	0.0861584	0.001254	0.00513721	9.01832e-06	9.01832e-06
CYP1A1	End_Endo1	32	1.02048	0.0260087	0.613971	1.27625	0.000132168	0.00157192	0.00455722	0.00781532	0.0144665	0.000132168	0.00300823	0.00975143	0.000132168	0.0122997	0.00167547	0.000132168	0.00164764	0.000132168	0.00577426	0.000132168	0.000132168	0.00173863	0.000132168	0.000132168	0.00155051	0.000132168	0.00738122	0.00453424	0.00300557	0.000132168	0.00164424	0.000132168	0.000132168	0.0115555	0.000132168
CYTL1	End_Endo1	32	0.831117	0.0394273	0.754275	1.52937	0.0515126	0.000653739	0.000591167	0.00278086	0.00194514	1.72564e-05	0.00107592	0.000227385	1.72564e-05	0.0055579	1.72564e-05	0.000882793	0.000919075	0.000777428	1.72564e-05	0.000340273	0.000242737	0.00257578	0.000862324	1.72564e-05	0.0018711	1.72564e-05	0.00282071	0.00795172	0.00216469	1.72564e-05	0.000214216	0.00240268	0.00144319	0.0128332	1.72564e-05
CYYR1	End_Endo1	32	1.0374	0.0262596	0.704985	1.14219	0.00281914	0.00684033	0.00655256	0.026641	0.000761389	0.000118179	0.000597101	0.000114429	7.61254e-06	0.00143195	9.62663e-05	0.000280666	0.00120126	0.000833523	0.000439841	9.17992e-05	7.61254e-06	0.000217258	7.61254e-06	7.61254e-06	0.0135624	0.00207381	0.013685	0.00516401	0.000650973	7.61254e-06	0.00293419	0.000803171	0.000181687	7.61254e-06	7.61254e-06
DACH1	End_Endo1	32	0.668968	0.045522	0.458268	1.00617	0.00265613	0.00899137	0.00943507	0.0131103	0.013908	0.0130426	0.00998397	0.00184897	0.00348621	0.0102758	0.000755877	0.000761126	0.00266998	0.00180177	0.000474248	0.0022128	5.90868e-05	0.00138187	0.000277487	4.2022e-06	0.00190338	0.000177274	0.00906207	0.0149658	0.00537464	7.14672e-05	0.0296454	0.00133954	0.0015113	0.000364595	8.50214e-05
DGKE	End_Endo1	32	0.381497	0.0122788	0.189423	0.341459	0.0118528	0.013996	0.0386235	0.0921148	0.0258392	0.00231677	0.0109199	0.00293969	0.0011993	0.0327488	0.0204261	0.0453836	0.0354613	0.0116431	0.0042625	0.00200836	0.000800825	0.00243342	0.00596158	0.00816827	0.0086639	0.00106805	0.0380383	0.0407024	0.0344792	2.52971e-05	0.0324532	2.52971e-05	0.00154261	2.52971e-05	0.000512035
DIPK2B	End_Endo1	32	0.97038	0.0384891	0.754314	1.32626	0.10562	0.000535245	0.00184667	0.00393396	0.00110744	0.000120791	0.00157816	0.000102496	7.78074e-06	0.00360322	0.000364836	0.000397575	0.00107583	0.000669939	0.000177114	0.00056294	0.000109416	0.000102103	0.000242035	0.00053578	9.10558e-05	7.78074e-06	0.00242974	0.00783386	0.00152358	7.78074e-06	0.00168019	0.000365673	7.78074e-06	7.78074e-06	7.78074e-06
DNM3	End_Endo1	32	0.276869	0.0155443	0.20536	0.386607	0.0110402	0.0121969	0.0255423	0.0668567	0.0396914	0.000840293	0.0327979	0.00998983	0.000791089	0.0572394	0.00367126	0.0037117	0.00605773	0.0048475	0.000272944	0.00513606	0.00463736	0.00236199	0.0012027	0.00107957	0.0385374	0.00284491	0.103687	0.0294123	0.0132059	0.000280833	0.00598583	0.00174588	0.00216283	0.000348425	0.00226734
DOC2B	End_Endo1	32	1.15829	0.0216955	0.335207	0.835182	0.0728366	0.00558439	0.0197867	0.0360285	0.0153216	0.000177987	0.00684108	0.00381969	0.000949858	0.0216563	0.000144985	0.00125734	0.00398217	0.00031745	0.000204974	0.000138257	1.14642e-05	0.00103356	0.000322744	1.14642e-05	0.000937154	0.000838133	0.00809092	0.00859922	0.00285058	1.14642e-05	0.000156747	0.000795846	0.000273634	1.14642e-05	0.00023199
DOCK4	End_Endo1	32	0.327342	0.0191001	0.136537	0.362261	0.0188147	0.00410756	0.0255166	0.0456436	0.0113895	0.00205815	0.00690572	0.00334551	0.00115402	0.0139866	0.000933654	0.00253145	0.0192844	0.0353292	0.0114472	0.000915074	2.07058e-05	0.0328126	0.0184367	0.000270491	0.0165883	0.0010652	0.121466	0.0212094	0.0155116	0.000179554	0.0161993	0.00345962	0.00208586	0.00142493	0.00137342
EMCN	End_Endo1	32	0.5689	0.0348421	0.28318	0.647987	0.029727	0.00237816	0.0035939	0.0121549	0.0116655	0.000381282	0.00494676	0.00178312	0.000155013	0.0121789	0.000268224	0.00106367	0.00101079	0.000608684	0.000420971	0.000332616	2.09913e-05	0.000445814	0.00013166	0.000379598	0.00765273	0.00190719	0.148438	0.0185908	0.00884744	2.53896e-05	0.00276037	0.000658312	0.000709657	2.97175e-05	0.000220067
ENG	End_Endo1	32	0.42064	0.0280653	0.376391	0.585489	0.021265	0.00129522	0.00445224	0.0100383	0.00232606	1.39459e-06	0.00225822	0.00106978	0.000238276	0.00456201	0.000524846	0.00060168	0.00685428	0.0137033	0.00306285	0.00117001	7.36441e-05	0.00762801	0.00671249	0.000471235	0.0241392	0.000874694	0.0852207	0.0552728	0.0170946	5.69423e-05	0.00178519	0.00122746	0.000640487	0.000394445	0.000969744
ERG	End_Endo1	32	0.720282	0.0373726	0.339252	0.690833	0.0592263	0.00566527	0.0213674	0.153462	0.00267114	0.00018111	0.00129518	0.002142	0.000113351	0.027099	0.000158449	0.000372981	0.00201842	0.000509515	7.23908e-05	0.0065448	0.00236384	6.82795e-05	6.73431e-05	8.65222e-05	0.000694549	0.000100947	0.00277037	0.00714239	0.00304298	0.000321611	0.000531943	0.000426829	0.000433922	2.39335e-06	0.000211863
ETS1	End_Endo1	32	0.340289	0.0155953	0.165516	0.310988	0.0244561	0.016625	0.00890311	0.0265324	0.0176182	0.000238252	0.00422969	0.00710449	1.30661e-06	0.00564487	0.0288839	0.0538789	0.00337778	0.00133568	0.000469742	0.00286345	0.000272235	0.000802364	0.00112636	0.0104997	0.0251364	5.51002e-05	0.0735378	0.127477	0.0644247	0.000389293	0.00110621	0.00968977	0.00329874	0.00525411	0.00110421
FAM110D	End_Endo1	32	1.2186	0.0340055	0.367506	2.12482	0.00227528	6.89369e-05	0.00155332	0.00485193	0.00078092	6.89369e-05	0.00156502	6.89369e-05	6.89369e-05	0.00234722	0.000872779	6.89369e-05	0.000858282	6.89369e-05	6.89369e-05	6.89369e-05	6.89369e-05	6.89369e-05	0.000897644	6.89369e-05	6.89369e-05	6.89369e-05	0.0038251	0.00755014	0.00156363	6.89369e-05	0.000856509	0.00140047	6.89369e-05	6.89369e-05	6.89369e-05
FAM124B	End_Endo1	32	0.851972	0.0212644	0.722	0.709897	0.000117543	0.00285386	0.00869764	0.0437755	0.00397081	0.00182813	0.00559271	0.00556217	0.000117543	0.0431663	0.00978106	0.00138181	0.00309104	0.0015155	0.000117543	0.00492637	0.00624608	0.00175969	0.000117543	0.0081387	0.0013781	0.00205519	0.00654412	0.0161003	0.00134649	0.000117543	0.00308055	0.000117543	0.000117543	0.000117543	0.00238281
FAM13C	End_Endo1	32	0.409083	0.0164984	0.28712	0.519675	0.0170503	0.00802407	0.00490724	0.0170777	0.0503419	0.000396604	0.0160248	0.00858822	0.000100541	0.0152722	0.000141047	0.00034741	0.000312301	5.23994e-06	9.36694e-05	0.000252171	5.23994e-06	0.000149511	7.7218e-05	0.000189457	0.00833108	0.000221043	0.0740394	0.153458	0.0504586	0.0120892	0.00063956	0.000118161	0.00118243	5.23994e-06	0.000463948
FAM171A1	End_Endo1	32	0.51384	0.0151008	0.318417	0.5829	0.0623452	0.00325661	0.0143017	0.0163902	0.00804855	0.00122772	0.00648391	0.00352597	0.0042214	0.014765	0.00178174	0.00192054	0.00253316	0.000700882	0.000251091	0.00340617	0.000602172	0.000164832	0.000381449	0.000397655	0.0153891	0.000422108	0.117985	0.0404452	0.0251947	9.82451e-05	0.0257568	0.00179241	0.00240855	0.000339413	0.00451863
FAM189A2	End_Endo1	32	0.463288	0.00679319	0.0471922	0.177366	0.147731	0.0329042	0.0497101	0.0238384	0.0398445	0.00241	0.0164547	0.0139418	0.0037538	0.0142674	0.000360051	0.000682783	0.00669434	0.000160685	5.80394e-06	0.00186999	5.80394e-06	7.61605e-05	7.54849e-05	0.00020989	0.00235506	5.80394e-06	0.00960897	0.0526196	0.035147	0.00166723	0.426344	0.00855492	0.00470703	0.0020129	0.00106546
FGD5	End_Endo1	32	0.673206	0.0345179	0.428997	0.828329	0.0655826	0.000263383	0.00204226	0.00274752	0.00265408	4.99595e-06	0.0009019	0.000512294	9.58601e-05	0.0025159	0.000217108	0.000497519	0.00353979	0.00161576	0.00251803	0.000196229	4.99595e-06	0.00120214	0.000469213	7.73604e-05	0.025747	0.000869346	0.134915	0.0247041	0.0128028	0.00183929	0.00147265	0.000861594	4.99595e-06	4.99595e-06	0.000101079
FLI1	End_Endo1	32	0.625547	0.0334095	0.312831	0.701002	0.0441714	0.000647885	0.00214061	0.00327471	0.00299204	7.34535e-05	0.00141366	0.000426242	0.000167662	0.00277676	0.0437954	0.0661872	0.0197032	0.0178136	0.00249954	0.00867269	0.00584404	0.0152768	0.0259794	0.00772927	0.00607426	0.000706399	0.0192545	0.0121161	0.00594056	2.02532e-06	0.00127519	0.000287893	0.000123373	0.00017566	4.09727e-05
FLT1	End_Endo1	32	0.726269	0.02343	0.317152	0.63092	0.00174742	0.00231716	0.00592535	0.0196923	0.018982	0.000407896	0.00899452	0.00288925	0.000426924	0.0162417	0.000770702	0.00169689	0.0062909	0.0267159	0.00771845	0.000651607	0.000256941	0.00373333	0.000316326	0.000428037	0.00481493	0.000158308	0.00960036	0.0424513	0.0200771	7.8427e-05	0.00234954	0.000409738	0.000472527	0.000166585	5.07238e-05
FOXO4	End_Endo1	32	0.411462	0.00716163	0.101609	0.262222	0.00705124	0.0166586	0.0229002	0.0379296	0.0634048	0.00500094	0.0495324	0.00832577	0.000594461	0.110456	0.00931999	0.0232181	0.0140211	0.00637578	0.00234099	0.00171047	3.09656e-05	0.00484335	0.012604	0.00129308	0.0126725	3.09656e-05	0.0389367	0.0651702	0.0291545	0.0104306	0.017355	0.0081292	0.00334891	0.00269069	0.00569653
FZD4	End_Endo1	32	0.410151	0.0326756	0.430121	0.675405	0.0292875	0.00150369	0.00507796	0.00690666	0.00277259	0.000812586	0.00218162	0.00159747	0.00752631	0.00753408	0.000386201	0.000589335	0.002581	0.000114337	0.000758055	0.000489931	0.000124934	0.000415077	0.000250074	0.000137586	0.0114951	0.00172572	0.0912997	0.134251	0.0643892	0.00138704	0.00424492	0.0013001	0.000212041	8.88451e-06	0.000786871
G0S2	End_Endo1	32	0.761483	0.00639589	0.0118603	0.142237	0.000826651	0.00379388	0.0341675	0.00787818	0.00820393	0.000727915	0.00373158	0.00414866	0.00281136	0.00151152	0.00107219	0.00188585	0.0742062	0.290628	0.0286659	0.00396746	0.00346186	0.0403574	0.0034249	9.20297e-05	0.0126446	4.44146e-05	0.199466	0.021418	0.0135485	0.000103954	0.00228329	8.62405e-05	0.00100256	5.06639e-05	2.54505e-06
GASK1B	End_Endo1	32	0.7102	0.0153189	0.2833	0.642352	0.00671099	0.000749114	0.00358575	0.00383986	0.00159391	0.000134913	0.000592651	0.000306478	0.00352666	0.00466699	0.000306433	0.000359812	0.0058243	0.00765594	0.00208057	0.00023678	5.22961e-05	0.023718	0.0202656	0.000134473	0.0583383	0.00214198	0.172918	0.0227674	0.0115379	0.000916874	0.00224926	0.000437158	0.000310788	0.000484949	3.71944e-06
GBP2	End_Endo1	32	0.247065	0.00710815	0.0672147	0.138223	0.0019065	0.0198597	0.02554	0.105723	0.116913	0.00192779	0.0561997	0.0191463	0.000399874	0.130628	0.0133111	0.0219404	0.00599051	0.010675	0.00131545	0.00125133	4.96329e-05	0.00674498	0.00234268	0.00652971	0.00646699	6.8649e-05	0.0463135	0.0544779	0.0373978	0.00296526	0.0181823	0.000409968	0.00381181	0.000102503	0.00178667
GBP4	End_Endo1	32	0.960162	0.019931	0.58238	0.879075	0.00222587	0.000602172	0.00293351	0.00684447	0.00141079	0.000169075	0.00242104	0.000143466	1.08901e-05	0.0051058	0.00777395	0.0138961	0.0010406	0.00478817	0.000556893	0.00078695	0.000153152	0.00162299	0.00355182	0.00183009	0.0055495	1.08901e-05	0.028978	0.035336	0.0164005	1.08901e-05	0.00128462	0.000623419	0.000663765	0.000216818	0.000653238
GCNA	End_Endo1	32	0.365918	0.00693919	0.0461766	0.234368	0.00743727	0.0103074	0.0636954	0.158198	0.0385742	0.0135203	0.0242634	0.0100501	0.00102058	0.0750626	0.0185731	0.0509645	0.0127087	0.0148773	0.00336054	0.00570127	1.08613e-05	0.00398431	0.00180394	0.00254264	0.00899055	0.000458307	0.0392895	0.0382977	0.0519074	0.000184742	0.0061493	0.000368107	0.00275133	0.000942706	0.000219779
GHRHR	End_Endo1	32	0.581689	0.00983418	0.190543	1.06726	0.00237156	0.00108582	0.0144706	0.0326332	0.013763	8.5602e-05	0.0121066	8.5602e-05	8.5602e-05	0.0127077	8.5602e-05	0.00440001	0.0071912	0.00555874	0.00153267	0.0010338	8.5602e-05	0.00112497	0.00267069	0.00132763	0.0213445	0.00362262	0.0609343	0.0505155	0.0167194	0.00410166	0.00224184	0.00492112	8.5602e-05	8.5602e-05	8.5602e-05
GIMAP2	End_Endo1	32	0.723096	0.0172698	0.477693	0.545135	0.0403201	0.0144014	0.00577388	0.0236834	0.0061085	0.00031816	0.00246378	0.00237982	2.04897e-05	0.00483564	0.0334646	0.0526477	0.0132868	0.0191506	0.0010481	0.00226659	0.00410792	0.0278157	0.0371592	0.00926339	0.00978088	0.000357677	0.0246415	0.00938468	0.00291264	2.04897e-05	0.000535261	2.04897e-05	0.00124924	2.04897e-05	0.00103419
GIMAP5	End_Endo1	32	1.71449	0.0145082	0.409474	0.745771	0.128492	4.99664e-05	0.00590131	0.00165343	0.00111035	4.99664e-05	0.000572056	4.99664e-05	4.99664e-05	0.00295103	0.00805496	0.0406371	0.00210362	0.00152533	0.000894015	0.000651493	4.99664e-05	0.013351	0.0139498	0.000774413	4.99664e-05	0.000872728	0.00523543	0.00748627	0.00113249	4.99664e-05	4.99664e-05	4.99664e-05	4.99664e-05	4.99664e-05	4.99664e-05
GIMAP6	End_Endo1	32	1.26403	0.020591	0.611126	1.13449	0.0954038	0.000315615	0.00132132	0.000787467	0.00172757	8.33789e-06	0.000950782	0.000566012	8.33789e-06	0.00154385	0.00641505	0.0116243	0.00153257	0.0010586	0.000362509	0.00117554	0.000440661	0.00451149	0.00915511	0.00103537	0.000305439	0.00035183	0.00226376	0.00371331	0.000928303	8.33789e-06	0.000934147	0.000391876	8.33789e-06	8.33789e-06	8.33789e-06
GNA14	End_Endo1	32	0.816332	0.0152056	0.401576	0.639446	0.0218046	0.00220708	0.00498452	0.0207398	0.00559759	0.000484713	0.00243889	0.00329581	0.000150397	0.0118903	0.00141093	0.00286383	0.00310781	0.00132213	0.000140117	0.000621233	0.00144412	0.00109494	0.000881252	0.000482932	0.0148553	0.000572851	0.0653661	0.0453021	0.0181743	0.000622842	0.00714142	0.000895625	0.000477619	7.8374e-06	0.000158586
GNGT1	End_Endo1	32	0.380251	0.0148658	0.0351235	0.200022	0.0189786	0.00740338	0.0166717	0.0508038	0.0262494	0.00262227	0.00799455	0.00947095	0.000501712	0.0297899	0.00402235	0.00308453	0.00206674	0.00302828	0.00046742	0.000650802	0.000367655	2.61347e-05	0.000340041	0.000404888	0.0221473	0.00129451	0.13067	0.163538	0.244293	0.00106845	0.0119158	0.00411547	0.00282631	2.61347e-05	2.61347e-05
HBEGF	End_Endo1	32	0.328867	0.00662321	0.0668556	0.185679	0.00320668	0.0509051	0.0622436	0.160807	0.117084	0.00691236	0.0884771	0.0270978	0.00138167	0.106868	0.000920893	0.00145372	0.012285	0.00933509	0.00208683	0.000489624	2.77269e-05	0.0182076	0.00374263	0.000264108	0.00170296	4.356e-05	0.0173766	0.0133248	0.0241753	1.97218e-06	0.00537846	0.000489712	0.00619386	0.000332743	0.00116928
HDGFL3	End_Endo1	32	0.591397	0.0110613	0.207826	0.427284	0.0611106	0.00489634	0.0199301	0.0361352	0.00492876	0.000468003	0.00258853	0.00256419	0.00113736	0.00934839	0.000762121	0.00327764	0.00930024	0.00834323	0.00314139	0.00164645	0.00107814	0.00164105	0.00228232	0.000117203	0.0264758	0.00206091	0.0993321	0.0833503	0.0475949	0.000309144	0.00756006	0.0046242	0.00170834	0.00044473	0.000670233
HEG1	End_Endo1	32	0.3527	0.0181689	0.378865	0.516017	0.0191698	0.00400599	0.00971367	0.0248788	0.00161657	0.00181126	0.000805839	0.000885405	0.00107846	0.00280934	0.00363398	0.012411	0.00416665	0.00147094	0.000254678	0.00226524	0.000140812	0.0013526	0.00249023	0.00235093	0.0330551	0.000112452	0.111033	0.0960341	0.0579595	0.00158368	0.00120879	0.000891969	0.000797606	0.000347549	0.000459862
HERC5	End_Endo1	32	0.392953	0.00672206	0.138431	0.264573	0.0251238	0.00873142	0.0343195	0.181536	0.00330421	0.00302591	0.00268341	0.00161203	0.000534206	0.0209266	0.0136459	0.0151551	0.00428902	0.00222757	0.000201575	0.00178654	0.000356714	0.00298696	0.00254945	0.0033978	0.0177749	0.00385213	0.100096	0.066963	0.0731004	0.00353635	0.0177403	0.00494498	0.00223155	0.00162828	0.00326577
HOXB3	End_Endo1	32	0.522065	0.0282584	0.251479	0.59228	0.0156815	0.000408446	0.0166798	0.00949772	0.00865296	0.000612636	0.00264491	0.00114644	0.0013989	0.00378679	0.00467461	0.0105023	0.00655342	0.00195315	0.00127514	0.00379747	0.00280401	0.00194167	0.000475279	0.00530028	0.0357828	0.00577321	0.180062	0.0609862	0.027258	1.68796e-05	0.000757229	0.000966519	0.00182416	0.000336093	0.000851849
HOXB6	End_Endo1	32	1.25188	0.02507	0.394196	1.32435	0.010083	0.000408528	0.00556865	0.00542163	0.00296996	3.44145e-05	0.000780324	0.00045359	3.44145e-05	0.00303289	0.000435439	3.44145e-05	0.000902677	3.44145e-05	3.44145e-05	0.00249675	0.000484214	0.00161058	0.00388265	3.44145e-05	0.00692506	0.000600949	0.0202943	0.0131979	0.0134838	3.44145e-05	0.000510529	3.44145e-05	3.44145e-05	3.44145e-05	3.44145e-05
HOXB7	End_Endo1	32	1.23927	0.0151855	0.54879	0.80382	0.0365174	0.00157419	0.00478826	0.015416	0.00253194	0.000510936	0.00265876	0.00109721	0.00175113	0.00510286	0.000873889	0.00226389	0.000400489	0.000633932	0.000612208	0.000196138	0.000197996	0.00250884	0.00195036	0.000218047	0.00380528	0.000245729	0.0192158	0.0176126	0.0116018	1.4078e-05	0.00204063	0.00862828	0.00152132	0.00377373	0.000710439
ICAM2	End_Endo1	32	0.59075	0.0122016	0.809679	0.756397	0.0336805	0.000408122	0.00151468	0.002789	0.000978324	1.6865e-05	0.000797153	0.000222204	1.6865e-05	0.00284081	0.0198747	0.0173846	0.00701239	0.00991821	0.000301572	0.00358107	0.000237205	0.0015214	0.000474902	0.00588324	0.00521548	0.000835033	0.0755601	0.0342145	0.0133419	0.000286907	0.00132501	0.00117119	1.6865e-05	1.6865e-05	0.000341321
IL33	End_Endo1	32	0.525126	0.0189571	0.157286	0.390558	0.0037454	0.00582969	0.0138354	0.112832	0.117231	0.0010998	0.0238021	0.0250383	0.000783769	0.0630153	0.000206294	0.00030367	0.00116695	0.000194294	2.50479e-06	0.000152615	3.52155e-05	0.000116953	0.000165324	0.000154246	0.00236818	4.37054e-05	0.114904	0.00626194	0.00361331	5.35638e-05	0.000778215	0.000557528	0.000988361	2.50479e-06	5.06725e-05
ITGA10	End_Endo1	32	0.722366	0.012834	0.239079	0.654453	0.0134991	0.00871608	0.0275335	0.0837496	0.0435304	0.00309006	0.0204438	0.00717742	1.79191e-05	0.0641634	0.00251879	0.00123748	0.00303369	0.000807092	0.000320431	0.00129785	0.000252039	0.00120755	0.000823719	1.79191e-05	0.00284507	1.79191e-05	0.00729527	0.0173483	0.00871169	1.79191e-05	0.0114201	0.00102624	0.00475728	0.000464467	0.000362665
ITGA5	End_Endo1	32	0.540488	0.0237995	0.282039	0.44957	0.0250207	0.00186964	0.00327583	0.00318025	0.00312903	0.000145242	0.00124307	0.00081083	3.4694e-06	0.00358425	0.0022724	0.00523306	0.00704948	0.0289951	0.00311751	0.00105433	0.000109722	0.00978356	0.00471676	0.00063024	0.0344654	0.000893761	0.197507	0.0697109	0.0343145	0.0185639	0.00176058	0.000259203	0.000853674	6.90566e-05	7.01892e-05
IZUMO1	End_Endo1	32	0.451404	0.0182635	0.197633	0.370681	0.00638109	0.00374811	0.0666479	0.174703	0.0127253	0.00187563	0.0193221	0.0101906	9.85836e-05	0.187952	0.00124852	0.00115852	0.00446266	0.00769942	0.00429869	0.00119059	0.00138837	0.0031282	0.00187687	0.00152898	0.00362726	9.85836e-05	0.00911665	0.028672	0.00971593	9.85836e-05	0.0120852	0.00145768	9.85836e-05	0.00196553	9.85836e-05
JAM2	End_Endo1	32	0.763076	0.0236702	0.405051	0.780705	0.000611754	0.00143052	0.0103187	0.00666741	0.00545954	0.000559919	0.001627	0.00117122	0.000305629	0.0046798	0.000141406	0.000575965	0.000726253	0.00054831	0.000439681	0.000531726	0.000102927	9.28501e-05	9.15767e-05	0.000166117	0.0441987	0.0063728	0.136212	0.0113406	0.00678166	0.000229496	0.00252372	0.00181009	0.000198265	0.000191192	0.000698516
KIAA0355	End_Endo1	32	0.268466	0.017272	0.147647	0.290093	0.026073	0.0166587	0.024042	0.0576683	0.0367222	0.00285467	0.0320344	0.011026	0.00119299	0.0532107	0.0149789	0.0252787	0.00718008	0.00387018	0.00200342	0.0034908	5.28554e-05	0.00113438	0.00126833	0.00385365	0.017154	0.000954882	0.0469475	0.0735377	0.0472852	0.00170394	0.0129367	0.00485623	0.00280785	0.00252297	0.000404028
KL	End_Endo1	32	0.711838	0.0314058	0.750274	0.84886	0.0016589	5.99433e-05	0.00539405	0.0160901	0.00349033	0.000931452	0.00207933	0.0040841	0.00284539	0.00884492	0.0026132	0.00399538	0.00270902	0.00166275	5.99433e-05	0.000723534	5.99433e-05	0.0140218	0.00598253	0.000929177	0.00839112	5.99433e-05	0.0577458	0.0128349	0.00963561	5.99433e-05	0.000744598	0.00106466	5.99433e-05	5.99433e-05	5.99433e-05
LCN6	End_Endo1	32	1.52513	0.0241175	0.731612	1.0342	0.000816965	0.00153951	0.00151803	0.00712804	0.00720844	6.35063e-05	0.00310277	0.00299817	6.35063e-05	0.00410778	0.0017135	0.000745988	6.35063e-05	6.35063e-05	6.35063e-05	6.35063e-05	0.00336682	0.000834247	0.000826847	6.35063e-05	0.000743985	6.35063e-05	0.00207308	0.00752835	0.00227065	6.35063e-05	0.00266428	6.35063e-05	6.35063e-05	6.35063e-05	6.35063e-05
LHFPL2	End_Endo1	32	0.46472	0.0112402	0.0735061	0.239521	0.00403632	0.0118579	0.0141256	0.0291534	0.00869616	0.00120829	0.00384714	0.00610867	0.00247538	0.0092517	0.000840192	0.00122173	0.00825386	0.00785632	0.000832131	0.00160478	0.000269219	0.0140808	0.0127389	9.3415e-05	0.0533608	0.00302842	0.233882	0.0675976	0.0617103	0.00398321	0.062625	0.00590717	0.00378626	0.00273197	0.000554497
LHX6	End_Endo1	32	1.20694	0.0342153	0.701876	1.32962	0.00846555	0.000470008	0.00380339	0.00357649	0.00274853	3.70847e-05	0.00356549	3.70847e-05	3.70847e-05	0.00389145	0.000469269	0.000880888	0.000461474	3.70847e-05	3.70847e-05	3.70847e-05	3.70847e-05	0.000486958	3.70847e-05	0.00057468	0.000434271	3.70847e-05	0.00164816	0.0120612	0.0050474	3.70847e-05	0.00369254	0.00125843	3.70847e-05	3.70847e-05	3.70847e-05
LMBR1L	End_Endo1	32	0.221987	0.0141572	0.0567984	0.179029	0.0116029	0.0137664	0.0317047	0.0668232	0.0523833	0.00215667	0.0281767	0.012444	0.000799861	0.069588	0.011037	0.0218865	0.02401	0.0182769	0.00464915	0.00426753	0.000848867	0.00353715	0.0025867	0.00478466	0.0130005	0.00103626	0.0888891	0.0734947	0.111797	0.00214779	0.0203509	0.00204344	0.00387628	0.00120093	0.00163593
LMCD1	End_Endo1	32	0.81787	0.0116275	0.26881	0.49188	0.0104228	0.00689957	0.00480891	0.00495978	0.00447984	0.0126114	0.00222669	0.00129593	0.000830454	0.00296617	0.00035625	0.000813636	0.00221547	0.00137805	0.000384446	0.000738537	3.08891e-06	8.81264e-05	4.01677e-05	0.00111647	0.0125761	5.38999e-05	0.0707725	0.11225	0.0640526	0.00185972	0.025047	0.00224403	0.00165217	0.00122117	3.08891e-06
LPCAT4	End_Endo1	32	0.357648	0.0221116	0.143817	0.40393	0.00642108	0.00303133	0.0267815	0.0893516	0.0410395	0.000412718	0.0662864	0.00892843	0.000627	0.0780428	0.0115264	0.0189958	0.00507533	0.00324281	0.00410131	0.00128508	9.38607e-05	0.000449258	0.00058902	0.00336932	0.0117996	0.00072815	0.0430887	0.0517876	0.0198812	0.000272636	0.00421853	0.000498834	0.00108976	0.000132879	0.000336703
LRRC32	End_Endo1	32	0.559046	0.0190044	0.206727	0.383868	0.00134928	0.000226275	0.00174165	0.00180435	0.00121297	8.41003e-05	0.000769959	0.000627993	0.000103957	0.00132925	0.00014584	0.00015934	0.00145325	0.000625906	5.41795e-06	0.000711248	5.41795e-06	0.000364623	0.000270407	0.00196105	0.0451117	5.41795e-06	0.235614	0.184621	0.167566	0.000513585	0.00128467	0.000233316	0.000129294	5.41795e-06	5.41795e-06
LRRC8C	End_Endo1	32	0.745399	0.012054	0.368444	0.479309	0.0111606	0.0081296	0.00258019	0.00956112	0.10173	2.19517e-05	0.0263468	0.0258364	0.000421358	0.00253027	0.0118596	0.0136991	0.00658751	0.0164456	0.00396778	0.000264784	0.000308772	0.00477388	0.00800116	0.00200211	0.00440176	0.000383212	0.00919312	0.0487851	0.0362696	2.19517e-05	0.00172526	0.000744331	0.00237307	0.00317329	0.00110806
LYRM1	End_Endo1	32	0.284803	0.00297924	0.0465376	0.108355	0.020454	0.0350139	0.0272237	0.0966302	0.116188	0.002127	0.0569138	0.029597	0.00524092	0.0480627	0.0041066	0.00621273	0.00369006	0.00357185	0.000636286	0.00243117	0.000987752	0.00211935	0.0021637	0.000755508	0.0142555	0.000677803	0.119986	0.0941692	0.0372659	0.00458649	0.0346407	0.00199475	0.00423154	0.000112248	0.000338109
MAP3K3	End_Endo1	32	0.239715	0.00861395	0.0891566	0.196833	0.0192005	0.019541	0.032616	0.0693027	0.10627	0.0017012	0.0483737	0.0177821	0.00106621	0.0395639	0.01557	0.0344175	0.0175715	0.00925431	0.00202084	0.00500303	0.000449666	0.00580076	0.00769798	0.0025245	0.0109875	0.00108358	0.0712753	0.0572313	0.0294724	0.000708993	0.0192064	0.00494241	0.0037847	0.00447891	0.000825616
MAPK11	End_Endo1	32	0.730508	0.0282681	0.625772	0.718421	0.0149952	0.00259062	0.0169243	0.0372922	0.00639238	0.00264805	0.00893161	0.00178806	0.00270305	0.0264342	0.0127404	0.0107017	0.00196278	0.00169337	0.000351314	0.000772422	0.000276331	0.000621817	0.000903103	0.00196184	0.00722435	0.000342949	0.0128941	0.0129115	0.00451639	0.00033423	0.00942919	0.000290124	0.00579718	0.000391203	1.96462e-05
MAPK12	End_Endo1	32	0.633905	0.029593	0.787519	0.714566	0.0249289	0.0066996	0.0133572	0.00889094	0.00716543	0.00188744	0.00336645	0.0023136	0.000864283	0.00749485	4.50085e-05	0.00373026	0.00269101	4.50085e-05	4.50085e-05	0.0032673	0.00471002	0.000591019	0.00298126	4.50085e-05	0.0200893	4.50085e-05	0.0128908	0.0591481	0.0178569	0.000766053	0.000558933	0.000664962	4.50085e-05	0.00264859	4.50085e-05
MEX3B	End_Endo1	32	0.35222	0.00644233	0.0445506	0.126355	0.00125213	0.00344398	0.028864	0.0435412	0.014882	0.00101186	0.013891	0.00589579	2.78674e-05	0.00585203	0.000820912	0.00436721	0.0224086	0.0237411	0.00562229	0.00198787	0.00088229	0.00868697	0.000410865	2.78674e-05	0.116334	0.000486533	0.445646	0.0745455	0.0827225	0.00323057	0.00421653	0.00319051	0.00169953	0.00364093	2.78674e-05
MEX3C	End_Endo1	32	0.299112	0.00393824	0.0774715	0.156522	0.00394862	0.0349309	0.0380062	0.119525	0.128923	0.00594047	0.0662357	0.0238856	0.00255998	0.0511568	0.00412027	0.0132252	0.00811049	0.00540695	0.000992333	0.00238189	0.000447667	0.00278749	0.000397253	0.0013301	0.0142436	0.000364879	0.0759522	0.0482934	0.0299593	0.000481541	0.00938128	0.00110266	0.00527729	0.0010421	0.000228074
MLKL	End_Endo1	32	0.422428	0.0112747	0.227459	0.397087	0.0161863	0.00821171	0.0298293	0.19859	0.00777173	0.00120281	0.00426285	0.00736311	0.00222518	0.0828988	0.0211289	0.0227019	0.00963324	0.00835283	0.00126055	0.00111628	7.63199e-05	0.00790898	0.00636266	0.00697473	0.0122601	5.42789e-06	0.0305387	0.0150463	0.00604629	5.42789e-06	0.00529866	0.000345157	0.00033071	5.42789e-06	0.000109819
MMRN2	End_Endo1	32	0.617169	0.0213047	0.551333	0.846267	0.0200486	0.0179542	0.0123285	0.0508099	0.0239575	0.000798652	0.00961765	0.00640498	0.00104544	0.0106262	5.53299e-05	0.000223478	0.00018372	0.000302609	0.000373246	0.000108856	4.37592e-06	0.000204372	0.000123143	0.000158214	0.000781275	0.000184591	0.0107722	0.0204453	0.00709591	0.000459899	0.00233703	0.000205601	0.00239499	4.37592e-06	4.37592e-06
MYCT1	End_Endo1	32	1.31836	0.0371757	0.671012	1.28071	0.117425	0.000266495	0.00164418	0.00105882	0.000602737	1.03964e-05	0.00116141	0.000298514	1.03964e-05	0.00192621	1.03964e-05	0.000383395	0.000953215	0.000671316	0.000278342	0.000573522	1.03964e-05	0.000136436	0.000477703	1.03964e-05	0.000380902	1.03964e-05	0.00108227	0.00414767	0.00150537	1.03964e-05	0.000129029	0.00032764	1.03964e-05	1.03964e-05	1.03964e-05
MYRIP	End_Endo1	32	0.586189	0.0294786	0.749027	1.02189	0.00365823	0.00426832	0.00499752	0.0197774	0.00585073	0.000640431	0.00617196	0.000702926	0.00085778	0.00932753	0.000450152	0.00141411	0.00103345	0.000466095	0.000185099	0.0100224	0.00256198	0.000295507	0.000475697	0.00165897	0.00521967	0.000436888	0.00864008	0.0112584	0.00547569	1.03525e-05	0.0550981	0.00109263	0.00204952	1.03525e-05	1.03525e-05
NAV2	End_Endo1	32	0.289853	0.00988996	0.0943703	0.172925	0.00448845	0.00430499	0.0472034	0.0730406	0.0109966	0.00422831	0.0090297	0.00330962	0.00273543	0.0248536	0.00102662	0.00266279	0.00706403	0.0035718	0.000795989	0.000941515	0.000273455	0.0132655	0.00828253	0.000505778	0.0541505	0.000319746	0.167777	0.102642	0.104025	0.00700566	0.00348431	0.0123801	0.00440878	0.00529219	0.00264164
NCOA7	End_Endo1	32	0.233989	0.0118821	0.0566692	0.146016	0.00706735	0.0344937	0.057275	0.170704	0.0397643	0.00107461	0.00789816	0.0182761	0.00193755	0.0394673	0.00680305	0.00890436	0.0103236	0.00569453	0.0017734	0.00186924	0.000143294	0.00288725	0.00275144	0.00102845	0.0170054	0.000143497	0.110577	0.0535657	0.0383172	0.00022168	0.0319995	0.00141704	0.00347013	0.000390052	0.000615995
NOS3	End_Endo1	32	1.00352	0.0372561	0.963551	1.12809	0.0306079	0.000511178	0.00507553	0.00467272	0.000487506	4.30548e-05	0.0026159	4.30548e-05	4.30548e-05	0.00311744	0.00452098	0.00102284	0.00175955	4.30548e-05	0.00077029	4.30548e-05	0.00228016	0.000565389	0.000560373	4.30548e-05	0.00101793	4.30548e-05	0.00395673	0.00744783	0.00215562	4.30548e-05	0.00112584	0.00185716	4.30548e-05	4.30548e-05	4.30548e-05
NOSTRIN	End_Endo1	32	0.899078	0.042016	0.538718	0.987247	0.000460808	0.00206322	0.0102695	0.0163338	0.00167594	7.1629e-06	0.0004578	0.00122948	0.000137449	0.00365925	0.000444321	0.000365942	0.00181281	0.000784124	0.000495535	0.00033009	0.000226596	0.000204411	0.000851195	0.000110923	0.00271434	0.000125005	0.0203205	0.0170656	0.00437571	7.1629e-06	0.0924807	0.000308506	0.000982132	7.1629e-06	0.000634359
NOVA2	End_Endo1	32	1.20842	0.032284	0.471017	1.01525	0.107948	0.00388676	0.00576686	0.0138021	0.00571534	0.00018041	0.00576388	0.0014274	1.162e-05	0.00562628	0.000312918	0.00136824	0.00141949	0.000523181	0.000207765	1.162e-05	1.162e-05	0.000543065	1.162e-05	1.162e-05	0.000764224	1.162e-05	0.00426377	0.00860511	0.00192147	1.162e-05	0.00625693	0.000764691	0.00027736	1.162e-05	1.162e-05
NPDC1	End_Endo1	32	0.401297	0.0253995	0.307791	0.517009	0.00167728	0.00440239	0.0110228	0.0496521	0.0137066	0.00152934	0.00964846	0.00310313	0.00273945	0.0153879	0.00338641	0.00346086	0.00165953	0.00054084	0.000264114	0.000415916	2.17009e-05	0.000693686	0.00226436	0.000280277	0.00466296	0.00142738	0.0783839	0.05464	0.0215221	0.00063002	0.0233474	0.000963322	0.000485913	0.000863038	0.000733525
NPR1	End_Endo1	32	0.660404	0.0189671	0.748569	1.09014	0.0350273	0.00207855	0.00408526	0.00845603	0.00504701	1.85764e-05	0.000435307	0.000874808	1.85764e-05	0.00589148	0.000234968	0.00023079	0.00271253	0.000836729	0.000807981	1.85764e-05	1.85764e-05	0.000243824	1.85764e-05	1.85764e-05	0.000942555	1.85764e-05	0.10672	0.00893518	0.00419013	1.85764e-05	1.85764e-05	0.00037703	0.0011326	1.85764e-05	1.85764e-05
NR5A2	End_Endo1	32	0.954928	0.034293	0.355324	0.922304	0.0347687	0.00131885	0.0159025	0.0327929	0.00834334	7.79774e-05	0.00669485	0.00226037	9.63888e-05	0.0126547	0.000413985	0.00213833	0.00470068	0.00110223	0.0010107	0.000455904	0.000265395	6.59132e-05	5.02337e-06	5.02337e-06	0.0024898	0.000367076	0.0142054	0.0100722	0.00265332	5.02337e-06	0.00152836	0.000739437	0.00113372	9.99969e-05	0.000444812
NUAK1	End_Endo1	32	0.298594	0.0135001	0.240022	0.370193	0.00982973	0.0102759	0.0231499	0.0566614	0.107467	0.00114829	0.0779927	0.0170033	0.000670122	0.0329709	8.02697e-05	0.000618021	0.00149047	0.000423779	2.98258e-06	0.00167812	4.19331e-05	0.000387777	0.000211422	4.61797e-05	0.0162833	0.000925817	0.0854831	0.0427543	0.0240007	0.00104927	0.000187965	0.000656813	0.00137016	5.9365e-05	0.00015041
OLFM1	End_Endo1	32	0.430462	0.0162851	0.178324	0.368672	0.0173574	0.00533919	0.0180848	0.108108	0.00667992	4.29521e-06	0.0073488	0.0033548	0.000203437	0.0380198	5.43076e-05	0.000228828	0.00150373	0.00200692	0.000484621	0.00043967	4.29521e-06	0.000310868	0.000120864	4.29521e-06	0.0275917	0.00182813	0.212518	0.0472767	0.0200652	0.000618226	0.00075769	0.00689499	0.00244412	0.00627952	0.00434073
PARVB	End_Endo1	32	0.440465	0.0127759	0.236949	0.341849	0.0250395	0.0020354	0.00628453	0.0108693	0.00342909	0.000209756	0.00285366	0.00118465	0.00163485	0.00514903	0.00765157	0.0111769	0.0113402	0.0280797	0.00445757	0.00724554	0.00749708	0.0187169	0.0201819	0.00276712	0.0382564	0.001206	0.162287	0.0989281	0.03532	0.00026953	0.00090241	0.00753462	0.000465079	0.00379033	0.00050026
PCDH17	End_Endo1	32	1.09538	0.0223086	0.277127	0.763066	0.00886106	0.00068997	0.000981417	0.00127548	0.00169517	0.000286696	0.00116577	0.00095571	0.000250902	0.000986578	1.30725e-05	1.30725e-05	0.00058943	0.000638107	0.000668624	0.000369077	1.30725e-05	1.30725e-05	1.30725e-05	0.00047293	0.00291847	1.30725e-05	0.0970608	0.086224	0.0579262	1.30725e-05	0.000162259	0.00110103	1.30725e-05	0.00113513	0.00996105
PCDH19	End_Endo1	32	0.883515	0.022358	0.275782	0.811801	0.00165549	0.0052465	0.0240829	0.0356927	0.0133977	0.00701141	0.0192116	0.00458977	0.000348145	0.0140561	0.00149723	0.00321093	0.00310323	0.00117197	0.00078892	0.000218776	0.000574104	0.000574104	0.00128802	0.000280957	0.0229647	0.00372988	0.027079	0.0147905	0.00999744	0.000308576	0.00308209	0.0011546	0.000432997	0.000361176	1.81378e-05
PDE10A	End_Endo1	32	0.584933	0.0128814	0.278157	0.476847	0.00142729	0.00335657	0.00627563	0.0173709	0.00638759	0.00032982	0.00275095	0.00144384	0.000156031	0.00544181	0.000422013	0.0025054	0.00210058	0.00104899	0.000260044	0.000538264	0.000104189	9.3989e-05	0.000164395	0.000299952	0.0318118	0.0114179	0.0969471	0.0945345	0.101402	0.000157332	0.00383227	0.00259292	0.000701594	0.0060879	0.00060433
PDGFB	End_Endo1	32	0.574611	0.0310804	0.472648	0.69685	0.00396275	0.010086	0.0162273	0.0104491	0.00876651	0.00255052	0.00446138	0.00316475	0.000450229	0.00397649	0.000413116	0.00129743	0.00895949	0.0300293	0.00660277	0.0001238	9.50198e-06	0.0310367	0.0110399	0.000147157	0.00410445	9.50198e-06	0.00225648	0.0982112	0.0397823	9.50198e-06	0.00103547	0.000140295	0.00102652	0.000189174	0.000839478
PDIA5	End_Endo1	32	0.435906	0.0146791	0.117386	0.352152	0.027826	0.00418361	0.0176052	0.0975292	0.0204135	0.00023688	0.00644637	0.00600582	0.0001815	0.054348	0.00118081	0.00103742	0.00270433	0.00115286	3.83226e-06	0.000606094	0.000242606	0.000109331	0.000129509	0.000159841	0.045443	0.00252986	0.0933512	0.0765506	0.0520664	0.00152549	0.0168406	0.000790385	0.00209644	0.00049958	0.000765014
PECAM1	End_Endo1	32	0.527626	0.0379139	0.374949	0.772886	0.0662516	0.00200261	0.00608531	0.0142062	0.00854694	0.000448874	0.00578875	0.00190965	0.000559812	0.00837091	0.000819156	0.00409973	0.00840528	0.00908374	0.000752724	0.000519093	0.000134038	0.00620293	0.00823533	0.000379216	0.00190509	0.000162609	0.0148542	0.0249204	0.0158914	2.5362e-05	0.00232294	0.000541585	0.000366896	2.96853e-05	0.00013201
PGS1	End_Endo1	32	0.274469	0.0118069	0.163298	0.277331	0.0104631	0.00651868	0.0253951	0.111767	0.0249091	0.00197585	0.0176385	0.00810475	0.00507679	0.084851	0.0153746	0.0150458	0.0173909	0.0384745	0.0022478	0.00194965	0.00124344	0.0156463	0.00584643	0.0040022	0.0168673	0.000191342	0.0556253	0.0577035	0.020023	0.00105647	0.0136414	0.00224184	0.0017856	0.00132671	9.17755e-05
PHLDA1	End_Endo1	32	0.529916	0.00791379	0.0543461	0.182341	0.00526933	0.00466992	0.00783951	0.0159609	0.00190357	0.000600673	0.00114386	0.000376833	0.000137767	0.00373917	0.011081	0.01982	0.00477947	0.00585922	0.000241413	0.00560716	0.000175678	0.00230596	0.000756586	0.00146519	0.0398712	5.55411e-06	0.0943955	0.225731	0.197135	0.000118785	0.096814	0.0228068	0.00626241	0.0201008	0.00089142
PIK3C2B	End_Endo1	32	0.403789	0.00852881	0.132419	0.249796	0.0225556	0.0087744	0.033019	0.145106	0.0674154	0.00175946	0.0719245	0.0121584	0.00488207	0.163787	0.00909043	0.0130247	0.00371375	0.00205146	0.00131948	0.00418914	0.00214059	0.000935709	0.00133286	0.00217597	0.00350038	0.000487196	0.0176302	0.00950168	0.00675581	0.000468551	0.00206943	0.00125576	0.00154324	0.000490472	0.000279835
PINX1	End_Endo1	32	0.506092	0.00827984	0.0523516	0.176869	0.00652821	0.0277354	0.207004	0.392345	0.0318371	0.00584772	0.0184403	0.014985	0.00447325	0.228812	9.41424e-05	0.00110628	0.00478832	9.41424e-05	9.41424e-05	0.00122828	9.41424e-05	0.00123716	9.41424e-05	9.41424e-05	9.41424e-05	9.41424e-05	0.00208028	0.00310899	0.00213652	9.41424e-05	9.41424e-05	9.41424e-05	0.00225012	9.41424e-05	9.41424e-05
PITPNC1	End_Endo1	32	0.261557	0.0112095	0.0820626	0.217786	0.00696968	0.00616103	0.0125375	0.0428648	0.0102985	0.000387678	0.00469831	0.00366197	0.000712915	0.0118316	0.0209235	0.0739891	0.0112548	0.0116412	0.00216032	0.0127927	0.00129795	0.00633896	0.0027854	0.00413827	0.0171228	0.000435034	0.0692367	0.10131	0.154233	9.55331e-05	0.0157732	0.00138611	0.00124206	0.000192368	0.000253751
PKD1L1	End_Endo1	32	0.597297	0.0176354	0.504496	0.696481	0.00473053	0.00673818	0.0253545	0.0436389	0.02195	0.000311884	0.00888349	0.00182844	0.00276396	0.016826	0.00175731	0.0044271	0.00781227	0.00270873	0.000359173	0.000789785	0.000635761	0.00093915	0.000565652	0.000838482	0.00539037	0.000350621	0.0355347	0.0254051	0.0108389	2.00846e-05	0.00505819	0.00247539	0.00217127	2.00846e-05	0.00296632
PLA1A	End_Endo1	32	0.948023	0.0169979	0.343677	0.642417	0.04789	0.00261525	0.0095212	0.0103123	0.0156237	0.000107751	0.00244867	0.00142178	0.000107751	0.00248388	0.00291083	0.00269908	0.0559542	0.0598747	0.00552774	0.00130155	0.000107751	0.0139233	0.00140376	0.000107751	0.00396677	0.00188367	0.035001	0.0196129	0.0118959	0.000107751	0.00452874	0.00366392	0.000107751	0.000107751	0.000107751
PLEKHG1	End_Endo1	32	0.50032	0.0179248	0.219951	0.451618	0.031661	0.00253272	0.00864624	0.0211604	0.0103966	0.0023727	0.0309794	0.00234358	0.000304516	0.0513133	0.00311718	0.0108203	0.00558765	0.00339922	0.00147168	0.00146576	2.30454e-05	0.000736824	0.000484663	0.00283551	0.0195708	0.000571583	0.121844	0.0182564	0.00615219	0.000172198	0.00209853	0.00146419	0.000617341	0.000161506	0.00177046
PLVAP	End_Endo1	32	0.819587	0.041206	0.639564	1.15431	0.00053808	0.000328301	0.00389551	0.00872253	0.00285688	0.00014181	0.0030212	0.000872011	0.00010865	0.0100638	0.000188995	0.000486764	0.000960469	0.000998921	0.00072884	0.00023484	7.25508e-05	0.000768068	0.000557699	8.2934e-05	0.00142285	2.29384e-06	0.00459856	0.0108422	0.00428836	2.29384e-06	0.0022757	0.000318688	0.000139753	4.56598e-05	2.29384e-06
PODXL	End_Endo1	32	0.578533	0.0341752	0.541053	0.915127	0.0612669	0.00344306	0.0117563	0.0139041	0.00677095	7.06312e-05	0.003492	0.00106441	0.000625275	0.00812261	0.000980903	0.00333042	0.00607453	0.00143244	0.000428186	0.000793819	4.55012e-06	0.000129836	0.000227112	0.000414414	0.00128939	0.00054704	0.0174011	0.0128634	0.00869044	0.000185844	0.0544549	0.00106518	0.000900191	0.000225164	4.55012e-06
PPP1R3B	End_Endo1	32	0.481024	0.00562779	0.112977	0.169586	0.00871032	0.0116054	0.0232474	0.0151822	0.0841526	0.00494043	0.0406046	0.00780658	0.00203025	0.0811839	0.000978504	0.00118288	0.00140925	0.0102849	0.00051593	0.00208792	1.18668e-05	0.00564097	0.000783984	1.18668e-05	0.0285694	1.18668e-05	0.112432	0.109838	0.038511	0.01839	0.0250132	0.00164998	0.000868016	1.18668e-05	1.18668e-05
PREX2	End_Endo1	32	0.541097	0.0270472	0.352408	0.67497	0.0172993	0.000610883	0.00430589	0.0121843	0.00311811	0.000297374	0.00374003	0.000990137	7.95254e-05	0.00455307	0.000148017	0.00047098	0.00117699	0.000261127	5.43421e-05	0.000201111	3.35708e-05	0.000274073	3.10493e-05	0.000179942	0.0569284	0.00344206	0.181874	0.0354849	0.00921879	0.00141824	0.000598543	0.00197452	0.000702796	6.18656e-05	0.000143149
PROX1	End_Endo1	32	0.604888	0.0226484	0.0352731	0.253189	1.04961	0.013893	0.0125144	0.0251672	0.00350932	0.000250731	0.00118264	0.0017457	0.000765417	0.00313543	0.000227682	1.61465e-05	0.00700236	1.61465e-05	0.000702347	0.00228089	0.000267537	0.00206882	0.00122062	1.61465e-05	0.00594883	0.000356812	0.0949493	0.0437176	0.0345774	1.61465e-05	0.0367162	0.005689	0.00609972	0.000321533	1.61465e-05
PTPRB	End_Endo1	32	0.874465	0.0541551	0.689352	1.34629	0.0522619	0.000935332	0.00297552	0.00414145	0.00246715	6.257e-05	0.00138892	0.000366304	7.73435e-05	0.00570725	0.000188952	0.000401491	0.00166083	0.000441132	0.000343854	0.000586429	0.000840989	0.000271302	0.000321644	4.03079e-06	0.000892566	7.03414e-05	0.00211767	0.00627758	0.00121507	0.000164634	0.00121569	0.000538778	0.000245602	8.02386e-05	0.000241707
RAB3C	End_Endo1	32	1.10322	0.0368174	0.524596	0.783823	0.000953499	0.00392868	0.0101925	0.021112	0.00842819	0.00115188	0.00940774	0.00350079	0.00142386	0.0113851	7.41033e-05	0.00087066	0.00194656	0.00205696	7.41033e-05	0.0132057	0.00670034	0.00097367	7.41033e-05	7.41033e-05	0.0037759	7.41033e-05	0.0213044	0.0111696	0.00584313	7.41033e-05	0.00311092	0.00109549	7.41033e-05	0.00192282	0.00150138
RALB	End_Endo1	32	0.276546	0.00558968	0.159772	0.209792	0.0148397	0.0101002	0.0164909	0.133638	0.0368653	0.00217639	0.0292044	0.0130907	0.00124474	0.120759	0.0034615	0.00479696	0.00627439	0.0109859	0.00273052	0.00435947	0.00185397	0.0100228	0.00847071	0.0012482	0.0164939	0.000567309	0.081876	0.0545762	0.0261564	0.00293354	0.00990098	0.00339216	0.00266705	0.0018634	5.91608e-05
RAMP3	End_Endo1	32	0.996557	0.0205372	0.7643	1.19294	0.0344149	0.00080391	0.00220527	0.00342042	0.00154472	4.89549e-06	0.00117567	0.000567696	4.89549e-06	0.00393954	0.000403549	0.00118541	0.000428844	0.000220327	0.000202391	0.000192328	0.000154867	0.000692965	0.000224866	0.000177031	0.0015881	0.000206546	0.0108495	0.00913176	0.00281726	8.32631e-05	0.000738319	0.00062644	4.89549e-06	4.89549e-06	9.90545e-05
RAPGEF3	End_Endo1	32	0.784052	0.113914	0.455474	1.25096	0.0188911	0.00286456	0.00428067	0.0241405	0.00510458	0.00112711	0.00347203	0.00311215	0.000305609	0.00355074	0.000535631	0.000292273	0.00129208	0.000158545	0.00093037	1.23184e-05	0.000173239	0.000575679	0.00138582	0.000445565	0.00404082	0.00625489	0.0129328	0.0101245	0.00409253	0.000209538	0.00217105	0.00197162	0.000294025	0.000245256	1.23184e-05
RASA4	End_Endo1	32	0.452698	0.0282375	0.48121	0.692672	0.001109	0.004328	0.00846899	0.032236	0.0178373	0.000157815	0.00626545	0.00416948	0.00139752	0.0296715	0.0018304	0.00491146	0.0169545	0.018776	0.00609182	0.000122588	0.000142953	0.00543672	0.0076307	0.00109531	0.00624553	0.00541538	0.0227261	0.0412901	0.0324507	0.00106899	0.00309705	0.000150089	0.000743566	1.01655e-05	0.00186646
RASA4B	End_Endo1	32	0.539788	0.0166755	0.222691	0.472763	0.00182708	0.00585389	0.0189098	0.0521245	0.0334819	0.00147617	0.018647	0.0138851	0.00337213	0.0356642	0.00252702	0.000965146	0.0195559	0.0171935	0.012466	4.06374e-05	4.06374e-05	0.00758058	0.00564738	0.00250843	0.00712391	4.06374e-05	0.0357425	0.0638744	0.0414345	4.06374e-05	0.00910923	0.00137879	0.00129743	4.06374e-05	4.06374e-05
RASGRF2	End_Endo1	32	0.777179	0.0229385	0.448778	0.8984	0.00825562	0.00413521	0.00682815	0.0159902	0.0124437	0.000609728	0.00570731	0.00353051	0.000676915	0.00963923	0.00628824	0.016335	0.00329815	0.000495807	0.000196933	0.00139466	6.37053e-05	0.000769649	0.000399803	0.000776472	0.00400039	0.000411701	0.0158254	0.0133539	0.00737436	7.70534e-05	0.00469004	0.00129446	0.00143689	4.53064e-06	0.000401176
RASIP1	End_Endo1	32	0.640219	0.0269374	0.322337	0.565222	0.0544158	0.00268596	0.0229312	0.126028	0.0207012	0.00144256	0.0231264	0.00698158	0.00121348	0.0836208	0.000334814	0.000393496	0.00285091	0.00136424	0.0008021	0.000277226	4.77098e-06	0.000579657	0.000828138	4.77098e-06	0.00129929	8.32541e-05	0.00339057	0.0108288	0.00403717	4.77098e-06	0.0025127	0.00167045	0.000865181	0.00188725	4.77098e-06
RBP7	End_Endo1	32	0.509665	0.0193387	0.241278	0.833456	0.00462231	0.010383	0.0101995	0.0296955	0.0814174	0.00152443	0.0571128	0.0150528	0.000393758	0.0390874	0.000563153	0.000919558	0.00184317	0.00095394	0.000182213	0.000462664	4.19208e-06	0.00244706	0.000471091	0.000381782	0.000531732	4.19208e-06	0.00330326	0.00644982	0.00325215	7.12947e-05	0.0133241	0.000515706	0.00256008	0.000546675	0.0012538
RFLNB	End_Endo1	32	0.323982	0.0131162	0.349367	0.405406	0.00557397	0.00295437	0.00708007	0.0470268	0.00225237	0.000348886	0.00115416	0.00130133	9.61491e-06	0.0148083	0.049231	0.0517324	0.00467359	0.00389625	0.00323486	0.00214849	9.61491e-06	0.00143254	0.00158628	0.00967655	0.109899	0.00673721	0.125159	0.0393468	0.00614532	0.0121004	0.00315523	0.00386742	0.00103871	0.00286476	9.61491e-06
RFX3	End_Endo1	32	0.209014	0.0123412	0.155659	0.232036	0.0203484	0.014094	0.0281848	0.0852152	0.0299838	0.00135302	0.022267	0.00677522	0.00177864	0.0280185	0.0175103	0.050394	0.013999	0.00737919	0.00297025	0.012743	0.00309075	0.00246089	0.00324627	0.0104967	0.0238606	0.00141314	0.0823811	0.0767422	0.0304924	0.000707447	0.0184089	0.00606364	0.00283098	0.000402525	0.00203037
RGS3	End_Endo1	32	0.373902	0.0116349	0.248972	0.3371	0.0291642	0.00404554	0.015008	0.0586661	0.00930977	0.00147264	0.00925799	0.00530216	0.0017247	0.0311451	0.0019028	0.00571501	0.00336516	0.000551403	0.000169723	0.00164201	3.90529e-06	0.000580994	0.000539852	0.000625878	0.0568895	0.00121257	0.119858	0.0677682	0.0468988	0.00359741	0.00988676	0.0105637	0.00357548	0.00778774	0.00118831
RHOJ	End_Endo1	32	0.660366	0.0261538	0.210265	0.55196	0.137232	0.000830011	0.00235777	0.00350478	0.00193988	4.11156e-05	0.000977386	0.000240602	0.000125458	0.00276353	0.000276647	0.00013525	0.00215531	0.000119166	7.09019e-05	0.000261234	9.47545e-05	0.000204291	0.000121621	4.10152e-05	0.0425146	0.00916786	0.126078	0.0790645	0.0179744	0.000186786	0.00141263	0.00671708	0.000839638	0.00133503	0.00136543
RNF103-CHMP3	End_Endo1	32	0.251197	0.00835519	0.0612235	0.17499	0.0155028	0.0193021	0.0874009	0.185983	0.044753	4.25047e-05	0.018815	0.00971717	0.00529712	0.065962	0.0092278	0.0103872	0.0208786	0.00574631	0.00321538	0.00247723	0.00134637	0.00198956	0.000553157	0.000658647	0.0174694	0.0021063	0.0854009	0.0683457	0.037068	0.000723395	0.0075274	0.0091193	0.00135709	4.25047e-05	0.000860591
RUNDC3B	End_Endo1	32	0.631339	0.0147311	0.465762	0.606885	0.0015491	0.0108162	0.0170101	0.101677	0.0160579	0.00131195	0.0117925	0.00928709	0.00195733	0.052427	0.00175406	0.00164343	0.00266196	0.00381097	0.000794552	0.000798596	1.05214e-05	0.000300302	0.00069515	1.05214e-05	0.00312613	0.000443977	0.01826	0.0183242	0.00672524	0.000742401	0.00312395	0.000407785	0.0023761	0.000520787	0.000631074
RYR3	End_Endo1	32	0.537343	0.0220668	0.144308	0.449852	0.00263039	0.0147229	0.0271834	0.107426	0.0329944	0.0040128	0.0187278	0.00647625	0.00255801	0.0627114	0.00301325	0.00643388	0.00389285	0.00237251	0.00100611	0.0140452	0.00570763	0.00149553	0.00072707	0.000801825	0.00517371	0.000247488	0.0181276	0.0225843	0.0109985	0.00874841	0.00492463	0.00531441	0.00539067	0.00388808	0.000101193
S1PR1	End_Endo1	32	1.07082	0.0284831	0.531409	1.00332	0.086768	0.000568398	0.00100559	0.00137411	0.00133903	8.4809e-05	0.0012654	0.000670498	0.000104833	0.00247384	0.00667207	0.0120374	0.00446658	0.000735129	0.000146249	0.00099203	5.46329e-06	0.00155051	0.00115532	0.000588486	0.00255388	0.0028695	0.0217778	0.00587771	0.00361412	5.46329e-06	0.00140799	0.000256728	0.000130384	5.46329e-06	0.000110541
SAMD4A	End_Endo1	32	0.268261	0.00584604	0.0477601	0.126282	0.0103625	0.0557001	0.0116614	0.0324244	0.0508119	0.000106781	0.00879338	0.0182286	3.40187e-05	0.00162343	0.00105597	0.00102604	0.00353374	0.00131365	0.000101934	0.00477283	0.000369961	0.00525872	0.00195129	0.000349268	0.0315942	0.0022956	0.252811	0.108952	0.161393	0.00525378	0.0195151	0.00300758	0.0041973	0.00151928	0.00120257
SAMD5	End_Endo1	32	0.529732	0.0164117	0.152915	0.32949	0.00234253	0.011832	0.0126812	0.0214779	0.0226455	0.015273	0.0142668	0.00271346	0.011319	0.0059353	0.000856447	0.00141832	0.00326262	0.000950547	0.00140421	0.00114746	1.03835e-05	0.000136268	0.000323047	0.000375578	0.200519	1.03835e-05	0.146219	0.0735165	0.0181906	0.000176624	0.00361677	0.000594423	0.00155349	0.0082765	0.0121283
SAV1	End_Endo1	32	0.253092	0.00496143	0.0581131	0.137904	0.00302323	0.0252077	0.0289038	0.061114	0.0777733	0.00525939	0.0253116	0.015332	0.00110885	0.0232298	0.000658513	0.00107232	0.00528718	0.00652811	0.000687891	0.0015216	0.000205454	0.00332259	0.00106825	0.000346079	0.026686	0.000530569	0.219414	0.0815389	0.0701978	0.00128151	0.031714	0.0015806	0.00298919	0.000286873	0.00107187
SCN3B	End_Endo1	32	0.638805	0.0206242	0.110722	0.358476	0.957504	0.0339268	0.0278762	0.0337437	0.0270244	0.00382772	0.0142889	0.0117425	0.000587942	0.0317121	0.000825343	0.00203683	0.0048043	0.000934309	3.06222e-05	0.000369467	0.000430845	0.00143299	0.000862871	3.06222e-05	0.00217214	3.06222e-05	0.00726489	0.0133482	0.00643798	3.06222e-05	0.00372854	0.00135705	0.00556786	3.06222e-05	3.06222e-05
SEC14L1	End_Endo1	32	0.259953	0.0147925	0.157832	0.295062	0.00811391	0.0158677	0.0243302	0.0695235	0.056499	0.00121635	0.0202124	0.0105546	0.00160507	0.0289624	0.00692167	0.0157445	0.0115494	0.0140354	0.0025505	0.00236166	0.000509832	0.00747491	0.00651481	0.00341381	0.0139135	0.000378246	0.0593012	0.050697	0.0278515	0.00046886	0.0208492	0.00305941	0.00374899	0.00171837	0.000927868
SELP	End_Endo1	32	1.62255	0.02013	0.678009	0.870479	0.00149233	0.00101785	0.00327586	0.00943511	0.00690144	1.92675e-05	0.00610483	0.000907803	0.000913597	0.00282593	0.00119727	0.000744952	0.00050522	0.000533875	1.92675e-05	0.000479806	1.92675e-05	0.000252937	0.000886175	0.00132832	0.00224763	1.92675e-05	0.00629178	0.00735979	0.00231417	1.92675e-05	0.00292916	0.000391121	1.92675e-05	1.92675e-05	1.92675e-05
SEMA6B	End_Endo1	32	0.826326	0.0407018	0.729876	1.06182	0.0164516	0.00446599	0.0017759	0.00573379	0.00282379	1.4801e-05	0.00113335	0.00134681	1.4801e-05	0.00216553	0.000187203	0.00126817	0.00872449	0.068374	0.00239854	0.000178516	1.4801e-05	0.0494873	0.0168585	0.000229254	0.000349557	0.000258359	0.00300592	0.00729899	0.000991935	1.4801e-05	0.00188	0.000501779	0.000353314	0.000294711	1.4801e-05
SH2B2	End_Endo1	32	0.654769	0.0106765	0.234797	0.308204	0.0017561	0.00771628	0.013367	0.0392181	0.00770931	0.00329843	0.00562555	0.00498909	0.000392418	0.0185386	0.00225487	0.00425893	0.0290304	0.0592315	0.0130104	0.00124791	2.04446e-05	0.015912	0.00911047	2.04446e-05	0.0151424	0.000863043	0.0498878	0.105736	0.064795	0.000835568	0.00788508	0.00172234	2.04446e-05	2.04446e-05	2.04446e-05
SHROOM4	End_Endo1	32	0.87879	0.0216384	0.418951	0.714681	0.00196951	0.00484736	0.0114067	0.0135817	0.013427	0.000471769	0.0100623	0.00218933	0.000361417	0.00620582	0.000628874	0.00134646	0.00170838	0.0017372	0.00236941	0.00018981	0.000403108	0.00135766	0.00105562	7.6287e-06	0.0139457	0.000832395	0.038949	0.0439825	0.0121073	0.000129751	0.00268491	0.00270171	0.000637586	0.000377551	0.00700356
SLC1A1	End_Endo1	32	0.722576	0.0126287	0.439796	0.596442	0.00966862	0.00191689	0.0198953	0.0560836	0.00925535	0.000650838	0.00791026	0.00245075	0.00128758	0.0220037	0.000675705	0.00133106	0.000787167	1.55358e-05	0.000277798	1.55358e-05	1.55358e-05	0.00217271	0.000714049	0.000562037	0.00353031	0.000271183	0.0104292	0.0990433	0.0249844	0.000264289	0.0180489	0.000229412	0.000495806	1.55358e-05	0.000314413
SLC22A4	End_Endo1	32	0.66744	0.0059793	0.137467	0.307003	0.0067797	0.0015136	0.0323713	0.0566604	0.00730971	0.0012526	0.0036013	0.0058251	2.02392e-05	0.00633758	0.000545172	0.00316737	0.0138452	0.0111739	0.000361923	0.00321713	0.000284675	0.00136395	0.000569961	0.000732284	0.00614843	2.02392e-05	0.126041	0.0375492	0.0578481	2.02392e-05	0.254685	0.00448281	0.00218772	0.000403017	0.00138058
SLCO2A1	End_Endo1	32	0.656705	0.00989356	0.778651	0.680317	0.0187327	0.0454715	0.0355887	0.0692609	0.00478192	1.50153e-05	0.00261973	0.00808192	0.00549253	0.00446239	0.000189918	0.00511644	0.000677078	0.000193277	0.000544038	0.000423948	0.000211191	0.000701961	0.000422822	0.000232578	0.00402561	1.50153e-05	0.0176513	0.00802572	0.00196012	1.50153e-05	0.00149104	0.00070595	0.0016229	1.50153e-05	0.000303888
SNTG2	End_Endo1	32	0.731147	0.0301055	0.324214	0.75326	0.087152	0.013363	0.0196584	0.0355159	0.0134626	0.00103956	0.00588759	0.00352528	0.000768444	0.037579	0.00128246	0.00234471	0.00205887	0.000575023	0.000610798	0.000775522	0.000112855	0.00016664	0.00040087	0.000754801	0.00149136	0.000260696	0.0122666	0.015726	0.010226	0.000145722	0.00110694	0.000399151	0.0017436	7.10262e-05	3.56824e-06
SOX7	End_Endo1	32	0.435171	0.00618353	0.113014	0.281544	0.0104394	0.0501003	0.103935	0.282835	0.0862691	0.0038046	0.0245267	0.0269176	0.0011442	0.144236	0.000154096	0.000490279	0.00241412	0.000366896	0.000187589	0.000494856	0.000191698	2.48598e-06	0.000114127	8.98656e-05	0.000443405	0.000104848	0.00226467	0.00275253	0.002147	2.48598e-06	0.00110122	0.00027803	0.00484377	4.94802e-05	0.00036644
SPATA6L	End_Endo1	32	0.569889	0.0142501	0.0979024	0.330994	0.0540858	0.00654716	0.0502976	0.217775	0.024624	0.00482476	0.0327586	0.0073459	0.0010974	0.147584	0.00203335	0.00383969	0.00469573	0.000596301	0.00100032	0.000520521	0.000186269	0.000618963	0.00148996	0.000205133	0.00527784	0.000558941	0.0172083	0.0131363	0.00604792	1.32451e-05	0.012241	0.00256692	0.00031614	0.00130622	1.32451e-05
SPHK1	End_Endo1	32	0.703115	0.0221059	0.197109	0.482623	0.0393126	0.00233875	0.00988044	0.0258688	0.00745521	0.00174566	0.013163	0.00248582	0.00148955	0.0228916	0.000513703	0.00180234	0.00592877	0.0213481	0.00143136	0.00164257	0.000197175	0.00801126	0.00381235	0.000290596	0.0225618	6.23357e-06	0.0427768	0.0430571	0.0638086	6.23357e-06	0.029535	0.000996837	0.000932122	6.23357e-06	0.00881697
SPRY1	End_Endo1	32	0.273534	0.00628426	0.0902312	0.193024	0.0114251	0.0210922	0.020755	0.0401853	0.0227152	0.000818671	0.00983103	0.00771962	0.000935159	0.0234109	0.000610786	0.002251	0.00103667	0.000286027	0.000102435	0.00120888	0.000606009	0.000342221	6.40421e-05	9.00648e-05	0.0582187	0.00293032	0.291124	0.105219	0.0477981	5.76846e-05	0.00248352	0.000576413	0.00155786	0.000272817	0.000280721
SRGAP1	End_Endo1	32	0.279761	0.0051713	0.0443646	0.135133	0.0183883	0.00743896	0.0164721	0.0361404	0.00963446	0.00388544	0.00566812	0.00331481	0.00149566	0.00942197	0.00104691	0.00245531	0.0176325	0.0260864	0.00241454	0.00279262	0.000359799	0.0195136	0.0136602	0.000210537	0.0385098	0.000292384	0.412047	0.0860924	0.112833	0.000914259	0.0300185	0.0112992	0.00462207	0.00300161	0.00062281
ST3GAL1	End_Endo1	32	0.308755	0.00558848	0.0721586	0.197358	0.0309693	0.00280323	0.0187172	0.0205339	0.00467797	0.00635952	0.00218099	0.00188193	0.00249935	0.00598066	0.032306	0.0685199	0.0187026	0.0342848	0.000948902	0.0110639	0.000908738	0.0192495	0.0130876	0.00443042	0.0213258	0.000783018	0.209529	0.0740043	0.127043	0.00221495	0.0260538	0.00122471	0.00232402	0.000317982	0.000353567
ST8SIA4	End_Endo1	32	0.853708	0.00704415	0.193126	0.380257	0.00952554	0.00126186	0.000871155	0.00406056	0.00266014	5.84081e-06	0.00205294	0.000677158	0.000171526	0.00241043	0.0300704	0.0946488	0.0658808	0.175698	0.0254899	0.00631982	0.00312078	0.0445654	0.0324664	0.0188136	0.00367823	5.84081e-06	0.00685891	0.0596393	0.0138459	9.93373e-05	0.000388925	0.000536212	0.000223669	0.00011627	5.84081e-06
STARD8	End_Endo1	32	1.02022	0.0215484	0.321593	0.657278	0.0658005	0.000727486	0.00105985	0.00460095	0.00383783	0.000466664	0.00142167	0.000395982	0.00142486	0.00346913	0.000380135	3.00468e-05	0.0311719	0.0976108	0.0114928	0.000362496	3.00468e-05	0.050052	0.0402645	0.00108761	0.00297111	0.000524625	0.0133139	0.0405878	0.00939455	3.00468e-05	0.00151462	0.00101919	0.000717442	0.000598442	3.00468e-05
SWAP70	End_Endo1	32	0.245049	0.0111316	0.112372	0.219071	0.0155339	0.0180141	0.029662	0.0965849	0.0480723	0.00233135	0.0290268	0.00999226	0.0012778	0.0325087	0.00123463	0.00398668	0.00956871	0.0150433	0.00378717	0.00230566	0.000257412	0.0088376	0.00349089	0.00103508	0.0134689	0.000472562	0.07165	0.0802878	0.0544971	0.00142727	0.0196428	0.00335628	0.0036469	0.00201084	0.00042855
SYNJ2	End_Endo1	32	0.363433	0.0122829	0.0994674	0.192798	0.00507946	0.0203933	0.0418846	0.147963	0.040384	0.00509222	0.00827927	0.0142545	0.00127086	0.0377779	0.0194017	0.0245937	0.00975551	0.0228017	0.000856016	0.00576423	8.53336e-05	0.00246208	0.000731206	0.00380078	0.0131775	0.000526731	0.06815	0.0176938	0.013193	0.000915414	0.0792875	0.000315165	0.00429689	1.61603e-06	0.000162593
SYT15	End_Endo1	32	0.457051	0.0130831	0.450141	0.544079	0.0221858	0.00589038	0.0135641	0.0434423	0.0280178	0.00204446	0.0429269	0.00809049	5.62494e-05	0.0963074	5.62494e-05	0.0020793	0.00070011	0.0051697	5.62494e-05	0.00221588	0.000932573	0.000738772	0.00158608	5.62494e-05	0.0149091	0.000982543	0.0160261	0.0456543	0.00966677	0.00269192	0.00334888	0.000831201	0.00134366	5.62494e-05	5.62494e-05
SYTL4	End_Endo1	32	0.642113	0.00953612	0.216266	0.301766	0.0227308	0.00249792	0.00673115	0.018509	0.00592898	0.00174487	0.00470702	0.00118221	0.00144253	0.00718245	0.000220142	0.00173673	0.00320324	0.00149986	0.000756952	0.000684221	0.000244801	0.00156995	0.000226414	1.74055e-05	0.0335236	0.00774459	0.330253	0.0830493	0.0428907	0.000711264	0.00490476	0.000257021	0.00284458	1.74055e-05	0.00300652
TACR1	End_Endo1	32	1.1716	0.0317526	0.400077	0.888812	0.00385178	0.00236019	0.00829135	0.0211187	0.00460513	0.000397742	0.000850778	0.00181708	0.00102817	0.0078144	0.000305326	0.00193568	0.000660291	0.000642595	7.77608e-05	0.000181258	0.000137594	0.000203183	0.000408598	9.50223e-05	0.00196826	0.000474531	0.0114153	0.0232888	0.00907584	7.39794e-05	0.00135676	0.000346774	0.00101511	0.000133834	0.000579335
TBC1D9	End_Endo1	32	0.609252	0.0138896	0.180856	0.45058	0.0227835	0.00356469	0.00939976	0.0234199	0.00378704	0.000415738	0.00214578	0.00087424	0.00277282	0.0155267	0.000574794	0.0010538	0.0400744	0.0543893	0.00991239	0.00187868	0.000141895	0.0310835	0.0211573	4.48635e-06	0.0120989	7.82868e-05	0.0980859	0.0415272	0.0168486	7.62965e-05	0.0548872	0.00163832	0.00166571	0.00058496	4.48635e-06
TBKBP1	End_Endo1	32	0.488008	0.0109116	0.136969	0.267491	0.0165997	0.0253063	0.0198586	0.0679129	0.0475237	0.000300858	0.0138679	0.0119661	0.00241062	0.0625308	0.00553209	0.0141284	0.0124291	0.0160458	0.00326279	0.00205739	1.93762e-05	0.00672381	0.00566889	0.00433014	0.0248867	0.000338226	0.0766582	0.0310188	0.0217847	1.93762e-05	0.0328477	0.00577207	0.00162011	0.000385815	0.000511926
TCF15	End_Endo1	32	0.89907	0.0028256	0.316335	0.53789	0.00409126	0.000115532	0.0176007	0.0963188	0.00529811	0.000115532	0.00132407	0.00332894	0.000115532	0.0325735	0.000115532	0.000115532	0.00303809	0.00148955	0.000115532	0.00139574	0.000115532	0.00151883	0.00150536	0.000115532	0.0013545	0.000115532	0.00129455	0.0917413	0.100535	0.000115532	0.000115532	0.000115532	0.00276242	0.000115532	0.000115532
TCTEX1D1	End_Endo1	32	1.05665	0.0215982	0.920132	0.907928	0.0226629	0.00131954	0.00410169	0.00938011	0.00400574	3.48047e-05	0.00311206	0.00164062	0.000668264	0.0137394	0.000938122	0.000826574	0.00146425	0.000448167	0.000792699	0.00809642	0.00184234	0.00234859	0.00160153	3.48047e-05	0.00184263	3.48047e-05	0.00319439	0.0119302	0.00397309	3.48047e-05	0.000432167	3.48047e-05	3.48047e-05	3.48047e-05	3.48047e-05
TEK	End_Endo1	32	0.904056	0.0273523	0.617009	1.06815	0.036264	0.00155797	0.00572824	0.0128602	0.00699868	0.000170805	0.00433749	0.00249601	0.00123604	0.00751199	0.000126747	0.000459435	0.00109774	0.000822808	0.000240695	0.00137627	0.000284453	8.99072e-06	0.000116937	0.000325163	0.0022438	0.000981221	0.0135058	0.0148626	0.00531732	0.000634362	0.00150857	0.000974792	0.000286886	0.00117304	8.99072e-06
TGM2	End_Endo1	32	1.24644	0.0109169	0.66587	0.725071	0.0171307	0.000481242	0.00242497	0.00737876	0.00288581	0.000629701	0.00145014	4.05311e-05	0.000778381	0.00582154	0.000512942	0.000475964	0.00666785	0.00963744	4.05311e-05	0.00308765	0.00128426	0.00273737	0.00202825	4.05311e-05	0.000474687	4.05311e-05	0.00786709	0.0307168	0.0450138	0.00960841	0.00050338	4.05311e-05	4.05311e-05	4.05311e-05	4.05311e-05
TLL1	End_Endo1	32	0.528786	0.0271654	0.138115	0.429955	0.144011	0.00942403	0.014266	0.0727819	0.00984069	0.000651333	0.00646139	0.00328513	0.00471	0.012381	0.000514617	0.000522113	0.00125848	0.000603304	7.03548e-05	0.000244863	4.3463e-05	0.0002784	0.000141946	0.000495519	0.024755	0.00690868	0.188893	0.0131159	0.00620551	5.25698e-05	0.00282784	0.000659739	0.00129866	6.15309e-05	3.09117e-06
TMEM121	End_Endo1	32	0.535282	0.00339498	0.169261	0.303504	0.0249329	0.0103163	0.00910555	0.0243481	0.00868153	0.00219486	0.0108339	0.00704236	0.00286607	0.00533497	0.00933303	0.00978634	0.00158494	0.00167483	0.0010805	0.00150521	6.03818e-05	6.03818e-05	6.03818e-05	0.00114441	0.111465	0.00442565	0.185514	0.0869186	0.0328234	0.00102796	0.0127587	0.011772	0.00144244	0.00525486	0.00362805
TMEM173	End_Endo1	32	0.386284	0.00832451	0.125611	0.23143	0.0182666	0.00604019	0.00971751	0.0305776	0.00292011	0.000258619	0.00100626	0.00186919	0.000671014	0.00772454	0.0181454	0.0101054	0.00514462	0.00644142	0.000581455	0.00209027	0.00183928	0.0045166	0.00443303	0.00397615	0.0301103	0.000196144	0.222855	0.166781	0.105888	0.00156299	0.00188158	0.00207907	0.000221921	0.000775889	0.000572605
TMEM273	End_Endo1	32	0.901543	0.0290929	0.534726	0.767988	0.0207213	0.000448747	0.00113049	0.00180695	0.00150837	1.18532e-05	0.00161059	0.000804805	0.000227478	0.00176486	0.00696256	0.00973678	0.0138633	0.0555048	0.00316381	0.00944973	0.007272	0.0445054	0.0206088	0.000428736	0.00116904	1.18532e-05	0.0162737	0.023049	0.00841019	1.18532e-05	0.00139823	0.000510635	1.18532e-05	1.18532e-05	0.000239863
TMEM88	End_Endo1	32	0.36915	0.0186107	0.400992	0.578822	0.00386922	0.0108134	0.0163742	0.014516	0.0421539	0.00236544	0.0186967	0.00809356	3.81791e-05	0.0324207	0.00166264	0.00865649	0.00420191	0.0374466	0.000682973	0.00989344	0.0012093	0.00571042	0.00118902	0.000591604	0.00251717	3.81791e-05	0.0328891	0.0452505	0.0680578	3.81791e-05	0.00723712	0.00129541	0.00232943	0.000760519	3.81791e-05
TNFRSF10D	End_Endo1	32	0.433085	0.022155	0.126073	0.425085	0.0173029	0.00608042	0.0368091	0.108384	0.0106759	0.000105513	0.00384471	0.0053398	0.0005031	0.0419814	0.00107003	0.00175508	0.00766925	0.00665056	0.000340464	0.0013674	0.000621218	0.0038649	0.00145507	0.00022945	0.00442331	0.000207752	0.0620867	0.064328	0.0770283	0.000844319	0.0028397	0.000464848	0.00132122	0.000124698	6.65671e-05
TRPM6	End_Endo1	32	0.620085	0.0127654	0.194846	0.382304	0.00350411	0.00802924	0.0365792	0.105901	0.0168371	0.00164132	0.0142457	0.0134125	0.00229132	0.120916	0.00112204	0.00211641	0.00764809	0.00653871	1.01871e-05	0.00155921	0.000143255	0.00173197	0.000899412	0.000928174	0.00764668	0.000429843	0.0227465	0.0227494	0.0134303	0.000173271	0.0423573	0.00116422	0.00300226	0.000884143	0.000902314
TSPAN7	End_Endo1	32	0.95483	0.0390642	0.528001	1.09597	0.075082	0.00204358	0.0024486	0.00518453	0.00208922	6.66628e-05	0.00165249	0.00197907	8.24027e-05	0.00390548	0.000115603	5.03876e-05	0.00192812	5.52628e-05	7.67705e-05	0.00113155	0.00229379	0.0007295	0.000120859	8.1311e-05	0.00142959	0.00275179	0.0159104	0.010972	0.00559088	0.000618316	0.000520602	0.00408791	0.00153792	4.29452e-06	0.00173708
VEGFC	End_Endo1	32	0.691077	0.0158789	0.516992	0.475279	0.00020598	0.0013339	0.00714933	0.0240117	0.00169737	0.000461192	0.00085015	0.000963413	0.000617711	0.00391226	0.000200772	7.45692e-06	0.00126026	0.000578928	0.000133316	0.000736227	0.000104862	9.78534e-05	7.45692e-06	0.000115481	0.0321913	0.00848013	0.233064	0.0274322	0.0187562	7.45692e-06	0.000846496	0.000426786	0.000177973	7.45692e-06	7.45692e-06
VWF	End_Endo1	32	0.567379	0.0636656	0.467502	0.915626	0.05388	0.00158674	0.00624475	0.0142682	0.00537721	0.000244626	0.00338063	0.0015043	0.000150561	0.0149895	0.00048575	0.00132164	0.00104709	0.00091225	0.000294387	0.000407445	0.000140252	0.000892508	0.00105182	0.000125156	0.00230112	0.000440589	0.00926658	0.0162768	0.00847841	3.09264e-05	0.00316501	0.000788364	0.000614801	8.99758e-05	0.000160986
WARS1	End_Endo1	32	0.366145	0.00760928	0.1675	0.290482	0.0214769	0.00335208	0.013943	0.0768739	0.0292751	0.00210719	0.0155796	0.0084506	0.00234891	0.0885932	0.00199231	0.00319705	0.0154181	0.0376906	0.00598981	0.00406212	0.00150797	0.0111898	0.00887196	0.000479207	0.0132534	0.000436335	0.0613036	0.0611455	0.0298753	0.000779393	0.0156119	0.00128765	0.00205744	0.00202866	0.00334044
WWTR1	End_Endo1	32	0.236843	0.0121397	0.0784367	0.205389	0.0252777	0.0127538	0.0323662	0.0826105	0.0254697	0.00272188	0.0204809	0.0074304	0.00170899	0.0353092	0.000965335	0.000741305	0.0025686	0.000458873	0.000179124	0.00053849	1.65239e-05	0.000248475	0.000349278	0.000274169	0.032337	0.00368171	0.167593	0.0659122	0.0442646	0.00298509	0.0234459	0.00274468	0.00335709	0.000999596	0.0010268
ZBTB18	End_Endo1	32	0.385155	0.0104859	0.10074	0.211932	0.00212869	0.0115777	0.0268945	0.06933	0.141078	0.00115726	0.0878635	0.0260305	0.000908431	0.103208	0.00228938	0.00875432	0.0169955	0.0253637	0.00478303	0.00267284	0.000424983	0.00782898	0.00437949	0.000290857	0.00463916	8.04371e-06	0.0200543	0.0316101	0.0497869	0.000136803	0.00777257	0.000346418	0.00385927	0.00104907	0.000162749
ZNF366	End_Endo1	32	0.849807	0.0244806	0.53654	0.867729	0.000408198	0.00345146	0.00910573	0.016443	0.0119204	0.000208487	0.00418904	0.00359933	1.3428e-05	0.00877013	0.000833496	0.00209924	0.0419728	0.03094	0.0173871	0.000855765	1.3428e-05	0.00150408	0.00223201	0.000207977	0.00156301	1.3428e-05	0.0119103	0.0158556	0.01021	0.000228422	0.000797072	0.00165378	0.00145102	1.3428e-05	1.3428e-05
ZNF385D	End_Endo1	32	0.668404	0.0324195	0.177773	0.571185	0.0149877	0.00243064	0.00436103	0.0104323	0.00664763	0.000220407	0.00372087	0.00145913	0.00693349	0.00648299	0.000451404	0.00104656	0.00235892	0.00151426	0.000266846	0.000380722	6.41733e-05	0.000883506	0.000525552	6.77921e-05	0.0123185	0.00045652	0.108748	0.0194504	0.00935564	0.00142681	0.00515539	0.000487507	0.000433152	2.19128e-05	9.74438e-05
ZNF48	End_Endo1	32	0.350569	0.00630749	0.100928	0.140678	0.0102347	0.0103083	0.0260161	0.0884271	0.0638863	0.00251011	0.0410795	0.0299921	0.00132623	0.039833	0.00430071	0.0157409	0.0101447	0.0093599	0.00123558	0.0106634	0.00535016	0.000906912	0.00194733	0.00250192	0.0139699	6.90419e-05	0.0815007	0.103256	0.0784069	0.0011755	0.0141287	0.00102038	0.00164947	0.00137588	0.00139844
ZNF608	End_Endo1	32	0.607858	0.0140586	0.224151	0.496236	0.0285219	0.00135436	0.0143087	0.00771927	0.00804853	0.00402346	0.0035388	0.00158258	0.00208482	0.00387498	4.90469e-06	0.000595059	0.00274332	0.00132156	0.000213179	0.00188067	0.00171518	0.000229072	6.37829e-05	4.90469e-06	0.0675328	8.55884e-05	0.220019	0.0263448	0.00945099	4.90469e-06	0.0644532	0.0076254	0.00447902	0.00665179	0.00617257
ZNF791	End_Endo1	32	0.233047	0.0039799	0.0476725	0.115443	0.0138419	0.0421482	0.0340346	0.0993151	0.102074	0.0019605	0.0537178	0.0343042	0.00177734	0.0595034	0.00617474	0.013618	0.00626026	0.00602501	3.1661e-05	0.00124549	0.00100246	0.00385913	0.00224979	0.00454636	0.0219718	0.000552783	0.0931284	0.0846702	0.0668236	0.00367083	0.0208094	0.00181424	0.00391279	3.1661e-05	0.000640903
ZNF792	End_Endo1	32	0.914224	0.0053991	0.397918	0.738824	0.0317442	0.00364271	0.00707342	0.0194022	0.0068503	9.58276e-05	0.0173024	0.00275899	0.00539055	0.0249195	0.00258747	0.0066582	0.00404217	0.00433192	0.00171567	0.00239128	0.00508594	0.0012593	0.00270512	9.58276e-05	0.00986224	9.58276e-05	0.0202794	0.0350224	0.01008	9.58276e-05	0.00119093	0.00811188	9.58276e-05	9.58276e-05	9.58276e-05
ABLIM3	End_Endo1	31	0.671382	0.0318001	0.500806	0.863354	0.165343	0.0011162	0.00100936	0.00401628	0.000990739	0.00106952	0.00693708	2.9451e-05	2.9451e-05	0.00489049	2.9451e-05	2.9451e-05	0.00232964	0.000379187	0.000526761	0.0011587	2.9451e-05	0.00339363	0.0051358	2.9451e-05	0.0149796	2.9451e-05	0.0776246	0.0188631	0.00835423	2.9451e-05	0.000769692	0.00363291	0.0048185	0.00790898	0.00261199
ADAMTS3	End_Endo1	31	0.379875	0.00538087	0.113694	0.161166	0.00424378	0.0176729	0.0387048	0.0860055	0.0246329	0.001612	0.0201372	0.00419946	0.00433964	0.0262242	2.32982e-05	0.00119183	0.00541976	0.00442907	0.000416649	0.0124457	0.0474416	0.000665308	0.00107121	0.000843062	0.0577457	0.000983614	0.200145	0.069106	0.041999	0.00164517	0.00283201	0.00880005	0.00142065	0.00490331	0.00117609
ADAMTS6	End_Endo1	31	0.203573	0.0170707	0.317363	0.395868	0.0188523	0.0096422	0.0273192	0.049564	0.0385597	0.00229943	0.0178409	0.0082612	0.00265012	0.0328703	0.00711024	0.0211793	0.00746605	0.00516929	0.00341903	0.00206853	0.000335397	0.00133141	0.0007955	0.0021606	0.0323967	0.0248879	0.0438517	0.0507759	0.0272207	0.0054148	0.0118401	0.001172	0.00113784	0.000284615	0.000509282
ADAMTSL1	End_Endo1	31	0.329244	0.00504148	0.122073	0.237141	0.0065238	0.00530443	0.0248486	0.0537343	0.0244631	0.000424877	0.0168836	0.00329824	0.0018484	0.0245882	0.00282469	0.00371514	0.00677313	0.00510702	0.00221518	0.00090102	0.00040072	0.00181838	0.0011403	0.000625854	0.0261973	0.001028	0.378984	0.0603225	0.0297826	0.000989434	0.0127396	0.00249256	0.00155088	0.000596218	0.00013903
ADCY4	End_Endo1	31	0.591945	0.0515421	0.457784	0.844025	0.0734151	0.00292563	0.00547015	0.0151924	0.00810003	0.000186576	0.00360787	0.00246733	5.14343e-06	0.0117091	0.000223514	0.000722495	0.00176616	0.000726509	0.000223557	0.000214304	7.23198e-05	5.14343e-06	0.000453823	7.96438e-05	0.0114345	8.97549e-05	0.0213467	0.0779963	0.0144831	0.000362754	0.000447548	0.000338335	0.000555391	5.14343e-06	0.000104063
ADGRF5	End_Endo1	31	0.38972	0.0152971	0.339402	0.509977	0.00719635	0.000752752	0.00227095	0.00285441	0.00231115	4.58728e-06	0.000947873	0.000311233	8.80191e-05	0.00467431	0.000123481	0.00064442	0.0011631	0.000223728	8.20031e-05	0.00014313	0.000242339	0.000283019	0.000302901	0.000191362	0.0158523	4.58728e-06	0.00538888	0.593623	0.173307	9.81071e-05	0.00108776	4.58728e-06	0.000109472	4.58728e-06	9.28115e-05
AFAP1L1	End_Endo1	31	0.688066	0.0255724	0.595199	0.76714	0.227987	0.00231832	0.00442243	0.0188922	0.000735829	0.000586262	0.000786353	0.00109714	0.00557662	0.00935261	0.000435037	0.000189566	0.00235754	0.000207907	0.000288822	0.00177131	0.000227177	1.61521e-05	0.00092234	1.61521e-05	0.00323556	1.61521e-05	0.0727381	0.0123889	0.00408235	0.000274777	0.000421909	0.00329774	0.000385569	0.00159344	0.00162726
ALDH1A3	End_Endo1	31	0.632589	0.0177044	0.215891	0.612811	0.0131098	0.00505789	0.0276066	0.0273432	0.00934676	0.00321919	0.00705224	0.00046282	3.51141e-05	0.0234372	0.0004443	0.00041227	0.0135693	3.51141e-05	3.51141e-05	0.00189355	0.000494067	3.51141e-05	0.000456957	3.51141e-05	0.0080293	0.000613178	0.0381454	0.00747374	0.000795514	3.51141e-05	0.473528	0.0104969	0.00434177	0.00173992	0.00468895
ALPL	End_Endo1	31	0.265384	0.00855535	1.0227	0.44418	0.00299205	0.00079856	0.0223191	0.0292728	0.00680289	0.000327244	0.00324344	0.00245039	0.00174769	0.0222325	0.000917167	0.0033044	0.00438728	0.00284506	0.000916832	0.00252163	2.10702e-05	0.000276615	0.000593613	0.00130006	0.0169494	0.000367889	0.0482426	0.0174937	0.0119756	0.000358536	0.199691	2.10702e-05	0.00476793	2.10702e-05	0.000426535
APOL3	End_Endo1	31	0.432253	0.0183524	0.25356	0.388738	0.0437625	0.00231457	0.00984388	0.0581564	0.00189011	0.000376815	0.00192785	0.00156313	5.45305e-06	0.0228736	0.0167881	0.0442166	0.00944295	0.00616457	0.000615319	0.00141325	5.45305e-06	0.00199613	0.00455467	0.00225106	0.00973284	0.000398417	0.165415	0.073207	0.017126	5.45305e-06	0.00457139	0.000407459	0.000130129	5.45305e-06	0.000144025
ARAP3	End_Endo1	31	0.540291	0.0613674	0.682043	0.895291	0.103113	0.000977718	0.00630904	0.011344	0.00775016	0.000672303	0.00517516	0.00109107	1.85214e-05	0.0118783	0.00152869	0.00289808	0.0027041	0.00481611	0.00139942	0.000223397	0.000586213	0.000243098	0.000240942	0.00114202	0.00421134	1.85214e-05	0.0113897	0.0401192	0.00894034	0.000315093	0.00116921	0.00431785	0.000442141	0.000917088	0.00273484
ARRDC3	End_Endo1	31	0.214327	0.00562049	0.050424	0.108968	0.00544012	0.0105603	0.0305932	0.0889292	0.0445501	0.00219059	0.0375388	0.0100598	0.00106566	0.098266	0.00312894	0.0109405	0.0121379	0.0157255	0.00127165	0.00404405	0.000395202	0.0081809	0.00594721	0.00200328	0.0271267	0.000943265	0.141742	0.0448402	0.078211	0.00106179	0.0565448	0.00321486	0.00142325	0.000427416	0.000574053
ASB9	End_Endo1	31	0.867951	0.00276146	0.51305	0.480191	0.00867596	0.00948281	0.0118316	0.0164026	0.0496948	0.000613551	0.0187979	0.0100287	0.000758418	0.0124548	0.00245617	0.00637959	0.00236067	0.00871341	0.0020219	0.00155464	3.94994e-05	0.00957019	0.00603799	0.00143012	0.00662273	3.94994e-05	0.0251201	0.0203953	0.0187793	3.94994e-05	0.00103257	0.0138764	0.0146539	0.00996703	3.94994e-05
ASRGL1	End_Endo1	31	0.513847	0.00846981	0.160559	0.450644	0.0219739	0.00898521	0.027846	0.0509083	0.0362119	0.00168816	0.01486	0.00870907	0.0013026	0.0193882	0.00414345	0.00560025	0.0249982	0.00552448	0.000535708	0.00339505	0.00299907	0.00209705	0.00454444	0.000378916	0.0155563	0.000442087	0.0384025	0.0363492	0.0121683	0.000739228	0.125168	0.00242934	0.0052524	0.00136695	1.0477e-05
AVPR2	End_Endo1	31	0.899981	0.0135438	1.13914	1.11152	0.117276	0.000670484	0.00199439	0.00537079	0.00257979	5.6461e-05	0.00267653	5.6461e-05	5.6461e-05	0.00357377	0.00071465	5.6461e-05	5.6461e-05	0.00156609	0.0012864	5.6461e-05	5.6461e-05	5.6461e-05	5.6461e-05	5.6461e-05	5.6461e-05	5.6461e-05	0.00122747	0.00465974	0.00201786	5.6461e-05	5.6461e-05	0.00219215	5.6461e-05	5.6461e-05	5.6461e-05
BAALC	End_Endo1	31	0.763337	0.0158603	0.285758	0.667681	0.1822	0.000751569	0.00317962	0.00346609	0.00317538	0.00982146	0.00780243	0.000891963	0.000770347	0.00633215	0.000392696	0.000364387	0.000883611	0.00215184	3.10377e-05	3.10377e-05	3.10377e-05	0.00303373	0.00205451	3.10377e-05	0.00541736	0.00054196	0.018329	0.116719	0.0912326	0.000528181	0.00244237	0.00215747	0.000741148	0.000618215	3.10377e-05
BACE2	End_Endo1	31	0.346639	0.0144722	0.124767	0.288341	0.0445771	0.0115861	0.0257695	0.0710153	0.0100506	0.00598119	0.00530443	0.00602526	0.00111945	0.0106569	8.2856e-05	0.000308164	0.00218666	0.000220419	4.37288e-05	0.0136138	0.00524481	0.000122161	9.44372e-05	6.92405e-05	0.0217925	0.00112447	0.0917534	0.0883472	0.0354478	0.00148031	0.038598	0.0251083	0.0066912	0.0130396	0.00160596
BIN3	End_Endo1	31	0.246213	0.0107598	0.0478909	0.114342	0.00557682	0.0303507	0.0442104	0.147808	0.090886	0.00206491	0.0328705	0.0159955	0.00819876	0.0885364	0.00721231	0.012624	0.006898	0.013216	0.00159177	0.00120548	0.000429981	0.00319862	0.00370507	0.00231015	0.0221886	0.000886462	0.0921046	0.0667863	0.0371624	0.00147569	0.0154507	0.00472044	0.00339002	0.00185316	0.000442146
BMX	End_Endo1	31	0.660021	0.0274881	0.593257	0.641594	0.123038	0.00274693	0.00641994	0.0278948	0.00446124	0.000475894	0.00501308	0.00279256	0.000588258	0.0108106	0.0181525	0.0740013	0.00375357	0.000849152	0.000548051	0.00939646	3.06395e-05	0.00143369	0.000863312	0.00279715	0.00332692	0.000535002	0.00579897	0.0177318	0.00590727	0.0005214	0.00193642	0.00351023	3.06395e-05	3.06395e-05	3.06395e-05
BTN3A3	End_Endo1	31	0.294805	0.0083077	0.181373	0.243559	0.00953623	0.0173941	0.0246317	0.111326	0.0379026	1.77463e-05	0.019869	0.00885864	0.000340597	0.0296884	0.0109639	0.0333998	0.00705405	0.00727676	0.00200474	0.00196199	1.77463e-05	0.00204125	0.00665015	0.00856781	0.0364022	0.0012977	0.151878	0.0577309	0.0146618	1.77463e-05	0.00473866	0.00123222	0.0010818	1.77463e-05	0.000359142
C1orf115	End_Endo1	31	0.96214	0.0169462	0.577001	0.859681	0.0710819	0.00222359	0.00702282	0.00254907	0.00311573	0.0005447	0.0026682	0.000225626	0.000711274	0.00203392	1.50076e-05	0.000356135	0.00215232	0.000415644	0.00113375	0.000195555	1.50076e-05	0.000428452	0.000195222	1.50076e-05	0.000761261	1.50076e-05	0.00421154	0.0244216	0.0152707	1.50076e-05	0.176423	0.000858324	1.50076e-05	1.50076e-05	1.50076e-05
CALCRL	End_Endo1	31	0.736966	0.0293392	0.310436	0.627489	0.11985	0.00302016	0.0047801	0.0101504	0.0134848	0.000116375	0.00872816	0.00111819	5.30785e-06	0.0129807	0.000230669	0.000437858	0.00474449	0.0034887	0.000581725	0.00042052	7.46327e-05	0.000678554	0.00103566	5.30785e-06	0.00329533	0.000117251	0.0190085	0.111125	0.0305376	0.000216785	0.000267119	0.000368278	0.000126668	5.30785e-06	5.30785e-06
CARD6	End_Endo1	31	0.409713	0.0100676	0.229147	0.264536	0.0666577	0.0070028	0.0125245	0.12277	0.0134151	2.21914e-05	0.0121601	0.003178	0.000425955	0.163031	0.00232373	0.00243695	0.00438129	0.00888011	0.00276663	0.000872585	0.00117361	0.00482554	0.0128342	0.000802953	0.0122354	2.21914e-05	0.141168	0.0183968	0.00247513	2.21914e-05	0.00784144	0.00141269	0.00135306	0.00218971	2.21914e-05
CARD8	End_Endo1	31	0.290598	0.0197512	0.282565	0.39945	0.0462196	0.00756047	0.0176437	0.0672367	0.0218126	0.00115575	0.010245	0.0046413	0.00141042	0.0307857	0.0387879	0.0636952	0.0146591	0.0191849	0.00346107	0.00667941	0.0030517	0.0158843	0.0155261	0.00602851	0.00977263	0.000519925	0.0395546	0.0279656	0.0100678	0.00134665	0.00493715	0.00278154	0.00140358	0.00148515	0.00183258
CCDC50	End_Endo1	31	0.249948	0.00967787	0.139399	0.228356	0.0223544	0.024741	0.0176836	0.088449	0.0309884	0.000604632	0.0119669	0.010515	0.00274067	0.0137708	0.00332554	0.00222457	0.0084896	0.0147539	0.00207569	0.000962114	0.000195283	0.00473764	0.004824	0.000308636	0.0300254	0.00114297	0.126367	0.100362	0.0464357	0.0053424	0.0368773	0.00611741	0.00354001	0.00281201	0.000215217
CCDC68	End_Endo1	31	0.812876	0.0176232	0.551536	0.770878	0.00500276	0.00205009	0.00853367	0.0211058	0.00611877	2.84895e-05	0.00366465	0.00193709	2.84895e-05	0.0124687	0.00133756	2.84895e-05	0.00303421	0.000869067	0.0014579	0.00157386	0.00102034	0.000374012	0.000370694	0.00175778	0.0938754	0.0486384	0.0284364	0.0120989	0.00212334	2.84895e-05	0.00559523	0.00417834	2.84895e-05	2.84895e-05	2.84895e-05
CCDC69	End_Endo1	31	0.543266	0.0148807	0.457456	0.554521	0.0271222	0.000766951	0.00398279	0.00734782	0.00154866	0.000797421	0.00207312	0.000346859	0.00137074	0.0318515	0.0240186	0.0372537	0.0143896	0.0146474	0.00272273	0.00390897	0.000568824	0.00290844	0.0017308	0.00782218	0.00837914	7.37198e-06	0.0641215	0.0293614	0.0229758	0.0356164	0.0154768	0.000285663	0.000175935	0.000364823	7.37198e-06
CCDC83	End_Endo1	31	0.299402	0.0131775	0.0474184	0.329118	0.00183563	0.0311086	0.0293427	0.0569224	0.139699	0.00338761	0.0761585	0.0537905	0.00609717	0.0259017	0.004736	0.00939758	0.00654373	0.0153267	0.000874626	0.00543044	0.000687948	0.00696173	0.00152306	0.00301959	0.0149377	0.00273443	0.0578993	0.0433623	0.0275082	0.00200016	0.0109585	0.00165933	0.0118022	4.88807e-05	4.88807e-05
CCDC85C	End_Endo1	31	0.380615	0.00443151	0.0453419	0.185808	0.00176586	0.0298253	0.0522359	0.14141	0.240946	0.00282057	0.0884488	0.0488631	0.00308158	0.176095	0.00143501	0.00638803	0.0031689	0.00125902	0.000406688	0.00175148	0.000131551	0.000266976	0.00012167	0.000390318	0.00162891	9.35516e-06	0.00730564	0.00763242	0.00579095	9.35516e-06	0.0426913	0.00163793	0.00500867	0.00168087	9.35516e-06
CCM2L	End_Endo1	31	0.656863	0.0355811	1.09879	1.2197	0.104117	0.00146403	0.00190206	0.00218487	0.00502834	0.000599752	0.00188288	3.86099e-05	3.86099e-05	0.0051591	3.86099e-05	3.86099e-05	0.00101282	0.000497189	3.86099e-05	3.86099e-05	3.86099e-05	0.000506962	3.86099e-05	3.86099e-05	3.86099e-05	3.86099e-05	0.0031842	0.0154903	0.00449809	3.86099e-05	0.000479439	0.00115651	3.86099e-05	3.86099e-05	3.86099e-05
CFLAR	End_Endo1	31	0.228448	0.00883939	0.0751298	0.175984	0.00666649	0.00989314	0.0223672	0.0676751	0.0555715	0.00230484	0.0308864	0.0108622	0.00245781	0.0660988	0.0151896	0.0266645	0.0274915	0.0548823	0.0107323	0.00409747	0.000617676	0.0293701	0.00903728	0.00550011	0.016952	0.000590845	0.090266	0.0390718	0.0178087	0.00110996	0.0226459	0.00130071	0.00274472	0.000197528	0.000719787
CHIC2	End_Endo1	31	0.306355	0.00268599	0.0605895	0.107627	0.0125525	0.0515979	0.0162651	0.100742	0.139364	0.00318499	0.0511263	0.0315448	0.000887261	0.05299	0.00739376	0.0160914	0.00549442	0.0119934	0.00167228	0.0042028	0.00103745	0.00384831	0.00297836	0.00169156	0.0314979	0.00108038	0.165645	0.0301269	0.0180369	0.00021198	0.00668678	0.000436606	0.00710624	0.000450281	0.000459536
CHN1	End_Endo1	31	0.284429	0.0115739	0.128399	0.301954	0.0156443	0.0033186	0.00833957	0.0203674	0.0121203	0.000266918	0.00478056	0.00147286	0.000904019	0.0142449	0.0118314	0.0157285	0.00301366	0.000815885	0.000266718	0.00178226	0.000449953	0.000683154	0.000520631	0.00386768	0.0557872	0.00502108	0.0544477	0.379245	0.110866	0.000946798	0.00272942	0.00383854	0.00118293	0.00349346	0.0005861
CLDN5	End_Endo1	31	0.835675	0.0434036	0.55827	1.17347	0.236442	0.0007948	0.00243894	0.00357636	0.00207628	0.000113134	0.00185616	0.000385975	0.000127993	0.00491599	0.000222656	0.000269089	0.00251743	7.47945e-05	4.83027e-05	0.000584453	8.54665e-05	3.54539e-05	0.000469112	0.000246074	0.00050649	4.71526e-05	0.00304763	0.00879055	0.00315892	0.000190574	0.000235124	0.0009253	0.00044111	2.70207e-06	5.46692e-05
CLEC9A	End_Endo1	31	1.19627	0.0220238	0.391918	0.81199	0.00607871	0.00111557	0.0056396	0.00797952	0.00106391	9.38805e-05	0.00326275	0.00123863	0.00180438	0.00972766	9.38805e-05	0.00223411	0.328805	0.00136307	0.0040943	9.38805e-05	9.38805e-05	0.00440704	0.00122293	0.00145616	0.00116232	9.38805e-05	0.0086876	0.00205844	0.0032587	9.38805e-05	9.38805e-05	9.38805e-05	9.38805e-05	9.38805e-05	0.00190262
CMTM8	End_Endo1	31	0.456839	0.0174225	0.317008	0.506985	0.00583434	0.0123062	0.0177333	0.0279471	0.0381116	0.00529205	0.0481393	0.00576594	0.00833615	0.042394	0.0136992	0.0147013	0.00668982	0.00928656	0.00251579	0.00393835	4.23854e-05	0.000961282	0.000265896	0.00465056	0.00790511	0.00032873	0.0183248	0.0125538	0.00614807	0.000212571	0.0709652	0.00096016	0.00312264	6.00054e-05	6.09895e-05
CNRIP1	End_Endo1	31	0.368131	0.00571723	0.152898	0.233379	0.0239729	0.0010128	0.00261386	0.00742616	0.00345367	5.13076e-05	0.000822232	0.000224189	0.000564899	0.00543088	0.000423315	0.000502575	0.00399073	0.00744863	0.000555544	0.00956138	0.0123164	0.0117355	0.0114189	0.000287528	0.034931	0.00571783	0.266934	0.173222	0.18081	0.00406458	0.00225297	0.00549165	0.00040778	0.00288621	0.00111315
COL15A1	End_Endo1	31	0.456329	0.0239395	0.21653	0.480386	0.000167508	0.000631411	0.00203073	0.00416216	0.00356241	0.000114358	0.00138004	0.000599054	3.10387e-05	0.00296847	0.000468989	0.00132616	0.00133591	0.00102531	0.000504399	0.000613885	0.000207308	0.000249824	0.000170334	0.000167585	0.0929217	0.0030204	0.433278	0.0295343	0.0133882	0.00186648	0.00183833	0.000329576	0.000154364	2.4909e-05	0.00416698
CSGALNACT1	End_Endo1	31	0.337713	0.0228538	0.207645	0.412376	0.0691471	0.00073173	0.00542434	0.0108285	0.00344804	0.00113272	0.00485508	0.00102372	0.000355965	0.0114856	0.0324855	0.0256282	0.0100849	0.00151628	0.000257669	0.00336393	1.94204e-05	0.00475985	0.00489805	0.00759506	0.0305833	0.000375633	0.129812	0.0777436	0.0323548	0.0024939	0.0326673	0.00791763	0.00236074	0.00112107	0.000555007
CSRP2	End_Endo1	31	0.246374	0.00345835	0.0497583	0.123982	0.00441012	0.0189938	0.0227581	0.112949	0.073963	0.000739441	0.0262009	0.0148276	0.00182132	0.0303301	0.000126195	0.000283362	0.00316179	0.00117067	0.00181504	0.000125517	6.06041e-05	0.000275695	0.00028806	0.000104454	0.0139345	0.000222584	0.051055	0.244019	0.226055	0.00345195	0.00995319	0.00108994	0.00292474	0.00168518	0.000262268
DIPK1B	End_Endo1	31	0.757311	0.0338429	0.41206	0.82493	0.00187234	0.00733778	0.0222685	0.0163369	0.0197986	0.00127688	0.00629742	0.00306246	0.00173548	0.0152422	0.000176479	0.000163757	0.000885404	0.000179601	1.39541e-05	0.00016829	1.39541e-05	0.000398329	0.000181507	0.000216121	0.0046613	0.00271243	0.0211824	0.0359678	0.0141684	0.000237367	0.0156256	0.0211312	0.00227995	0.00917169	0.000282385
DLL4	End_Endo1	31	0.742212	0.0409846	0.63514	1.16542	0.103143	0.000284325	0.00769808	0.00621909	0.00174766	0.00107545	0.00122646	0.00106912	0.00110454	0.0022016	1.17499e-05	1.17499e-05	0.00735864	0.00173879	1.17499e-05	0.000748937	0.000165258	0.000598207	0.000330848	1.17499e-05	0.00205034	1.17499e-05	0.00654819	0.0217569	0.01428	1.17499e-05	0.00161505	0.000969439	0.000716294	1.17499e-05	1.17499e-05
DNAJC18	End_Endo1	31	0.459962	0.02337	0.1921	0.383028	0.0631166	0.00361986	0.0116787	0.0490581	0.0068696	0.000308506	0.00802887	0.00206941	0.00203261	0.0180861	0.00517041	0.0038044	0.00129122	0.000982788	0.000152019	0.00070147	0.000269001	0.000615736	0.000110591	0.00129208	0.0120236	0.00110918	0.104078	0.13806	0.0641581	0.0036236	0.00616307	0.00341745	0.00373343	0.000737906	0.00085612
DPYS	End_Endo1	31	0.413373	0.010184	0.105883	0.244861	0.0144751	0.0227661	0.0198799	0.0488862	0.0350129	0.00199442	0.00745426	0.0169709	0.00180805	0.0157422	0.0338416	0.054182	0.00429912	0.00295341	0.00140136	0.00330839	3.22064e-05	0.000919946	0.000907329	0.0019871	0.0213782	0.000562321	0.118035	0.0935711	0.0608254	0.000548024	0.00409801	0.00845676	0.005269	0.00465874	0.00429816
DYSF	End_Endo1	31	0.431184	0.0252746	0.606573	0.707416	0.179078	0.0003323	0.00267974	0.00984265	0.00260606	0.00031854	0.00296476	0.000798198	0.000415952	0.0295879	0.000111019	0.00123465	0.0108602	0.00359272	0.00135463	0.000297896	8.77902e-06	0.00156295	0.00452102	0.000166238	0.0181205	0.000153218	0.012223	0.0565581	0.0465925	0.00217578	0.00106509	0.000780332	0.00020953	8.77902e-06	0.000442919
EBF3	End_Endo1	31	0.402379	0.0281736	0.334292	0.630891	0.00301343	0.000424297	0.00342266	0.00365813	0.00216358	3.22799e-06	0.00173938	0.000604731	0.000267249	0.00228732	8.6879e-05	0.000118949	0.00102271	4.1535e-05	0.000164985	0.000276156	0.000102087	0.000290157	0.000490835	3.22799e-06	0.00564303	3.22799e-06	0.0954897	0.188271	0.203619	0.000227618	0.00148843	0.000163332	0.000794269	6.42514e-05	3.22799e-06
ECSCR	End_Endo1	31	1.05457	0.0284177	0.640284	1.11666	0.200929	0.00049535	0.00203623	0.00256469	0.00187334	0.000141047	0.00163239	0.000667078	3.88812e-06	0.00203475	0.000498309	0.00047183	0.00115363	0.000118483	0.00019876	0.000320655	3.88812e-06	0.000415461	0.00025675	0.000354111	0.000598653	3.88812e-06	0.00361565	0.010227	0.00267096	6.61258e-05	0.000552617	0.000910881	3.88812e-06	3.88812e-06	7.8667e-05
EGFL7	End_Endo1	31	0.584177	0.0682549	0.475967	1.01102	0.130076	0.00140397	0.0054361	0.0087787	0.00389173	0.000701304	0.00257887	0.000611714	0.000216684	0.0117893	0.000113713	0.000587526	0.0033236	0.000495469	0.00125167	0.000966232	0.000549652	0.00732595	0.00307598	4.05232e-05	0.0047201	0.0010454	0.0188426	0.011705	0.00398204	0.000184551	0.00149466	0.00113224	6.24522e-05	0.000469903	2.61714e-06
ELF4	End_Endo1	31	0.370535	0.00712934	0.0805982	0.264692	0.0108431	0.0527978	0.0627774	0.242499	0.028531	0.00191041	0.00637485	0.0224141	0.00175467	0.00813599	0.00702275	0.0186682	0.011179	0.0285843	0.00240408	0.00512171	0.00065848	0.00871712	0.00174601	0.00132526	0.0136846	0.000312595	0.0774759	0.0291622	0.0194424	0.000258007	0.00972276	0.0004383	0.00290396	6.31729e-06	0.000127813
ELK3	End_Endo1	31	0.301147	0.0164447	0.146899	0.311948	0.0648421	0.0100675	0.0143906	0.0520654	0.0168992	0.00088051	0.00889488	0.00476306	0.000835487	0.0302663	0.0156676	0.0230388	0.00694745	0.00962075	0.0014391	0.00484518	0.000269165	0.00393766	0.00242586	0.00375707	0.0220063	0.000360147	0.0950279	0.0644068	0.0522487	0.000541314	0.00364164	0.00151786	0.00118844	0.000220033	0.000292665
ELMO1	End_Endo1	31	0.342069	0.0225602	0.207697	0.406864	0.0442136	0.0029924	0.00568185	0.0110545	0.0198458	0.000440179	0.00898816	0.00252279	0.00032637	0.0088862	0.0335977	0.0542257	0.033181	0.0480268	0.0148903	0.0325999	0.0130548	0.025848	0.0253909	0.00821507	0.0118541	0.000537151	0.0595306	0.0123605	0.00401555	0.00011588	0.00365322	0.00105912	0.000179985	0.000186108	0.00472909
ELOVL7	End_Endo1	31	0.327778	0.0122834	0.10929	0.237831	0.000315545	0.0605943	0.0506761	0.159955	0.168634	0.003125	0.106236	0.0309758	0.000709174	0.160571	0.000123604	0.000148221	0.00385332	0.0093201	0.000461137	0.00596737	0.000479633	0.00067334	0.000211145	4.06326e-05	0.000229305	1.9614e-05	0.00169988	0.0022704	0.00153609	7.92461e-05	0.0149827	0.000121773	0.00644631	2.23738e-05	0.0001561
ENPP4	End_Endo1	31	0.61618	0.0185219	0.35371	0.425241	0.00188249	0.000862294	0.0139712	0.000765409	0.00229192	6.80115e-05	0.00154356	6.80115e-05	0.00130646	0.000773162	0.00296566	0.00453502	0.0104159	0.0135595	6.80115e-05	0.00649069	6.80115e-05	0.0127323	0.0113868	0.00246466	0.00449381	0.00118818	0.140617	0.0567742	0.0560733	0.00718088	0.119598	6.80115e-05	6.80115e-05	0.00135536	6.80115e-05
ESAM	End_Endo1	31	0.56163	0.0216031	0.370078	0.559808	0.00753885	0.000322699	0.00112957	0.00191793	0.000873615	0.000184999	0.000721664	0.000510904	5.74225e-05	0.00164149	0.000130034	0.000308135	0.000723947	0.000134639	0.000152969	7.44436e-05	2.99291e-06	0.000139756	3.89187e-05	0.000139497	0.00451243	5.22239e-05	0.00309906	0.399155	0.212437	0.00547783	0.000260333	0.000161542	2.99291e-06	2.99291e-06	2.99291e-06
EXOC6	End_Endo1	31	0.242351	0.027786	0.195274	0.332511	0.0443109	0.00463821	0.0217178	0.0607113	0.0361625	0.000881014	0.0355396	0.00868638	0.00198376	0.077141	0.0126579	0.0213747	0.012124	0.00901634	0.00614569	0.00378636	0.00130244	0.00752387	0.00770842	0.00359078	0.00535248	0.000529158	0.0251099	0.0529046	0.0201484	0.00307299	0.0203253	0.00263617	0.00233771	0.00133755	0.00113486
FAM107A	End_Endo1	31	0.481492	0.0100442	0.508531	0.407547	0.00231093	0.000347566	0.00107769	0.00174926	0.00273955	1.43637e-05	0.000678826	0.000676264	0.00197576	0.00191067	0.000386848	0.000168572	0.000911581	0.000397804	0.000256835	0.00127416	1.43637e-05	0.000188516	0.00126909	1.43637e-05	0.0867833	1.43637e-05	0.537652	0.0340464	0.0151201	0.000244346	0.000196407	0.000291505	0.000342868	0.000285997	0.000379481
FAM110B	End_Endo1	31	0.196714	0.00496152	0.0298548	0.0897913	0.0211266	0.00263093	0.00529245	0.00636965	0.00282899	0.00420033	0.0020113	0.00186626	0.0016286	0.00247972	0.000503151	0.00146473	0.00250629	0.00165418	5.87058e-05	0.00519603	0.000439415	0.00163544	0.000798072	0.000247514	0.0727214	0.0010711	0.427939	0.381019	0.317174	0.00201636	0.00194581	0.00149744	0.00150871	0.000323643	3.28429e-06
FAM124A	End_Endo1	31	0.982509	0.0171513	0.41329	0.559341	0.0136835	0.00220674	0.00721333	0.0132324	0.00360396	4.17278e-05	0.00149249	0.00119955	0.0023437	0.00706926	0.00112498	0.000489967	0.00511792	0.00115684	0.00181653	0.00103968	4.17278e-05	0.00281703	0.000543075	0.000646643	0.00751586	4.17278e-05	0.0355234	0.0979361	0.0290218	0.0147963	0.0034319	0.0038422	0.00573356	0.0239024	0.000844906
FAM155A	End_Endo1	31	0.414695	0.0405375	0.246779	0.48738	0.143404	0.0064269	0.0169745	0.0443742	0.0199382	1.04738e-05	0.0150094	0.00395208	0.000867838	0.0222838	0.00226185	0.00447496	0.00286036	0.00198748	0.000455426	0.00115748	0.000173512	0.000489482	0.000984672	0.000954592	0.00926295	0.00076576	0.0636778	0.0499855	0.0165035	0.000178162	0.00772999	0.00109793	0.00171119	0.000518478	1.04738e-05
FAM167B	End_Endo1	31	0.868553	0.00580949	0.998781	0.882129	0.000538109	0.000954163	0.00233767	0.00578427	0.00125151	0.00135079	0.000843209	0.00191102	3.71834e-05	0.00219409	0.00100236	0.00510357	0.00113607	0.000478825	3.71834e-05	0.000448668	3.71834e-05	3.71834e-05	0.000483906	0.000576189	0.00304955	3.71834e-05	0.0166937	0.0474935	0.0190808	3.71834e-05	0.00727137	0.00426236	0.00118719	0.0130747	3.71834e-05
FAM219A	End_Endo1	31	0.259955	0.00792605	0.106515	0.221726	0.00420097	0.0242956	0.0323618	0.096318	0.0624475	0.00305758	0.0692353	0.0150771	0.00123944	0.0624029	0.00342086	0.00252406	0.00473277	0.00277762	0.000367841	0.000770996	0.000375917	0.00226968	0.00134635	0.000604642	0.0138131	0.00145709	0.0849837	0.0823413	0.0621455	0.00258223	0.0115136	0.00390337	0.00473096	0.000875131	0.000894077
FAM43A	End_Endo1	31	0.373784	0.0126586	0.261994	0.418241	0.0957534	0.00524346	0.0130462	0.0354628	0.0150872	0.000381029	0.0266418	0.00330174	0.0003456	0.0798855	0.000864368	0.00587839	0.00629932	0.00154193	0.000893597	0.00200895	0.00087774	0.00202677	0.000283019	0.000561262	0.0108925	6.16239e-06	0.079466	0.0461553	0.0442199	0.000104806	0.00884502	0.00210852	0.00100611	0.00345142	0.000124683
FAM72A	End_Endo1	31	0.43768	0.0114869	0.109024	0.239939	0.0163864	0.00507311	0.0914136	0.315277	0.0331599	2.29801e-05	0.0230944	0.0110954	0.00128972	0.0458977	0.0056591	0.00323976	0.0131889	0.00735678	2.29801e-05	0.000277195	0.000323244	0.00610577	0.00258844	0.00141724	0.00511323	0.000401173	0.0435361	0.0284888	0.0209997	2.29801e-05	0.000961823	0.00193635	0.00375743	2.29801e-05	0.000465124
FOXF1	End_Endo1	31	0.334394	0.00315094	0.116148	0.128361	0.00162782	5.88176e-05	0.00275199	0.00577533	0.00130749	5.88176e-05	5.88176e-05	0.000775545	5.88176e-05	0.00131661	0.00074451	0.001398	0.000732143	5.88176e-05	0.00105256	5.88176e-05	0.000827905	5.88176e-05	5.88176e-05	0.00245889	0.013506	5.88176e-05	0.0424843	0.506623	1.0566	0.00100138	5.88176e-05	5.88176e-05	5.88176e-05	5.88176e-05	5.88176e-05
FUT11	End_Endo1	31	0.231612	0.00656502	0.140036	0.180026	0.0199273	0.00862968	0.0261932	0.0735397	0.040651	0.000862136	0.029192	0.00613672	0.000856521	0.0639112	0.00597356	0.0143418	0.00740967	0.00795989	0.00184922	0.00263977	0.000560474	0.00732649	0.00334551	0.00221054	0.0384522	0.00149809	0.14004	0.0837517	0.0635903	0.00195788	0.0071016	0.00256596	0.00274181	0.00348415	0.000443617
GABRA2	End_Endo1	31	0.609211	0.0425442	0.192751	0.502573	0.0262844	0.00549741	0.0107026	0.022457	0.00756661	0.00161038	0.00507067	0.00298279	0.00492256	0.00899535	0.00131179	0.00246473	0.00437071	0.000103569	0.00185456	0.000103569	0.000103569	0.000103569	0.000103569	0.000103569	0.0315566	0.0076063	0.12544	0.0807029	0.0264262	0.00176437	0.0043518	0.000103569	0.000103569	0.00206513	0.0688764
GDPD3	End_Endo1	31	0.218308	0.0322926	0.0762919	0.213662	0.0162237	0.0070909	0.0373751	0.0409455	0.0244073	0.00520526	0.0655867	0.00597651	4.1619e-05	0.728942	0.00181273	0.00369889	0.00264646	0.00457469	4.1619e-05	0.000502204	0.000585633	0.000546493	0.00191559	4.1619e-05	0.0154301	0.00175833	0.0300165	0.0366683	0.0190433	0.000708341	0.00605712	0.00238657	4.1619e-05	4.1619e-05	4.1619e-05
GFOD2	End_Endo1	31	0.282834	0.0101781	0.132643	0.226791	0.0210342	0.0189653	0.0321943	0.126053	0.0802745	0.00447238	0.0412761	0.0179871	0.00276707	0.14992	0.0027539	0.0062086	0.00343729	0.00227598	0.0010775	0.00125676	0.000201627	0.000438213	0.0010876	0.0010182	0.00941744	0.000416277	0.0322019	0.0481252	0.0216926	0.000712386	0.0343193	0.00196818	0.00261777	0.00143484	3.81766e-06
GIMAP4	End_Endo1	31	0.82558	0.0247149	0.654705	0.906435	0.121015	0.000680214	0.00198512	0.00187193	0.00046758	5.33832e-06	0.000564773	0.000366556	5.33832e-06	0.00300353	0.0282266	0.0591463	0.00758496	0.0046876	0.000602521	0.000752017	5.33832e-06	0.0153462	0.0161167	0.00567925	0.000281912	5.33832e-06	0.00185859	0.00775242	0.00150896	5.33832e-06	0.00044232	0.00027017	5.33832e-06	5.33832e-06	5.33832e-06
GIMAP7	End_Endo1	31	0.657372	0.0416413	0.577873	1.13386	0.157806	0.000278154	0.00192263	0.00203323	0.000825576	6.93691e-05	0.000698793	0.000178111	4.46884e-06	0.00225447	0.0231331	0.0633191	0.00686292	0.00138556	0.000489787	0.00197746	6.28362e-05	0.00467099	0.0150711	0.00402746	0.000171163	4.46884e-06	0.00209238	0.00575128	0.00182255	4.46884e-06	0.00013566	0.000368516	0.00014258	8.89577e-05	4.46884e-06
GIMAP8	End_Endo1	31	0.988564	0.0268707	0.620648	1.10485	0.174189	0.00716803	0.00281466	0.00803677	0.00354432	0.00014777	0.000746779	0.00240379	9.5182e-06	0.00185278	0.00198049	0.002156	0.00480432	0.00146614	0.000170175	0.000236858	0.000301153	0.00534136	0.0116494	9.5182e-06	0.000777944	9.5182e-06	0.00138443	0.00505884	0.00107471	9.5182e-06	0.000141128	0.000252268	0.000580104	9.5182e-06	0.000480239
GIPC2	End_Endo1	31	0.24884	0.0130679	0.108916	0.229853	0.0217655	0.0154877	0.043134	0.138145	0.0740305	0.000436716	0.0497959	0.0105205	0.001318	0.0656011	0.00156839	0.00361579	0.00707968	0.00280592	0.000774709	0.000952985	0.000184521	0.00151347	0.000511456	0.00160785	0.00670605	0.000825627	0.0532899	0.0807783	0.0473198	0.0015034	0.00359797	0.00276014	0.00104081	0.000362413	0.000386134
GNS	End_Endo1	31	0.281084	0.00868544	0.116763	0.234088	0.0147723	0.00992614	0.0206592	0.0558719	0.0321831	0.00136571	0.0178992	0.00806735	0.00269779	0.0364081	0.00211841	0.00451954	0.01806	0.0485954	0.00456665	0.033402	0.00537984	0.0245367	0.0149476	0.000793293	0.0163409	0.000997872	0.0968181	0.0577702	0.0445104	0.00183753	0.0215487	0.00218023	0.00146047	0.000575037	0.000348549
GPIHBP1	End_Endo1	31	1.01661	0.0396317	0.370432	1.81416	0.117396	0.00152333	0.00141563	0.00138021	0.00448428	0.000976457	0.00218086	6.28243e-05	6.28243e-05	0.00506695	6.28243e-05	6.28243e-05	0.00164994	0.000809474	6.28243e-05	6.28243e-05	6.28243e-05	6.28243e-05	6.28243e-05	6.28243e-05	6.28243e-05	6.28243e-05	0.0027582	0.00491165	0.00224706	6.28243e-05	0.00178321	6.28243e-05	6.28243e-05	6.28243e-05	6.28243e-05
GPR146	End_Endo1	31	0.574646	0.0156334	0.506516	0.945662	0.22852	0.00530893	0.00507922	0.00277342	0.0594878	2.88043e-05	0.0239582	0.0026246	0.000552995	0.00677607	0.00238019	0.00191514	0.00121142	0.00466414	0.000515198	2.88043e-05	2.88043e-05	2.88043e-05	0.000374798	0.000446274	0.000680645	0.00210822	0.0172844	0.0105683	0.00503517	2.88043e-05	0.000752799	0.00229996	2.88043e-05	0.00142691	0.00255468
GPR68	End_Endo1	31	0.546984	0.0110989	0.313622	0.3298	0.00125905	0.0149704	0.0373131	0.251472	0.00891238	0.000418727	0.00335103	0.00697051	1.15397e-05	0.119436	0.0151217	0.0225043	0.00381645	0.0179464	0.014315	0.002306	1.15397e-05	0.00180027	0.00377376	0.00346577	0.00702917	0.000201404	0.016056	0.00411397	0.00122909	1.15397e-05	0.00351655	1.15397e-05	0.000368228	1.15397e-05	1.15397e-05
GRB10	End_Endo1	31	0.323008	0.0160807	0.218554	0.395779	0.0274148	0.01439	0.0252399	0.0629777	0.00514487	0.000815971	0.00209866	0.00369014	0.000240758	0.00443511	0.00109241	0.00266226	0.0035242	0.00153128	0.000863739	0.00156612	0.000354039	0.000499165	0.00154112	9.92845e-05	0.0226537	0.000856126	0.170712	0.0716042	0.0667947	0.000685602	0.00250283	0.00309802	0.0026409	0.00189186	0.000368504
GRK5	End_Endo1	31	0.264237	0.00969469	0.10911	0.232604	0.0290961	0.00254991	0.0138608	0.0417527	0.0135499	0.00116074	0.00533615	0.00332615	2.37861e-05	0.0240686	0.0214131	0.0446252	0.00981035	0.010878	0.000784059	0.00404852	0.000387358	0.00613826	0.00178985	0.00547218	0.0182034	9.05473e-05	0.0996488	0.192924	0.102928	0.00272465	0.0120176	0.00234582	0.00162588	0.000918445	6.25162e-05
HDX	End_Endo1	31	0.354923	0.0069156	0.0547088	0.176309	0.0165095	0.0191125	0.0274331	0.0578525	0.0367192	0.00179403	0.00960162	0.00865372	0.00418751	0.0228084	0.00166863	0.00126508	0.0138424	0.00842603	0.00278687	0.00332529	0.00219079	0.00507556	0.00117137	0.000717335	0.0164304	0.00202367	0.178234	0.0997497	0.144133	0.000425567	0.0244815	0.0066255	0.00615483	0.00261959	0.00208151
HEY1	End_Endo1	31	0.464853	0.0172253	0.43504	0.490058	0.0152247	0.0035052	0.0123802	0.0139298	0.0240737	0.000608425	0.00488827	0.00205009	0.000249371	0.00557806	0.000806714	0.000862792	0.00699876	0.000634254	0.000232327	0.0440979	0.00848887	0.000758318	0.000922498	0.000201246	0.00415557	0.000287091	0.0162819	0.0756777	0.045324	1.29923e-05	0.0265879	0.0163946	0.0096056	0.0104887	0.00376745
HHEX	End_Endo1	31	0.853371	0.0210183	0.567141	0.961437	0.169268	0.000724602	0.00243157	0.0020759	0.00215447	0.000156625	0.000829471	0.000517622	1.00885e-05	0.00305648	0.00154856	0.00452244	0.0213356	0.0119062	0.00934057	0.00219757	0.0055371	0.0133277	0.0242044	1.00885e-05	0.000118069	1.00885e-05	0.00187593	0.0165841	0.00605658	0.000284269	0.00128032	0.000510705	1.00885e-05	0.000499373	0.000204148
HIPK3	End_Endo1	31	0.190375	0.00830312	0.0703732	0.174131	0.010347	0.0142744	0.0277653	0.0958546	0.0521731	0.00132315	0.0307367	0.00991581	0.00145713	0.0556947	0.00313011	0.00751308	0.00671491	0.00798434	0.00118641	0.00241746	0.000476945	0.00536556	0.00472946	0.000861457	0.0153118	0.00113631	0.112909	0.0797666	0.0654489	0.00187487	0.0155288	0.00224281	0.00188661	0.000628058	0.000927322
HOXD8	End_Endo1	31	0.79149	0.0182334	0.460403	0.480354	0.086404	0.00185513	0.00078988	0.00486035	0.00208426	3.51019e-05	0.00121603	0.00165438	3.51019e-05	0.0085743	3.51019e-05	3.51019e-05	0.000920615	3.51019e-05	3.51019e-05	3.51019e-05	3.51019e-05	3.51019e-05	3.51019e-05	3.51019e-05	0.0181524	0.00383829	0.0689756	0.130024	0.0530886	0.00996824	0.000917489	0.00165134	3.51019e-05	3.51019e-05	3.51019e-05
HOXD9	End_Endo1	31	0.825403	0.0122685	0.681115	0.76761	0.0553238	0.000173868	0.00198581	0.0143925	0.000173868	0.000173868	0.00199381	0.000173868	0.000173868	0.0103528	0.000173868	0.000173868	0.0021674	0.000173868	0.00311594	0.000173868	0.000173868	0.000173868	0.000173868	0.00269909	0.0115689	0.00737172	0.0282656	0.0300135	0.0212703	0.00296442	0.00216292	0.000173868	0.000173868	0.000173868	0.000173868
HSD17B11	End_Endo1	31	0.320769	0.00962736	0.144895	0.295698	0.0325879	0.00677695	0.00507239	0.0287309	0.0098354	8.52388e-05	0.00389312	0.00353035	0.00115149	0.00509269	0.00889868	0.0148284	0.0138224	0.0315495	0.00316494	0.00565869	0.00221738	0.016459	0.0150644	0.00116409	0.0233312	0.00275287	0.25224	0.0996046	0.0465861	0.00139525	0.000522047	0.00635253	0.00128516	0.00236503	0.000791256
HSPG2	End_Endo1	31	0.204893	0.0219128	0.178182	0.30111	0.0208426	0.0172898	0.0257651	0.0691805	0.0318472	0.00198559	0.00786209	0.00890503	0.00175958	0.00716811	0.000290029	0.000249495	0.00224206	0.00105572	0.00060612	0.000762384	0.00060256	0.00013161	4.33141e-05	3.41092e-05	0.0266071	0.000208672	0.204533	0.0683216	0.0442846	0.00569969	0.00301468	0.00422607	0.00342437	0.00233307	0.00448581
HYAL2	End_Endo1	31	0.278353	0.023182	0.4129	0.477289	0.127275	0.00209223	0.0147851	0.0688806	0.0279193	0.0022488	0.0252852	0.00722721	0.00196612	0.0762402	0.000479482	0.000556589	0.00141214	0.00128954	0.000770535	0.000618827	0.000112941	0.000505002	0.00140614	5.52946e-05	0.0123785	0.000389432	0.0352898	0.0277903	0.00793606	0.000338456	0.0102086	0.00198723	0.000647491	0.0017317	0.000655052
IFIT3	End_Endo1	31	0.424312	0.00187315	0.141632	0.152868	0.00536393	0.00313662	0.0354086	0.438094	0.00248395	0.000199258	0.00446745	0.00321163	1.28342e-05	0.132819	0.000162312	0.000851775	0.0025166	0.00147376	0.000656317	0.000504398	0.001076	0.000702661	0.000848109	0.000198772	0.0378377	0.000224007	0.0536478	0.087527	0.0204824	0.000524376	0.000335178	0.00245825	0.000624026	0.00976381	0.00433074
IGFBP2	End_Endo1	31	0.383883	0.00751116	0.180752	0.351291	0.00169569	0.00927867	0.0136294	0.140282	0.00940854	0.000281175	0.00458549	0.00596401	0.000493585	0.0173144	0.000133657	0.000493104	0.00101431	0.000355238	0.000289408	0.000104345	0.000162479	0.000373651	0.000203068	0.000111212	0.104585	0.000836987	0.0555314	0.191829	0.052799	0.000363067	0.00166638	0.000691845	0.000968749	6.12313e-05	0.000252692
IL15	End_Endo1	31	0.446351	0.0177106	0.327036	0.484412	0.0207233	0.00379958	0.00767806	0.0340523	0.004106	0.000234197	0.00179451	0.00275814	0.000802295	0.00585202	0.00259483	0.00555202	0.0292301	0.0334426	0.0115808	0.000996237	6.45585e-06	0.00897241	0.0146822	0.000233433	0.0343182	0.00112352	0.145254	0.0559452	0.0158989	0.00026368	0.00101088	0.000592644	0.000393359	0.000379325	0.00228835
IL1R1	End_Endo1	31	0.25671	0.0070491	0.065929	0.162984	0.0129521	0.0054528	0.0141733	0.0229856	0.0629724	0.0029745	0.0356544	0.00882535	0.0015283	0.0380956	0.00159329	0.00113498	0.00878383	0.0290449	0.00925701	0.00177323	7.21606e-05	0.00570892	0.00211846	0.00115279	0.0401759	0.00022661	0.257918	0.0826194	0.0805264	0.000529999	0.00452123	0.000314697	0.00132865	4.63037e-05	5.61094e-05
IRAK2	End_Endo1	31	0.421292	0.00846949	0.0580293	0.217622	0.0147709	0.0201991	0.0201663	0.0505085	0.0333766	0.000617662	0.0111182	0.0111243	0.000908154	0.0293565	0.00146487	0.00547346	0.0459542	0.0871833	0.00948826	0.0110375	0.00125596	0.0514958	0.00584331	0.000312327	0.00701005	0.000150282	0.0657147	0.0507211	0.0523559	3.49871e-05	0.0369365	0.000341948	0.00255307	2.05749e-06	0.000207026
ITGA9	End_Endo1	31	0.516107	0.0182237	0.468456	0.543404	0.142529	0.0102957	0.0138041	0.018307	0.00470082	0.000661347	0.00197997	0.00451169	0.000898869	0.00620193	0.000194695	8.4858e-05	0.00883141	0.00083575	0.000164615	0.0100229	0.0179026	0.00649701	0.0120531	0.000111993	0.0237472	0.00252593	0.103703	0.0165838	0.0052356	0.00430372	0.00171582	0.00167596	0.000781063	0.000357903	7.23216e-06
ITM2A	End_Endo1	31	0.389641	0.0101257	0.182579	0.375318	0.0149038	0.0306916	0.012496	0.0321581	0.0310316	0.00150152	0.0183772	0.0108822	0.000152545	0.00322307	0.0406013	0.0668176	0.00214759	0.000686367	0.000138205	0.0155123	0.00724023	9.88313e-05	6.74494e-05	0.00634143	0.00205863	0.00133593	0.241224	0.00368436	0.00219484	1.46941e-06	0.021563	0.000719642	0.00237322	0.000444274	0.000130046
JCAD	End_Endo1	31	0.487214	0.0182484	0.401547	0.519536	0.0589849	0.00376406	0.00980723	0.0239382	0.0190963	0.00150589	0.00844563	0.00312223	0.00428156	0.0189931	0.00178104	0.00274239	0.0054019	0.00259399	0.00277469	0.00167694	7.51231e-06	0.000350931	0.00109256	0.000271651	0.0607592	0.00145887	0.0834831	0.0305084	0.0132378	0.000160673	0.00821096	0.00329175	0.000811335	7.51231e-06	0.000152
KCNK5	End_Endo1	31	0.760987	0.0161776	0.14877	0.397317	0.000460138	0.0145664	0.180837	0.201742	0.00573211	0.00332969	0.00350535	0.00707083	0.000552882	0.0161045	0.000540228	0.0023089	0.00794472	0.000771479	6.67525e-06	0.00311341	9.38651e-05	0.000211167	6.67525e-06	6.67525e-06	0.000472146	6.67525e-06	0.0024057	0.00339612	0.00152855	0.000113533	0.208621	6.67525e-06	0.00421764	6.67525e-06	0.00171535
KCNMB3	End_Endo1	31	0.305742	0.0127287	0.216864	0.261698	0.0213433	0.0115101	0.0100242	0.0685611	0.0497751	5.31719e-05	0.0179651	0.00485265	0.00252308	0.0391356	0.00330892	0.00752886	0.00949606	0.00790183	0.00231518	0.000641689	0.00074829	0.0075691	0.00501587	5.31719e-05	0.0156701	0.00224697	0.132833	0.0814279	0.0425571	0.00217544	0.0167095	0.00305018	5.31719e-05	0.00525474	5.31719e-05
KCNN3	End_Endo1	31	0.698824	0.0127229	0.29583	0.522591	0.221087	0.00749961	0.00823947	0.0173577	0.0146845	1.63678e-05	0.0100347	0.00294936	1.63678e-05	0.00949867	0.0021028	0.00192969	0.00458051	0.00120479	0.000711942	0.000407476	1.63678e-05	0.000765307	0.000212933	0.000592233	0.0196464	1.63678e-05	0.0332604	0.0308587	0.0645942	0.000278465	0.00299289	0.00282791	0.000997977	1.63678e-05	0.00164934
KCTD12	End_Endo1	31	0.395045	0.0161056	0.240163	0.356318	0.033548	0.00204501	0.00850758	0.0182937	0.0129865	0.000524789	0.00615103	0.00371005	0.0010695	0.00567771	0.000322585	0.000829196	0.00874399	0.00937794	0.00247969	0.000400929	1.91729e-05	0.0255126	0.0236299	2.11146e-05	0.0267521	0.00355793	0.242963	0.0345661	0.0204961	0.00082016	0.000696778	0.000926398	0.00128104	0.000118267	0.00257519
KDR	End_Endo1	31	1.07361	0.0290487	0.646201	1.14187	0.167611	0.000159241	0.00199225	0.00185272	0.000936909	0.000102195	0.000320253	0.000188987	6.58289e-06	0.00177083	8.32458e-05	0.000543381	0.0022537	0.000299198	0.000455445	0.000419385	6.58289e-06	6.58289e-06	6.58289e-06	6.58289e-06	0.000939237	0.000481164	0.00198369	0.00727768	0.00295629	6.58289e-06	0.0351653	0.000492083	6.58289e-06	6.58289e-06	6.58289e-06
KIF17	End_Endo1	31	0.55067	0.00636895	0.323838	0.437448	0.121461	0.0140197	0.0238057	0.051416	0.0215522	0.00327067	0.0144284	0.00644331	0.00169245	0.0215996	0.00155366	0.00237332	0.00731805	0.0117305	0.00958058	0.00140425	3.56859e-05	0.00101948	0.00402481	0.00129187	0.00961111	3.56859e-05	0.03153	0.0616367	0.020095	0.000607276	0.00454311	0.00180812	0.000852135	3.56859e-05	3.56859e-05
KLHL1	End_Endo1	31	0.385997	0.010069	0.0760106	0.280386	0.00779872	0.0201969	0.0519148	0.116133	0.056663	0.00254575	0.0238456	0.0125236	0.00194909	0.0578782	0.00431105	0.00563771	0.00325253	0.00906447	0.00178849	0.0103613	0.0013015	0.0109524	0.00272069	0.00148777	0.0108418	4.10917e-05	0.0887337	0.0359173	0.0192868	0.000699316	0.0254589	0.00607264	0.00815094	0.0024176	4.10917e-05
KLHL5	End_Endo1	31	0.293872	0.0138417	0.260342	0.36399	0.0182315	0.00607515	0.0376302	0.0592348	0.00647673	0.00179953	0.00221919	0.00349333	0.0033277	0.0112922	0.0117302	0.0110308	0.0284879	0.0287941	0.0115309	0.00225242	0.000423937	0.00725568	0.00534813	0.00191089	0.0210715	0.00114405	0.0751208	0.0991354	0.0245204	0.0072381	0.0242448	0.0055456	0.00275174	0.00227505	0.00203874
LARP6	End_Endo1	31	0.398596	0.00575144	0.0472367	0.213694	0.0164589	0.00550065	0.0379831	0.0453299	0.00365176	0.000227553	0.00130627	0.00357155	0.000694537	0.00394371	1.46565e-05	0.000347755	0.00231456	0.00141664	0.000262056	0.00181128	1.46565e-05	0.000684969	0.000412632	1.46565e-05	0.0630617	0.00107159	0.464593	0.124947	0.0812709	0.00383716	0.00590628	0.00243954	0.0064409	0.00127236	0.004676
LIFR	End_Endo1	31	0.369187	0.021703	0.166297	0.425447	0.00637679	0.011194	0.0158921	0.0123556	0.0214825	0.000171503	0.00756046	0.00384317	0.000309407	0.00336365	0.000113422	0.00024042	0.00150241	0.000573424	7.44637e-05	0.000623236	9.04913e-05	0.00015582	7.86632e-05	0.000105515	0.0127512	0.000186817	0.189843	0.10269	0.126414	0.00170864	0.0190107	0.000377233	0.00284796	1.71367e-06	8.64116e-05
LMO2	End_Endo1	31	0.715589	0.0166255	0.353301	0.559441	0.175334	0.00705653	0.00528975	0.0217876	0.00268462	0.00018711	0.00118279	0.00145735	0.000341751	0.00736005	0.0011357	0.000627495	0.0107142	0.044888	0.00516995	0.000643874	0.000159879	0.0167466	0.0111289	4.6868e-05	0.00283862	0.000330094	0.0668385	0.0139042	0.00322291	3.02692e-06	0.00198234	0.000704927	0.000548832	3.02692e-06	3.02692e-06
LRIG3	End_Endo1	31	0.215408	0.00588755	0.0343773	0.103906	0.0134743	0.0291788	0.0396782	0.145673	0.103586	0.00395301	0.0628396	0.0217071	0.00329203	0.106136	0.000231151	4.75482e-05	0.000754701	0.000231457	3.58436e-05	0.000337427	6.34113e-05	2.6309e-05	0.000188199	7.24865e-05	0.0516461	0.00261722	0.212611	0.0332357	0.0226468	0.00179921	0.0139609	0.00220978	0.00414612	0.000173906	0.000478701
MAP1S	End_Endo1	31	0.302298	0.00942927	0.173411	0.1826	0.0111804	0.031243	0.0302623	0.074542	0.0190208	0.00322748	0.0020802	0.0265086	0.00124891	0.00447349	0.0062367	0.0122926	0.0140697	0.0237467	0.00750165	0.00307305	0.00138647	0.00793807	0.00756813	0.000915285	0.0336019	0.000293624	0.0901964	0.134982	0.0563458	0.00520407	0.0408109	0.00347802	0.00871348	0.0014507	0.000268932
MFAP3	End_Endo1	31	0.317822	0.0132016	0.196068	0.290134	0.0384471	0.0100838	0.0367183	0.132446	0.031206	0.000967439	0.0178697	0.00410594	0.00562823	0.0926706	0.00495788	0.0066385	0.00602464	0.0062607	0.00090251	0.000415579	0.000558947	0.000953209	0.00206554	0.00302789	0.0152933	0.000773099	0.0666553	0.0492835	0.015282	0.000179905	0.0218688	0.00335797	0.00145041	0.0005235	0.000533618
MGAT3	End_Endo1	31	0.561459	0.0198514	0.112247	0.42109	2.13005e-05	0.00190713	0.0354436	0.00423755	0.00463018	0.0057285	0.00238345	0.00144743	0.00100976	0.00231465	0.000269437	0.00188898	0.00650469	0.00795733	0.00490208	0.00154323	0.000440631	0.00200078	0.000277113	0.00040345	0.0102579	2.13005e-05	0.0143017	0.559249	0.126863	2.13005e-05	0.000603505	0.000314574	0.00263145	2.13005e-05	0.00314604
MMRN1	End_Endo1	31	0.448909	0.0601458	0.377186	0.509267	1.47084	0.00109805	0.00226587	0.00496084	0.0023869	0.000300652	0.00406143	0.000352268	1.22632e-05	0.00622485	0.000155123	0.00149276	0.004498	0.000339724	1.22632e-05	0.000147925	1.22632e-05	0.000160971	0.000159543	1.22632e-05	0.000622373	0.000214086	0.0064333	0.0213568	0.00440459	0.000501255	0.000734531	0.000716853	0.000747776	1.22632e-05	0.000619047
MSX1	End_Endo1	31	0.493259	0.00563004	0.113043	0.26528	0.00132436	0.0056373	0.00738275	0.0129668	0.0085577	4.74841e-05	0.00480835	0.00300481	5.86956e-05	0.00672064	0.000252001	0.000756443	0.00188801	0.000920401	0.000345142	0.000544655	4.30122e-05	0.000637851	0.000152655	4.73681e-05	0.0121018	0.000343775	0.552905	0.0713993	0.124956	0.00149253	0.00127491	0.00286814	0.00160401	0.000642336	0.000625348
NEURL1B	End_Endo1	31	0.304069	0.0126422	0.155022	0.278944	0.000251466	0.00143669	0.0170672	0.0843899	0.0230423	0.000504664	0.00905673	0.00643489	0.00100757	0.0145261	0.000527242	0.000355729	0.000942102	0.00128454	0.00130917	0.000336814	4.12503e-05	0.000212312	0.000193659	0.000267096	0.0114865	6.48059e-05	0.00638986	0.578382	0.149461	0.0010392	0.000735475	5.20514e-05	0.000580185	0.000145155	0.000390572
NOL4L	End_Endo1	31	0.450353	0.0200345	0.212248	0.422867	0.0421371	0.00399124	0.0104706	0.0104067	0.00522941	0.00141877	0.00259796	0.00166873	0.000364895	0.00348955	0.0308258	0.0694362	0.0287418	0.0388101	0.0114634	0.0108741	0.0010825	0.00488292	0.00289437	0.00812839	0.00619278	0.000242131	0.0412695	0.0438778	0.0535656	0.000119954	0.0425031	0.0175379	0.0053792	0.00772291	0.00129612
NOTCH4	End_Endo1	31	0.305992	0.0317137	0.574822	0.809021	0.00429908	0.00904099	0.0222214	0.0395756	0.0118366	0.000963408	0.0039735	0.00463022	0.00919215	0.0184304	0.000969521	0.00143805	0.00619273	0.00148922	0.00212054	0.000413819	0.00109857	0.00156913	0.000483831	0.00095963	0.00938524	0.00114941	0.0354122	0.046086	0.0168072	1.05304e-05	0.00312724	0.00232913	0.00279338	0.00396586	0.000531323
NQO1	End_Endo1	31	0.31354	0.00773597	0.196995	0.294481	0.00266138	0.020334	0.0365707	0.196927	0.0322404	0.00685764	0.0171594	0.0130263	0.00263145	0.0420074	0.00324432	0.00446442	0.00377551	0.00464085	0.000715771	0.00326433	0.000516968	0.00106925	0.000212224	0.00173517	0.00981331	0.000646252	0.0810475	0.0641109	0.0230845	0.000665257	0.00140489	0.00195945	0.0036069	0.00443409	9.3509e-05
NUDCD1	End_Endo1	31	0.31114	0.00559188	0.137499	0.208704	0.00564094	0.0284931	0.0287493	0.197248	0.0944205	0.00330302	0.0333632	0.0234221	0.0020234	0.0582108	0.00211457	0.00500941	0.00471314	0.00472289	0.00316508	0.00111813	0.000691087	0.00132047	0.00136721	0.000716898	0.0160233	0.000765807	0.0570181	0.0531231	0.0192949	0.00117671	0.00663987	0.00103053	0.00382957	0.000514496	0.000349371
NXN	End_Endo1	31	0.214158	0.00833628	0.064798	0.157769	0.0236646	0.0243589	0.0651318	0.135195	0.0977021	0.00942055	0.0285041	0.0220139	0.00195605	0.0614066	0.000392476	0.000756415	0.00333061	0.000700414	0.00120265	0.000582522	6.0406e-05	0.00106888	0.000195582	5.27863e-05	0.0201075	0.00066606	0.0787157	0.0506717	0.0961919	0.00169437	0.00917532	0.000449968	0.00518892	7.55848e-05	2.92488e-05
NXPE3	End_Endo1	31	0.349086	0.0111338	0.14588	0.194568	0.00636627	0.00249284	0.0387593	0.0694187	0.0132095	0.000150889	0.00844328	0.00550579	0.00247375	0.013352	0.0209731	0.0261401	0.0112273	0.0111682	0.00314623	0.00574092	0.00459643	0.00599727	0.00477433	0.00468273	0.0318612	0.00215272	0.107739	0.144739	0.056667	0.00474918	0.00883551	0.00378457	0.00133275	0.00260283	0.0076097
PCGF2	End_Endo1	31	0.29058	0.00722923	0.16124	0.200095	0.00622513	0.0179176	0.0396078	0.117799	0.0373543	0.00195196	0.0184123	0.0088128	0.00152481	0.0583559	9.65384e-05	0.000629854	0.00182436	0.000882113	0.000136483	0.000723751	0.000107352	0.000241496	9.92887e-05	7.63475e-06	0.0383503	0.00325172	0.132941	0.089999	0.0543576	0.00109927	0.0170299	0.000872085	0.0041798	0.000995659	0.000676036
PDE2A	End_Endo1	31	0.442897	0.0342418	0.478867	0.789166	0.107836	0.00383902	0.0034	0.0112624	0.0103949	0.000287245	0.00200266	0.00413881	0.000151926	0.00731287	0.00034414	0.00052513	0.0009047	0.00772024	0.000745167	0.000482737	7.91735e-06	0.00660468	0.00450312	0.000721234	0.00421709	7.91735e-06	0.00728273	0.115725	0.065101	0.00196149	0.000621315	0.000541729	0.000482459	0.000157613	0.000209132
PIK3R3	End_Endo1	31	0.615097	0.0197479	0.83136	0.865796	0.00338242	0.000676988	0.018689	0.00842747	0.0023599	0.0200558	0.00419809	0.00130705	0.000343053	0.00642326	0.000777539	0.00316455	0.00156793	0.00206931	0.000319605	0.00169781	1.78722e-05	0.000910163	0.000649225	0.00287174	0.00248644	1.78722e-05	0.0113898	0.017504	0.0300275	0.000730474	0.0543117	0.00164295	0.00324612	0.000355894	1.78722e-05
PKN3	End_Endo1	31	0.44028	0.0279452	0.345987	0.587575	0.0487653	0.0067201	0.039998	0.112911	0.0376606	0.000923684	0.0164377	0.0100903	0.000142218	0.0495973	0.00204708	0.00429877	0.00474571	0.00223287	0.00114832	0.000656732	7.41166e-06	0.000211498	0.000250532	0.000268005	0.00550524	0.000129343	0.0134193	0.0132615	0.0051059	7.41166e-06	0.0109305	0.00151059	0.00054204	0.000366782	0.00159156
PLCB1	End_Endo1	31	0.349102	0.0305357	0.229938	0.474759	0.0233485	0.00215763	0.015144	0.010944	0.00429762	0.000654439	0.00333618	0.000651847	0.000194042	0.00513422	0.00309167	0.0154972	0.00697792	0.00474163	0.000504238	0.0034333	6.61184e-05	0.00137375	0.00078226	0.000527248	0.0119851	0.000725405	0.0873909	0.0729819	0.0566798	0.00314009	0.0728889	0.000868762	0.000803205	0.000187475	0.00408177
PLOD2	End_Endo1	31	0.381615	0.0103447	0.133034	0.297622	0.0189489	0.00556735	0.0202943	0.12149	0.00816048	0.000647504	0.00641401	0.00638306	0.000894476	0.0357473	0.000129538	0.000177361	0.00286274	0.000440066	8.60289e-05	0.00118006	4.81267e-06	0.000137312	4.81267e-06	4.81267e-06	0.0182359	0.000578464	0.0996649	0.108249	0.0813137	0.010977	0.0647606	0.00193186	0.00428518	0.000627488	9.73679e-05
PLXNA2	End_Endo1	31	0.24441	0.0118106	0.186126	0.24703	0.0204508	0.00663314	0.0154164	0.112456	0.130882	0.00140649	0.114072	0.0198129	0.000670121	0.115177	5.0251e-05	0.000500875	0.00288409	0.00168125	0.00154127	0.000244505	5.90472e-05	0.0044548	0.00323914	2.89112e-05	0.0113988	0.00356135	0.0276454	0.0342015	0.0306729	0.000234049	0.000701677	0.000876032	0.00147447	0.000243363	3.77755e-05
PRCP	End_Endo1	31	0.210414	0.0096181	0.168836	0.238554	0.026084	0.0114727	0.0124235	0.0561118	0.0561954	0.000791003	0.0411044	0.0110246	0.00181573	0.0673127	0.00224495	0.00351919	0.0106629	0.021402	0.00757932	0.00196	0.000277414	0.00570656	0.0058214	0.00139016	0.0186509	0.00145555	0.143224	0.0351841	0.0197514	0.000761363	0.0151215	0.00239588	0.00172862	0.00130459	0.00163783
PTPRE	End_Endo1	31	0.30816	0.0164883	0.128259	0.26331	0.0977739	0.00879011	0.0213029	0.0853662	0.0187784	0.0039927	0.0111871	0.00495282	0.00198627	0.084593	0.0059038	0.0120447	0.0311667	0.074012	0.00842586	0.00273143	0.000659697	0.0282068	0.0186376	0.00163515	0.0112257	1.85579e-06	0.0124866	0.0503284	0.0173409	0.000214609	0.00260026	0.000368318	0.00118578	3.69362e-05	0.000824858
RAMP2	End_Endo1	31	0.579668	0.0180503	0.538399	0.799993	0.114469	0.000730368	0.00245155	0.00343968	0.00168038	8.45274e-05	0.00157801	0.000350159	0.000110376	0.00203086	0.000101256	0.000421743	0.00135858	0.000224953	0.000255502	0.00030535	3.2766e-05	0.000223631	6.55758e-05	0.000143528	0.00690046	0.00263697	0.15497	0.013959	0.00504255	3.96315e-05	0.000584379	0.00296569	5.56112e-05	0.00240656	0.000117532
RAPGEF4	End_Endo1	31	0.448715	0.0177242	0.181766	0.404512	0.0269255	0.0190364	0.039989	0.284109	0.0257885	0.000367945	0.0142944	0.00981316	0.000515632	0.0851759	0.000285045	0.000833924	0.00174536	0.000894515	0.000680273	0.000237933	4.34498e-05	0.000410183	0.0003539	0.000125063	0.00142758	5.79487e-05	0.00674645	0.00865095	0.00267239	2.33656e-05	0.00214041	0.00102312	0.000989127	0.000215671	6.92879e-05
RASGRP3	End_Endo1	31	0.467592	0.0319877	0.352851	0.623118	0.221998	0.0034606	0.0125505	0.014785	0.00590472	0.00010572	0.0050747	0.00230813	0.000130681	0.0128928	0.00471938	0.00802149	0.0374299	0.034237	0.00874469	0.0015151	6.81021e-06	0.0250289	0.00393714	0.00159355	0.00271679	0.000287328	0.0128084	0.0222717	0.00693508	0.000115829	0.0469089	0.00242406	0.00192587	0.000135573	6.81021e-06
RHOU	End_Endo1	31	0.555296	0.0146814	0.137747	0.288519	0.0542477	0.000404471	0.00829758	0.0221575	0.00257033	0.00050021	0.00164055	0.000780724	0.00255517	0.00545887	0.00339293	0.00629159	0.0159604	0.0224319	0.00245535	0.00247598	1.06854e-05	0.0216347	0.0135113	0.000165482	0.0250277	0.00207607	0.240589	0.0501958	0.0366339	0.00376703	0.0977815	0.000679758	0.000651216	1.06854e-05	0.000216219
RIPOR1	End_Endo1	31	0.273182	0.0101426	0.183219	0.265948	0.0338518	0.0061556	0.0165448	0.0340269	0.0234389	0.00217985	0.0092229	0.00568296	0.000928023	0.0166797	0.00258866	0.00436999	0.019778	0.0241443	0.00300058	0.00309362	0.000729284	0.0178183	0.0152181	0.000928275	0.0346852	0.000940179	0.123034	0.127263	0.0701662	0.00266461	0.0056906	0.0044354	0.00305419	0.00207083	0.000728608
ROBO4	End_Endo1	31	0.773687	0.0588313	0.826415	1.39693	0.137154	0.00075209	0.0017568	0.0016672	0.00059632	0.000305264	0.000564906	0.000241538	8.41299e-06	0.00317715	8.41299e-06	9.87216e-05	0.000664092	0.000724444	0.000624569	0.00038777	8.41299e-06	0.0014305	0.000596912	8.41299e-06	0.000553105	8.41299e-06	0.00453595	0.00757054	0.00136461	8.41299e-06	0.000351846	0.000506361	8.41299e-06	8.41299e-06	0.000170237
ROPN1L	End_Endo1	31	0.668875	0.0149173	0.333905	0.460086	0.12171	0.0109962	0.0231234	0.049104	0.0301715	8.53791e-05	0.0150885	0.00832841	8.53791e-05	0.0157996	0.00602517	0.0101477	0.00511668	0.00739761	8.53791e-05	8.53791e-05	0.00120213	0.00774332	8.53791e-05	8.53791e-05	0.00202077	0.00361156	0.0315505	0.0334329	0.0120113	0.00145401	0.00106089	0.00290076	8.53791e-05	0.00170187	0.00172978
RPGR	End_Endo1	31	0.407664	0.0102421	0.29602	0.368918	0.120871	0.021029	0.0227937	0.0929897	0.0486481	0.00175442	0.0167522	0.0156746	0.00240738	0.0360811	0.00180508	0.00611144	0.00596112	0.00561468	0.000611653	0.0011155	0.00117933	0.00199287	0.00158254	0.00225789	0.00571972	0.00024552	0.0433769	0.0372466	0.0121072	0.000239278	0.00324096	0.000805286	0.00317746	0.00122114	0.000284659
RPH3AL	End_Endo1	31	0.36274	0.013931	0.255263	0.348495	0.0284824	0.0265389	0.0263705	0.158919	0.104936	0.000208874	0.0273706	0.0263904	0.00711447	0.100024	0.00228731	0.00325272	0.00767048	0.00139588	0.00136946	0.00155007	0.000347853	0.00457331	0.00381974	0.00017027	0.00388407	0.00178517	0.0104627	0.0158759	0.00206658	1.09945e-05	0.00215057	0.000699428	0.00453323	0.000218886	1.09945e-05
SASH1	End_Endo1	31	0.191435	0.0122935	0.0699531	0.180991	0.0228027	0.0212935	0.0258481	0.116236	0.0383955	0.000759991	0.0229034	0.010915	0.00148933	0.0747247	0.000117371	0.000410357	0.00310306	0.0014394	9.13457e-05	0.000542831	1.24497e-05	0.00329601	0.00345076	0.000194813	0.0213569	0.000137187	0.149859	0.0854191	0.0382777	0.000201435	0.0198738	0.00336795	0.00214371	0.00176786	0.000512882
SCAMP5	End_Endo1	31	0.349817	0.016891	0.187374	0.302577	0.0298606	0.00529919	0.0203921	0.0497935	0.0144075	2.46178e-05	0.00706834	0.00286057	0.00116707	0.0161773	0.00066321	0.0012594	0.00777837	0.00350855	0.00306974	0.000968135	0.000346286	0.0112841	0.00858361	0.000890834	0.0205665	0.00296429	0.133286	0.130753	0.0566322	0.000418844	0.0477243	0.00472141	2.46178e-05	0.00242949	0.00124273
SCARF1	End_Endo1	31	0.902126	0.0377405	0.488204	0.801956	0.0933245	0.00130757	0.00340186	0.00336459	0.00547896	1.21047e-05	0.00342608	0.000621114	0.000679076	0.00452916	0.000325958	0.00165338	0.0219782	0.0729132	0.0217934	0.00164933	0.000383016	0.0245472	0.0124833	0.000437832	0.000989556	0.000510825	0.00805899	0.0124351	0.00377176	1.21047e-05	0.00189796	0.000521469	0.000737793	1.21047e-05	0.000244952
SDE2	End_Endo1	31	0.273378	0.00303886	0.0540375	0.126365	0.0104691	0.0356064	0.031169	0.108658	0.168117	0.00601671	0.0713662	0.0270947	0.00174905	0.0539811	0.00304366	0.0135776	0.0107919	0.0239415	0.00222351	0.00468237	0.00043095	0.014831	0.00535616	0.0014215	0.0119141	0.000276444	0.0502704	0.0465883	0.0437613	0.0013014	0.0165665	0.000469963	0.00667066	0.000111211	0.000562322
SEMA6A	End_Endo1	31	0.530583	0.0198753	0.104831	0.35561	0.1567	0.00866379	0.0476681	0.0475407	0.00623482	0.0202661	0.00515235	0.00267383	0.00359402	0.0214701	0.000407616	0.000280264	0.00204458	0.000536206	0.000216105	0.000348577	0.000133718	5.54722e-05	0.000474976	4.22791e-06	0.0147741	0.0004611	0.120314	0.0269112	0.0836096	7.19006e-05	0.00503475	0.015672	0.00894911	0.00975942	8.5537e-05
SHANK3	End_Endo1	31	0.537838	0.0713341	0.486692	1.21314	0.113472	0.00398995	0.00866745	0.0213754	0.00337616	0.000273695	0.00190411	0.00129662	0.000209693	0.00859012	0.000119163	0.000365157	0.00153964	0.000306149	7.9136e-05	0.000528139	4.42694e-06	0.000206761	0.000203294	6.85491e-05	0.00212838	0.000186746	0.00579537	0.0120159	0.00275467	7.52877e-05	0.0493528	0.00117007	0.000269721	0.00103498	0.000265443
SHE	End_Endo1	31	0.509704	0.0227205	0.512001	0.758962	0.12033	0.00327333	0.0091982	0.022476	0.0112053	0.000322326	0.00656026	0.00301179	0.000420895	0.0131059	0.000551122	0.000733236	0.00717288	0.00281245	8.88393e-06	0.00252318	0.000518176	0.00967041	0.00400646	0.000547396	0.00899466	0.000155044	0.0593606	0.016909	0.00708597	0.000151102	0.00493687	0.000664053	0.000541381	8.88393e-06	0.000179759
SLC25A29	End_Endo1	31	0.33056	0.00762448	0.0333915	0.166574	0.0181625	0.0198686	0.0625005	0.118455	0.10518	0.00367332	0.0219856	0.0173922	0.00281598	0.0235781	0.00351603	0.00907567	0.0304851	0.0487088	0.00927139	0.00446024	0.000956852	0.0101169	0.00208044	0.000526782	0.00539658	0.000624865	0.056263	0.0484822	0.0716015	0.000145424	0.0331039	0.000719483	0.00410279	0.0016713	0.00219701
SLC2A14	End_Endo1	31	0.325622	0.00467994	0.0597337	0.217806	0.0046818	0.00165406	0.00465133	0.00868037	0.00691794	5.1448e-05	0.00285163	0.00198435	0.00116501	0.00422983	0.029423	0.0522236	0.0209765	0.0393934	0.00627438	0.0274346	0.00446212	0.0164319	0.00597163	0.0050326	0.0130981	0.000668691	0.223972	0.115207	0.18616	0.000149018	0.000947934	0.00173988	0.000449459	0.000532897	0.000260111
SLC30A1	End_Endo1	31	0.27765	0.00462506	0.116925	0.156572	0.00172184	0.0103548	0.0268476	0.05944	0.0971058	0.00603133	0.0720739	0.0212869	0.00138062	0.118553	0.00291049	0.00522642	0.0102179	0.00767566	0.00078018	0.00589466	0.00036522	0.00682638	0.00535401	0.000857888	0.0181645	0.00012064	0.1106	0.0372897	0.0410935	0.000282351	0.0241353	0.00205402	0.00526752	0.000342089	6.91319e-06
SLC35G2	End_Endo1	31	0.531006	0.0085661	0.291829	0.429915	0.0715209	0.0096671	0.0155276	0.0867929	0.0261394	0.000666172	0.010805	0.013695	1.59033e-05	0.0261465	0.000428285	0.00349867	0.000668189	0.000716087	0.000284355	0.00126137	1.59033e-05	1.59033e-05	0.000730838	0.00158748	0.0159263	0.00309165	0.120348	0.0306616	0.0111703	0.000270528	0.0018066	0.00101199	0.00171848	1.59033e-05	1.59033e-05
SLCO4A1	End_Endo1	31	1.22419	0.0130233	0.270226	0.644672	0.000174939	0.0147247	0.00875946	0.0221685	0.016074	0.00532892	0.0394411	0.00477196	0.000645066	0.0209461	0.00112297	0.00247153	0.00573111	0.0289724	0.00264184	0.00280675	1.36116e-05	0.0030651	0.00216238	0.000839065	0.00111308	1.36116e-05	0.00317382	0.00365651	0.00248465	1.36116e-05	0.00524082	0.0364615	0.0199352	0.0607006	0.00027546
SNCAIP	End_Endo1	31	0.409727	0.0301064	0.232246	0.423046	0.0476755	0.00607221	0.0241174	0.0534492	0.0272959	0.00347273	0.00972418	0.00688419	0.00112368	0.0391377	1.05886e-05	0.000124254	0.00154382	0.000293188	0.000189313	0.000615712	0.000335022	0.000302222	0.000298077	0.000163986	0.0714005	0.00470565	0.119252	0.0303939	0.0266911	0.00317018	0.00297942	0.000156339	0.00172965	1.05886e-05	1.05886e-05
SNN	End_Endo1	31	0.322513	0.00339738	0.0404967	0.113105	0.00937473	0.0134353	0.0244952	0.0470539	0.0618222	0.00613663	0.0233084	0.0130118	0.00593539	0.0853773	0.00155652	0.00228227	0.0182009	0.092317	0.00389443	0.00864817	0.0010581	0.0642938	0.0255628	0.000625168	0.00840893	1.01461e-05	0.0637706	0.0739453	0.149699	0.00340469	0.00633462	0.00301692	0.00400825	0.00472495	0.000898612
SOX18	End_Endo1	31	0.726319	0.0335157	0.693736	1.16116	0.131312	0.000496897	0.0020768	0.00398115	0.00134523	0.00030736	0.00178359	0.00037996	6.45028e-05	0.00398357	0.000146092	0.000713651	0.00115942	9.30539e-05	0.00060206	0.000247208	4.72678e-05	0.000124568	9.46057e-05	0.000121549	0.00995381	0.000245639	0.00847506	0.0145297	0.00468167	3.36166e-06	0.000843644	0.00153393	0.000363012	0.00121973	3.36166e-06
SPRY4	End_Endo1	31	0.463926	0.00819696	0.176831	0.356788	0.00472037	0.00164096	0.0125632	0.0157475	0.00228627	0.000576876	0.00145223	0.00056641	8.34521e-06	0.0214159	8.34521e-06	0.000831629	0.00295466	0.000538669	0.000149195	0.000995548	8.34521e-06	0.000192097	0.000282118	0.000301794	0.0349698	0.000145642	0.0957006	0.24304	0.132586	8.34521e-06	0.0601906	0.0004776	0.000901398	0.000166135	0.000421008
ST6GAL1	End_Endo1	31	0.353534	0.0232114	0.236564	0.429916	0.0494662	0.0108292	0.0343409	0.106975	0.00536333	0.00095048	0.00346669	0.0033252	0.00531503	0.00634765	0.0357389	0.0586031	0.0216257	0.0248525	0.00680312	0.00452132	0.00309453	0.0175198	0.019519	0.00896383	0.001246	2.52184e-06	0.00655257	0.0321012	0.0294916	0.000751702	0.00393371	0.00597859	0.00189107	0.00243016	0.00318053
ST6GALNAC3	End_Endo1	31	0.504777	0.032454	0.521021	0.758715	0.2294	0.00311887	0.00689137	0.0107997	0.00704651	0.000196317	0.00331257	0.0018518	0.000358568	0.00818296	0.00246787	0.00401359	0.00619812	0.00578103	0.00120817	0.000734577	4.46502e-05	0.00415239	0.00240949	0.000341944	0.00315221	3.17564e-06	0.0112983	0.0218805	0.0062709	0.000322618	0.0043072	0.00760743	0.00166548	0.0101541	0.00832508
STAT5B	End_Endo1	31	0.230617	0.00845873	0.0754254	0.166115	0.0116971	0.00872696	0.0168369	0.057284	0.030689	0.00141916	0.0167756	0.00669721	0.000839576	0.0330999	0.034349	0.0674749	0.00996166	0.0139278	0.002814	0.00584768	0.000740055	0.00293655	0.00190365	0.0119835	0.0223509	0.00095609	0.10767	0.1269	0.0765534	0.00287351	0.0270578	0.00263528	0.00207364	0.000503531	0.00181577
SULT1C4	End_Endo1	31	0.734073	0.0372587	0.564616	0.843182	0.187808	5.94188e-05	0.0020396	0.00494902	0.0052424	5.94188e-05	0.00371697	0.00078347	0.00114133	0.00660963	5.94188e-05	5.94188e-05	0.00497851	0.00690878	0.00865229	5.94188e-05	5.94188e-05	0.00169905	5.94188e-05	5.94188e-05	0.00628657	0.00251194	0.0161348	0.025608	0.00992002	5.94188e-05	0.00267201	0.0178249	0.0014195	0.00294651	0.00794676
SUSD6	End_Endo1	31	0.181143	0.00550351	0.0513718	0.126986	0.00568667	0.0351399	0.0532376	0.120954	0.090261	0.00425653	0.0326829	0.0183083	0.000998146	0.0460303	0.0149701	0.0259562	0.013312	0.0121034	0.00368863	0.00521926	0.000897865	0.00609445	0.00468457	0.00325088	0.00877394	0.000470729	0.0480025	0.0823429	0.0834464	0.00119436	0.027258	0.00136424	0.00398881	0.000510235	0.000179267
TCAF2	End_Endo1	31	0.268205	0.00187314	0.110346	0.0788851	3.50327e-05	0.0108542	0.0132168	0.0714319	0.0686352	0.00265636	0.044716	0.0189067	0.000672593	0.555729	0.00586123	0.0153501	0.0036835	0.00045107	0.000626621	0.000872547	3.50327e-05	3.50327e-05	0.000987062	0.00470839	0.0210164	0.000611701	0.0887443	0.0243551	0.0115455	3.50327e-05	0.0816487	0.0011884	0.00213701	3.50327e-05	3.50327e-05
TEAD2	End_Endo1	31	0.42737	0.00558118	0.110266	0.256698	0.0312637	0.00642881	0.0114872	0.0204102	0.0152671	0.00133542	0.0123269	0.00287399	0.00014886	0.0062989	0.000337168	0.000640069	0.00411414	0.000500632	0.000138685	0.000704123	7.75783e-06	0.000101794	0.000100891	7.75783e-06	0.0264752	0.000932728	0.151982	0.239587	0.151748	0.0022276	0.0224464	0.00463718	0.00095737	0.00227039	0.000391327
TESC	End_Endo1	31	0.516915	0.0113405	0.158283	0.412115	0.000344883	0.000799702	0.00263852	0.00420477	0.00276303	7.68467e-06	0.00329041	0.000220608	7.68467e-06	0.00286609	0.0318214	0.0465711	0.00791647	0.0106821	0.00315883	0.0412204	0.0174374	0.00813943	0.00278976	0.00854102	0.00479098	0.000134113	0.00463826	0.186254	0.0778498	7.68467e-06	0.260069	0.000260421	0.0002452	7.68467e-06	0.000202989
THBD	End_Endo1	31	0.28659	0.00710885	0.0573177	0.186075	0.0107743	0.00165352	0.0104209	0.0595026	0.195298	0.00115612	0.106431	0.0221401	0.000149626	0.16274	0.000174148	0.000618585	0.0122891	0.0162816	0.00148679	0.000125022	1.53194e-05	0.0191876	0.00935354	6.70894e-05	0.0110329	1.08971e-06	0.0206214	0.0500573	0.0639689	0.000110658	0.00101638	0.000364309	0.00114843	2.82311e-05	1.08971e-06
THSD7A	End_Endo1	31	0.522801	0.0339478	0.684939	1.0278	0.0857463	0.00135256	0.00415136	0.007856	0.00565872	0.000289876	0.00540532	0.00114217	0.00066181	0.00814871	0.000495668	0.00112353	0.00163027	0.00151059	0.000509221	0.000708178	0.000112346	0.000373278	0.000103908	7.98908e-06	0.0102002	0.0003371	0.0280927	0.0111551	0.00408333	0.000135886	0.00341645	0.00822719	0.0042786	0.00643318	0.0102721
TIE1	End_Endo1	31	0.804595	0.0559988	0.672085	1.32149	0.215268	0.000303597	0.00206575	0.0028181	0.00214201	0.000291028	0.00111764	0.000105659	8.02085e-06	0.00436375	8.02085e-06	0.000683609	0.0013648	0.000103225	0.000143399	0.000442356	0.000253761	0.000105254	0.000368476	8.02085e-06	0.000817248	8.02085e-06	0.00252797	0.00984754	0.00250348	8.02085e-06	0.00121013	0.00089766	8.02085e-06	8.02085e-06	8.02085e-06
TM4SF18	End_Endo1	31	1.09159	0.0193396	0.647745	1.14207	0.200172	0.000114223	0.000861141	0.00165517	0.000323506	0.000349351	0.000615679	0.000653675	9.62656e-06	0.00231374	0.000259237	0.000355029	0.00118501	0.000433431	0.000257737	0.000730888	0.000135385	0.000126336	0.000125216	9.62656e-06	0.000238816	9.62656e-06	0.0012211	0.00699046	0.00170442	9.62656e-06	0.051449	0.000813059	0.000229778	9.62656e-06	9.62656e-06
TMEM231	End_Endo1	31	0.367088	0.0140445	0.186262	0.331071	0.0135294	0.00316784	0.039201	0.0697365	0.0185975	0.00207581	0.0121848	0.00905238	0.00474316	0.0258726	0.00248915	0.00211111	0.00240492	0.000735668	5.7116e-05	0.00142357	5.7116e-05	5.7116e-05	0.000743474	5.7116e-05	0.0302177	0.00241398	0.119799	0.112892	0.0351965	0.00122268	0.026256	0.00327712	0.00618508	0.00283162	0.00343126
TMEM255B	End_Endo1	31	0.809768	0.0280567	0.699974	0.772938	0.0889362	0.00371715	0.00255703	0.00548973	0.00359645	9.36603e-06	0.00138624	0.00108643	9.36603e-06	0.00534186	0.000657668	0.000222192	0.00249587	0.00420353	0.000957003	0.00375528	0.00125462	0.00596287	0.00793719	9.36603e-06	0.00943142	0.00374735	0.0605704	0.00670691	0.00353922	0.000159306	0.00106327	0.000166196	0.00022354	9.36603e-06	9.36603e-06
TMEM44	End_Endo1	31	0.454382	0.0234168	0.505248	0.668987	0.0784465	0.00229667	0.012463	0.0411269	0.0068548	0.000279299	0.00502291	0.00232642	0.000345245	0.0241474	0.00188272	0.00253348	0.00179669	0.0075642	0.0022419	0.00371117	0.0112955	0.000513552	0.00118911	0.000278617	0.0131755	0.000313989	0.0852344	0.0213391	0.00515449	1.79879e-05	0.00535045	0.00236384	0.00042939	1.79879e-05	1.79879e-05
TMTC1	End_Endo1	31	0.339381	0.0161771	0.165408	0.367019	0.0401174	0.00285195	0.0405645	0.0679251	0.00270206	0.0013189	0.00247676	0.000570849	0.000649351	0.0166931	0.000310969	0.000746851	0.00116514	0.000593136	0.000130619	0.000443835	2.43379e-05	0.000125249	0.000420417	0.000277318	0.0261306	3.82358e-05	0.212748	0.0843978	0.0709792	0.000593809	0.00142593	0.00150431	0.00152638	0.000569995	1.73115e-06
TNFAIP3	End_Endo1	31	0.198877	0.00247364	0.011335	0.0614787	0.0026257	0.0671926	0.0335153	0.0694638	0.243341	0.00311532	0.0837746	0.0377072	0.00074778	0.0233641	0.0131854	0.0245632	0.0172214	0.0274041	0.00403584	0.0122449	0.00270096	0.0258816	0.00383821	0.00407775	0.00366757	7.50529e-05	0.0554831	0.0433591	0.080947	2.05054e-05	0.00147117	0.00103043	0.00572187	0.000424752	0.000229829
TNFRSF10A	End_Endo1	31	0.374304	0.00722129	0.109371	0.240361	0.00304316	0.0304401	0.0637689	0.237987	0.142567	0.00234348	0.0414096	0.0307389	0.000580125	0.111842	0.00571727	0.0130127	0.00564735	0.0142468	0.00142938	0.00226707	0.000267356	0.00409922	0.00315652	0.00164072	0.000955338	4.22309e-06	0.00411589	0.00334603	0.0016652	4.22309e-06	0.0188688	0.000355188	0.00341952	4.22309e-06	4.22309e-06
TNMD	End_Endo1	31	0.662187	0.00830812	0.0467414	0.403808	5.78635e-05	0.000687276	0.00346807	5.78635e-05	0.00128668	5.78635e-05	0.000686966	5.78635e-05	5.78635e-05	0.000657863	5.78635e-05	0.00067974	5.78635e-05	0.000745508	5.78635e-05	5.78635e-05	5.78635e-05	5.78635e-05	5.78635e-05	5.78635e-05	0.600105	0.254082	0.23602	0.0360418	0.0202879	5.78635e-05	5.78635e-05	0.000855266	5.78635e-05	5.78635e-05	5.78635e-05
TSPAN12	End_Endo1	31	0.634488	0.0168525	0.344338	0.643127	0.0657068	0.0014311	0.00646042	0.012561	0.00137564	0.000872789	0.00272187	0.000792045	8.71238e-06	0.00356519	0.000234568	0.00032121	0.000798472	8.71238e-06	0.00015576	0.000363125	0.000122515	0.000114327	0.000113313	8.71238e-06	0.00347774	0.00104778	0.0238357	0.185212	0.110564	0.00125496	0.0033471	0.00144961	0.00119469	0.000173445	0.000311024
UACA	End_Endo1	31	0.2524	0.0178389	0.143902	0.289015	0.0306693	0.00988891	0.0247824	0.0622144	0.0342538	0.00169898	0.0307024	0.00649071	0.00147732	0.0608471	9.99546e-05	0.00012446	0.00245273	0.00115691	0.000384556	0.00020955	2.82903e-05	0.000955916	0.00180775	6.29842e-05	0.0247336	0.000225727	0.0901623	0.133069	0.0310767	0.000589423	0.015467	0.0090511	0.00304147	0.00441952	0.00133743
UBE2J1	End_Endo1	31	0.280065	0.00832168	0.118945	0.235713	0.0192196	0.00569003	0.0170414	0.0495842	0.026838	0.00107768	0.0165944	0.00491741	0.00234611	0.0442466	0.00856501	0.0149028	0.0252367	0.0189133	0.00722089	0.00460577	0.00106697	0.0116419	0.00193308	0.0063805	0.0228882	0.000617668	0.108373	0.0926097	0.0516967	0.00275858	0.0677961	0.00195792	0.00295042	0.00108137	0.00224074
USHBP1	End_Endo1	31	0.46109	0.0548294	0.663541	1.1717	0.162452	4.56929e-05	0.0111717	0.0262125	0.00516957	4.56929e-05	0.00720381	0.00131365	0.000877456	0.00934839	0.000578231	0.00234136	0.0019232	0.00206107	4.56929e-05	0.000551399	0.000643001	0.000600027	0.000594704	0.000708118	0.00108028	4.56929e-05	0.00926041	0.0175926	0.00277099	4.56929e-05	0.0011948	0.00121184	4.56929e-05	4.56929e-05	4.56929e-05
VCAM1	End_Endo1	31	0.321735	0.00658923	0.02595	0.122733	9.10182e-06	0.000841779	0.000850368	0.00140646	0.00249705	9.10182e-06	0.000851816	0.000119905	9.10182e-06	0.00104722	0.000245088	0.00395199	0.00459578	0.00186829	0.000162734	0.00127179	0.000128	0.00387978	0.00386245	0.000626856	0.175797	0.000201094	0.661235	0.216659	0.155558	9.10182e-06	0.00122918	0.000847691	9.10182e-06	0.000181211	9.10182e-06
WDR93	End_Endo1	31	0.284852	0.00235914	0.0483314	0.130332	0.00341857	0.031347	0.0393094	0.116483	0.0798785	0.0027324	0.0186742	0.0258381	0.000846748	0.0337785	0.01478	0.0196967	0.00441641	0.0204018	0.00499107	0.00603483	0.000620498	0.00788919	0.00644395	4.40976e-05	0.0221807	4.40976e-05	0.140313	0.0621993	0.049123	0.00311701	0.0310994	0.00281033	0.00105312	0.00638383	4.40976e-05
ZFPM2	End_Endo1	31	0.322213	0.014533	0.0969479	0.25857	0.0874598	0.0191557	0.0163568	0.0749706	0.0227843	0.000266347	0.00766939	0.00966878	0.000293763	0.012081	0.000235245	0.00160213	0.00360686	0.00280162	0.000266149	0.000452023	3.00726e-05	0.00125939	0.000310684	0.000388428	0.0161714	0.000949665	0.311385	0.0534148	0.0578068	0.000786582	0.00364559	0.000913088	0.00243347	0.000185508	0.000189321
ZNF281	End_Endo1	31	0.459199	0.010855	0.10475	0.232002	0.0108352	0.0449252	0.0328	0.125086	0.0386762	0.00245218	0.00934435	0.0206916	0.000906113	0.0171696	0.00566064	0.0150215	0.0123143	0.0150528	0.0035286	0.00703138	0.000578059	0.00552316	0.0049346	0.00244135	0.0161559	0.000190904	0.0602744	0.0577131	0.032505	0.00219042	0.022161	0.00161101	0.00668564	0.00320299	0.000221337
ZNF343	End_Endo1	31	0.328747	0.00695744	0.106788	0.212206	0.0184722	0.00635544	0.031085	0.0944571	0.0384781	0.000365481	0.0143106	0.00442524	0.00111572	0.0375557	0.00102398	0.00120391	0.00543463	0.0033335	2.35362e-05	0.00118036	2.35362e-05	0.00270924	0.00108209	2.35362e-05	0.0342423	0.00194274	0.139367	0.167396	0.0580383	0.00096199	0.00809048	0.00290077	2.35362e-05	0.000610092	0.000476372
ZNF423	End_Endo1	31	0.329131	0.0133761	0.214918	0.353762	0.0360562	0.00236429	0.00783201	0.0160744	0.00818657	0.000304597	0.0032519	0.00116333	0.00303128	0.00693211	0.000717623	0.00114939	0.00627346	0.0036586	0.00161771	0.000353052	0.000176018	0.00186041	0.000578179	0.000413375	0.0410976	0.00315479	0.214681	0.152677	0.108304	0.00111648	0.00210155	0.00180512	0.0013886	0.000974491	0.000168075
ZNF697	End_Endo1	31	0.488317	0.0122473	0.0417286	0.165896	0.00700487	0.00383502	0.0121812	0.0447362	0.00930799	0.0125501	0.00997876	0.00341794	7.23888e-05	0.0277239	7.23888e-05	0.000900133	0.0124829	0.131109	0.00315408	0.00526641	0.00101908	0.0241546	0.0106144	0.00112228	0.0396368	7.23888e-05	0.106653	0.0944827	0.0676955	0.00123261	0.106658	0.0232422	0.0017296	0.0104999	0.00146638
A2M	End_Endo1	30	0.25789	0.0299115	0.224021	0.407297	0.0144093	0.000370258	0.00321179	0.0038921	0.00107516	0.000106093	0.000834171	0.000480934	0.000148153	0.00489277	0.00136471	0.0103168	0.00365673	0.00238181	0.000924645	0.00256446	0.0025498	0.00322866	0.00502606	0.000211973	0.014931	2.78184e-05	0.0239405	0.375902	0.171104	0.00808373	0.00194436	0.000506848	0.00030574	0.000131813	0.000559109
A4GALT	End_Endo1	30	0.374481	0.00842105	0.141501	0.269463	0.0269868	0.00117209	0.00533001	0.00606979	0.00306778	0.0009224	0.0014025	0.000223798	0.000152325	0.00362912	0.000237125	0.000370078	0.00144035	0.000931109	0.000306459	0.000452386	2.71688e-06	0.000196583	7.64407e-05	0.000167299	0.0497517	0.00170443	0.364339	0.223012	0.122064	0.00190555	0.00644148	0.000376391	0.000198631	5.40755e-05	5.49624e-05
ABI3	End_Endo1	30	1.04804	0.00760988	0.505672	0.612618	0.0400924	0.000570542	0.00229674	0.00226729	0.000536548	2.35703e-05	0.000269726	0.00172424	2.35703e-05	0.0023678	0.0217503	0.106995	0.0312313	0.0681288	0.0467381	0.00130158	2.35703e-05	0.0210963	0.0162349	0.0123566	0.0016122	0.000411494	0.00245927	0.0102678	0.00251639	2.35703e-05	0.000615861	0.000531749	0.000562732	2.35703e-05	2.35703e-05
AC058822.1	End_Endo1	30	0.207119	0.00558424	0.0513114	0.141068	0.00908529	0.0354243	0.0318473	0.11862	0.088075	0.00109602	0.0470879	0.0227974	0.00184488	0.061626	0.00780904	0.0140235	0.00678416	0.0089431	0.00159095	0.00273112	0.000605037	0.00372032	0.00228703	0.00194914	0.0400191	0.0013897	0.190885	0.0381082	0.0193406	0.000369091	0.0136046	0.00156376	0.00437282	0.000963823	0.000129364
AC119674.2	End_Endo1	30	0.244802	0.00826058	0.0385163	0.152243	0.00390293	0.00135214	0.00486789	0.010632	0.0052817	3.56684e-05	0.0022263	3.56684e-05	0.00169167	0.00358856	3.56684e-05	0.000418755	0.00150041	0.000988557	3.56684e-05	3.56684e-05	3.56684e-05	0.000468299	0.000464145	3.56684e-05	0.0356326	0.00150655	0.422357	0.29385	0.437676	3.56684e-05	0.00389808	0.00204458	3.56684e-05	3.56684e-05	3.56684e-05
ACVRL1	End_Endo1	30	0.270973	0.00905051	0.369999	0.327892	0.056227	0.000139126	0.000939821	0.00204136	0.00138849	5.75272e-06	0.000641653	7.57713e-05	5.75272e-06	0.00149939	0.000249991	0.000136437	0.00109154	0.000258845	0.000366581	0.000567557	5.75272e-06	0.00102308	0.0026557	5.75272e-06	0.0715447	0.00843355	0.622591	0.102353	0.0330873	9.78351e-05	0.000362673	0.000399127	0.000183539	5.75272e-06	0.000344939
ADAM32	End_Endo1	30	0.251682	0.00661629	0.0566115	0.202896	0.0216967	0.0184783	0.0317804	0.0984326	0.0305294	0.0077361	0.016808	0.00893577	0.0015002	0.0578232	0.00966514	0.00819707	0.0112202	0.00436409	0.00321537	0.000880652	0.000224476	0.00271603	0.00127467	0.00159323	0.0466424	0.000673624	0.21597	0.0755163	0.0433736	0.000652179	0.00575979	0.00406473	0.00393326	0.000317792	1.59611e-05
ADAMTS1	End_Endo1	30	0.271751	0.00674811	0.0580166	0.145263	0.00129948	0.0140701	0.0187908	0.0432704	0.0080175	0.000385773	0.00211326	0.00456209	0.000158777	0.00751017	0.000118964	0.000308065	0.0016641	0.000423779	8.74158e-05	0.000362475	2.93891e-05	0.000185485	0.000321611	0.000159112	0.0175978	0.000145871	0.15155	0.300155	0.393735	0.00475008	0.00126351	0.00126774	0.00159412	0.000305958	0.000460509
AFAP1	End_Endo1	30	0.205634	0.0112891	0.139804	0.208694	0.0118406	0.00796019	0.0372566	0.100986	0.0140648	0.00404509	0.00645312	0.00603302	0.00230518	0.0249918	0.00520174	0.0112793	0.00446876	0.00114397	0.00040661	0.00190035	2.80569e-06	0.00067433	0.000844412	0.00062518	0.0377414	0.000487935	0.188501	0.127017	0.0652011	0.00729894	0.0317956	0.00236883	0.00198532	0.000503608	0.000993529
AKR1C3	End_Endo1	30	0.419526	0.00894095	0.156989	0.316658	0.0628757	0.00115442	0.0121849	0.051045	0.00663315	0.00302877	0.00653818	0.00313582	0.00567788	0.0327057	0.00018821	0.000726789	0.00155656	0.000822601	7.17869e-05	0.000425507	5.64649e-05	4.01605e-06	0.000184395	6.21832e-05	0.0205929	4.01605e-06	0.43783	0.0304504	0.0152677	6.8296e-05	0.0440921	0.000629773	0.000433582	0.0001987	0.000355523
ALDH1A2	End_Endo1	30	0.260977	0.0144602	0.0686983	0.271279	0.0805099	0.0133462	0.043019	0.134358	0.0352451	0.00102825	0.0195609	0.00607528	0.00169959	0.0674567	0.00630541	0.00920853	0.00618765	0.00748799	0.00118363	0.000877875	0.000241644	0.00544544	0.00167417	0.00122515	0.0259157	0.000918517	0.0916351	0.0414847	0.0126777	0.0221407	0.00602607	0.00397512	0.00418349	0.00137237	0.00112675
ANKRD29	End_Endo1	30	0.271302	0.0140496	0.115404	0.325967	0.0128041	0.0102459	0.0251965	0.2498	0.00389354	0.000314723	0.00180408	0.00492975	0.000285081	0.0480467	0.000101325	0.00053658	0.000821864	0.000222111	3.44358e-06	0.000248886	4.84148e-05	9.8239e-05	5.60746e-05	5.33178e-05	0.00344418	0.000170367	0.0221095	0.276991	0.130979	0.000537117	0.00156128	0.000506545	0.00135889	8.92206e-05	0.000383733
ANXA2R	End_Endo1	30	0.667287	0.00610357	0.406197	0.479055	0.083231	0.00215585	0.00519647	0.0268731	0.00228264	2.32118e-05	0.00331194	0.00332492	2.32118e-05	0.0110122	0.0728844	0.144461	0.00397296	0.00212708	0.000415102	0.00523038	0.00311446	0.00395514	0.000653745	0.0150054	0.00368786	0.000405218	0.0315535	0.0305561	0.0112952	0.000394916	0.000288141	0.00213404	0.000554149	2.32118e-05	0.00205767
ARHGAP31	End_Endo1	30	0.534819	0.0204688	0.229878	0.506546	0.0318486	0.0108559	0.00704849	0.0235988	0.0199248	0.00108524	0.0186679	0.00840175	0.000286954	0.00821994	0.00399622	0.00584863	0.0332576	0.0714405	0.0224209	0.00368319	0.0010896	0.020176	0.0138419	0.00203648	0.0110855	0.000251888	0.0272083	0.0209424	0.0116106	0.000360311	0.00565307	0.00892484	0.00287678	0.00186253	0.00165513
ARHGEF3	End_Endo1	30	0.199843	0.0101551	0.074512	0.183167	0.00980388	0.0205285	0.0410211	0.159385	0.0840166	0.00199527	0.0401113	0.0145071	0.00183157	0.100135	0.0152549	0.0388465	0.00764001	0.00292194	0.000777042	0.006013	0.00233851	0.0009272	0.000866641	0.0031492	0.00925015	0.000853263	0.0690962	0.0249607	0.0090867	0.00024621	0.00905104	0.00142805	0.00217882	0.00120512	0.000365233
ATL1	End_Endo1	30	0.229979	0.00409788	0.0409156	0.139486	0.00723977	0.0131533	0.0276267	0.0519968	0.0795564	0.00338665	0.0707451	0.01246	0.00250664	0.0326309	0.000379195	0.00293464	0.0066459	0.00199372	6.11516e-06	0.00114381	0.000323039	0.000311061	0.00040376	6.11516e-06	0.0230228	0.00291941	0.273022	0.0988752	0.0727626	0.00441462	0.0242391	0.00399989	0.00674367	0.00190546	0.00450971
ATP11A	End_Endo1	30	0.194014	0.0070989	0.0748086	0.159802	0.0195744	0.028046	0.0369072	0.128819	0.0728642	0.0024851	0.042728	0.0193012	0.00134153	0.0687861	0.00799074	0.0155617	0.0109085	0.0138482	0.00327046	0.00240757	0.000311307	0.00489647	0.0043426	0.00300177	0.017238	0.000483194	0.0899396	0.0473585	0.0325928	6.99778e-05	0.0198053	0.0041631	0.00349055	0.00278183	0.000334066
B4GALT5	End_Endo1	30	0.218039	0.00603631	0.0462622	0.136491	0.0126445	0.00839983	0.022686	0.0576408	0.0232895	0.00144168	0.00527208	0.00497596	0.00543053	0.0188494	0.0115581	0.0283439	0.015143	0.0415194	0.00457141	0.0490666	0.00394345	0.0164872	0.00706517	0.00665967	0.0266469	0.0013453	0.181684	0.1009	0.0926139	0.00304913	0.0249513	0.00289649	0.00224992	0.00251226	0.000729887
B4GALT6	End_Endo1	30	0.323254	0.00741199	0.0700076	0.157636	0.00505935	0.107398	0.0894077	0.355273	0.0575512	0.00211779	0.0178284	0.0477338	0.00275289	0.0307407	0.00138075	0.00473047	0.0062071	0.00648298	0.000423345	0.00075169	8.28073e-06	0.00256287	0.00213762	0.00029944	0.0100457	8.28073e-06	0.0383118	0.0197127	0.00904809	0.000338239	0.0186275	0.00216495	0.0197507	0.0028712	0.00390355
BCAM	End_Endo1	30	0.275514	0.0180851	0.163723	0.333881	0.00770808	0.0172207	0.0192218	0.0818234	0.0289475	0.00279663	0.0110542	0.00802241	0.00230468	0.0102915	0.000108068	0.000198634	0.00107696	0.000458294	6.26144e-05	0.000192362	0.000109158	0.00024931	0.00030498	5.41659e-05	0.00114402	0.000146895	0.00669975	0.277146	0.21634	0.00212984	0.00189667	0.00025316	0.0016312	1.95628e-05	0.000109504
BCAR3	End_Endo1	30	0.283748	0.00927022	0.0926574	0.220516	0.0188948	0.0204133	0.0292383	0.0520281	0.113746	0.00348613	0.0515247	0.0192719	0.00276378	0.0137601	0.00401625	0.0023269	0.0136199	0.0403791	0.00329792	0.00181554	0.00082764	0.0174892	0.00622267	0.000333247	0.010463	0.000965393	0.0412304	0.0799184	0.0588765	0.000363076	0.0357132	0.00650059	0.00533904	0.00377145	0.00176069
BFSP1	End_Endo1	30	0.175115	0.0101246	0.224304	0.154315	0.0282085	0.0133295	0.0716337	0.306737	0.0352431	0.00272671	0.0215603	0.00844336	0.00113517	0.086339	0.0032462	0.00539093	0.00606764	0.00384343	0.000361731	0.000503569	2.02285e-05	0.00136323	0.00178792	0.000731895	0.0179491	2.02285e-05	0.0513168	0.0497914	0.0239273	0.00378443	0.0134707	0.00185934	0.00123332	2.02285e-05	0.000409409
BMP2	End_Endo1	30	0.305861	0.0017234	0.0118984	0.0645125	0.00687391	0.14233	0.0476416	0.123263	0.258388	0.00833076	0.0990776	0.0548962	0.000109101	0.0238782	6.19989e-05	0.000189906	0.000884315	0.000635364	0.000100111	6.12651e-05	3.2389e-05	0.00186025	0.000432898	3.5669e-05	0.00260127	4.01974e-05	0.0301107	0.0640117	0.124866	2.30377e-06	0.000786692	0.000159786	0.00904587	0.000113971	2.30377e-06
BMP6	End_Endo1	30	1.0142	0.0170519	0.284017	0.639763	0.0193607	0.00543552	0.0365331	0.0358057	0.00688448	0.0263506	0.00476508	0.00278068	0.00163538	0.0129409	0.000145643	0.000557533	0.00642709	0.043481	0.00318622	0.000391311	5.40988e-06	0.00304327	7.03581e-05	0.000252223	0.00200621	0.00161869	0.0184632	0.0108066	0.0124872	5.40988e-06	0.00146356	0.000937201	0.0101694	0.000107696	0.000169876
BMPR2	End_Endo1	30	0.164617	0.0098126	0.0847007	0.181727	0.00799811	0.0167883	0.0440264	0.102276	0.0509232	0.00306859	0.0275906	0.0109459	0.00249145	0.0484988	0.00262439	0.00934702	0.00752328	0.00675215	0.0013724	0.00501155	0.000588342	0.0019933	0.0022751	0.00186719	0.0194303	0.00124046	0.100334	0.0757077	0.0820065	0.000884105	0.012551	0.00308875	0.00276479	0.00160758	0.000556538
BORCS7-ASMT	End_Endo1	30	0.313793	0.00318979	0.0622754	0.201306	0.0582011	0.0254595	0.0501763	0.100805	0.0763117	0.00820219	0.0258819	0.0206894	0.00318851	0.0179936	0.00469867	0.00893616	0.00569106	0.0135039	0.00101542	0.00412311	5.67489e-05	5.67489e-05	0.0037615	0.000879576	0.0185176	0.000991243	0.131934	0.0465585	0.0521929	0.000966042	0.0131855	0.00651267	0.00415781	0.00113071	5.67489e-05
BST2	End_Endo1	30	0.229216	0.00494651	0.127866	0.216349	0.000174389	0.000375637	0.00520719	0.0458293	0.000909533	2.97274e-05	0.00117301	0.000611084	0.000107382	0.0301184	0.0139725	0.0277888	0.0114959	0.0311027	0.00458116	0.0111968	0.00909659	0.018143	0.0168484	0.00451776	0.0226854	0.000794128	0.0990268	0.270535	0.181408	0.000382961	0.000412536	0.00136594	0.000116667	0.000561189	0.00030046
BTN2A2	End_Endo1	30	0.364273	0.00607015	0.124408	0.175345	0.00537877	0.0401701	0.0406894	0.118654	0.0631872	0.000869781	0.0384047	0.023366	0.00251417	0.0387014	0.00460916	0.0232901	0.0378071	0.0406571	0.0116441	0.0103177	0.00231871	0.0108524	0.0198879	0.00438162	0.0162666	1.25807e-05	0.0386194	0.0249725	0.00962146	0.000601062	0.0258588	0.00132752	0.00464961	0.0029439	1.25807e-05
BTNL9	End_Endo1	30	0.23581	0.0591439	0.382734	1.2651	0.000633407	0.00121375	0.018476	0.019368	0.0746618	0.000872824	0.0506812	0.00775625	0.053195	0.0252735	1.4099e-05	0.00140835	0.000175388	0.000181505	1.4099e-05	0.000588219	1.4099e-05	1.4099e-05	0.000397118	0.000218413	0.000516939	1.4099e-05	0.00169507	0.00767102	0.00588434	0.000239883	0.000632808	1.4099e-05	0.00131118	0.000493023	1.4099e-05
CCDC178	End_Endo1	30	0.189196	0.011191	0.119687	0.26689	0.00591777	0.0257551	0.0461476	0.196414	0.0416181	0.00159886	0.0217732	0.013062	0.00238539	0.0772425	0.0057552	0.0115567	0.00618996	0.00481673	0.000285225	0.00328908	1.59519e-05	0.00237809	0.00311884	0.000983311	0.0145467	0.00174163	0.0742893	0.0737829	0.0308581	0.000271355	0.0068345	0.000618359	0.00315854	1.59519e-05	0.000804978
CCL2	End_Endo1	30	0.174574	0.00280645	0.0174662	0.0826792	0.0091238	0.0439947	0.0264503	0.0675053	0.0123215	0.00010728	0.0045068	0.0107702	0.000314121	0.00310867	0.000381172	0.000919488	0.00471148	0.00176279	0.000235552	0.0186853	0.00341339	0.0142324	0.0042012	0.000247615	0.0223777	0.000456247	0.172533	0.152158	0.353662	0.000343091	0.00221501	0.000516864	0.0032153	0.000117104	0.000166867
CCN2	End_Endo1	30	0.393037	0.0122841	0.163874	0.329627	0.00776209	0.00197061	0.00638239	0.00496498	0.00346825	0.00116574	0.00204454	0.000765865	0.000739017	0.00381802	0.000308335	0.000525863	0.00271064	0.000345758	0.000159946	0.000307371	1.45272e-05	0.00090356	0.000242129	0.000128131	0.0470123	0.00104852	0.209408	0.253444	0.0798969	0.0034777	0.00160979	0.000416786	0.001454	1.03333e-06	0.000134706
CD40	End_Endo1	30	0.397403	0.00697829	0.150628	0.271651	0.0029982	0.0326467	0.0111041	0.0579344	0.0447964	0.000343829	0.011798	0.0145495	0.000424706	0.00891043	0.00023321	0.000230683	0.0237913	0.069218	0.0132414	0.000301382	5.28908e-05	0.00965238	0.00524731	3.76191e-06	0.0186924	0.000410209	0.131153	0.0920238	0.0501388	3.76191e-06	0.00184087	0.000878017	0.000848578	0.000186119	0.000965836
CDC27	End_Endo1	30	0.165012	0.00553013	0.0557029	0.141264	0.00668598	0.0254917	0.0282842	0.104072	0.061079	0.00118507	0.0188676	0.0165312	0.00169149	0.0255072	0.00485515	0.011553	0.00542115	0.00702855	0.00105518	0.00320038	0.000577819	0.00245855	0.00180623	0.0011032	0.0212492	0.000642831	0.213541	0.079809	0.0965195	0.00179031	0.00767994	0.00219594	0.00300545	0.000734105	0.000626161
CDH24	End_Endo1	30	0.209971	0.0268534	0.415934	0.455868	3.51315e-05	0.0189425	0.0694663	0.332617	0.027902	0.00439076	0.00814028	0.0110655	0.00166615	0.0556889	0.000946828	0.00129722	0.00235877	3.51315e-05	3.51315e-05	0.000423861	0.00111257	3.51315e-05	3.51315e-05	0.00216804	0.00631609	3.51315e-05	0.00935992	0.0258276	0.014063	3.51315e-05	0.00427675	0.000518948	0.00380056	3.51315e-05	3.51315e-05
CEP68	End_Endo1	30	0.215564	0.00903207	0.179989	0.254795	0.0451283	0.0256028	0.0584635	0.104785	0.0536131	0.00519745	0.0196755	0.0108504	0.00348702	0.0247101	0.00414301	0.00555359	0.00782965	0.0136691	0.00241398	0.00163139	0.000187553	0.00524708	0.00494968	0.000322917	0.0126095	0.00149879	0.084252	0.0597138	0.0328516	0.00287754	0.0256925	0.00167042	0.00564854	0.00163334	0.000314347
CH25H	End_Endo1	30	0.230771	0.00232306	0.0515542	0.101249	0.00439266	0.000293236	0.00178718	0.00703889	0.00372906	0.000351334	0.0042222	0.000371273	0.000240804	0.0147236	5.08312e-06	0.000597795	0.00187117	0.00117569	5.08312e-06	0.0011912	7.14761e-05	0.00202107	0.000634903	5.08312e-06	0.0606925	8.87077e-05	0.401372	0.153273	0.651559	0.000207626	0.00158174	0.000290871	5.08312e-06	0.000101189	5.08312e-06
CLDN11	End_Endo1	30	0.785576	0.00566188	0.488043	0.555503	0.0477662	0.000237236	0.00163847	0.000618684	0.00251468	1.87254e-05	0.00293826	0.000537886	1.87254e-05	0.00141411	0.000814709	1.87254e-05	0.000571737	1.87254e-05	1.87254e-05	0.000736361	1.87254e-05	0.000534717	1.87254e-05	1.87254e-05	0.0148516	0.000413805	0.455938	0.00718455	0.00379774	1.87254e-05	0.000489224	0.00241015	0.00044704	1.87254e-05	0.00165994
CLEC3B	End_Endo1	30	0.199461	0.0032147	0.202511	0.225292	0.000390033	0.000597781	0.000758866	0.000707182	0.000976865	8.69033e-06	0.000773993	8.69033e-06	8.69033e-06	0.000999252	8.69033e-06	0.000101973	0.000416564	0.000240602	0.000377805	0.000216235	0.000122205	0.000783177	0.0032496	8.69033e-06	0.0224577	0.000635189	1.32661	0.140933	0.0444067	0.000760267	0.000107847	0.000439873	8.69033e-06	8.69033e-06	8.69033e-06
CNTNAP3B	End_Endo1	30	0.356464	0.0253925	0.324314	0.515678	0.0817417	0.0285909	0.0308758	0.136725	0.124058	0.00190932	0.0419474	0.0283475	0.00262095	0.02836	0.000839545	0.000540412	0.00142381	0.000294768	6.55058e-06	0.000301824	6.55058e-06	8.59518e-05	8.51893e-05	6.55058e-06	0.00064529	6.55058e-06	0.00311946	0.00565002	0.00122075	0.00195464	0.00145748	0.00546546	0.00482559	0.001376	0.000330419
CPEB4	End_Endo1	30	0.21431	0.00666185	0.0450253	0.133466	0.00968383	0.0145507	0.0297951	0.0700745	0.0686928	0.00680901	0.0658993	0.0143424	0.00240997	0.108864	0.0029357	0.00488158	0.0190623	0.0158067	0.00237541	0.0180765	0.00141982	0.0255746	0.0130739	0.0017931	0.0085161	0.000306963	0.0345711	0.0818082	0.0648315	0.00180825	0.0448752	0.0072323	0.00502559	0.00530494	0.000272354
CRIM1	End_Endo1	30	0.216202	0.0130029	0.092337	0.21188	0.0155797	0.0312723	0.0383928	0.0752229	0.0267599	0.00218877	0.0155829	0.0110938	0.00540708	0.0146756	0.0028734	0.0101211	0.0042331	0.0031088	0.000722107	0.00382228	0.00064095	0.00164149	0.000887495	0.0012135	0.00997276	0.000115789	0.0383461	0.19037	0.103502	0.00310479	0.0208562	0.00113318	0.00342304	0.000666831	0.000363849
CSF1	End_Endo1	30	0.250161	0.00566698	0.0541821	0.139746	0.00841692	0.00209276	0.00205371	0.00721946	0.0138136	0.000258878	0.00829181	0.00223477	0.00400283	0.0213674	0.0111888	0.0199814	0.00533091	0.00162242	9.53147e-05	0.011222	0.0026032	0.000806353	0.000706684	0.00706008	0.0477057	0.000207207	0.457846	0.228104	0.134791	0.000171023	0.000860513	0.00182913	9.99366e-05	4.188e-06	0.000836074
CTNNAL1	End_Endo1	30	0.269089	0.00715199	0.0673177	0.22394	0.010937	0.110952	0.0550787	0.16591	0.00414184	0.000220297	0.00121295	0.0174312	0.00391331	0.00127508	0.00898775	0.0124674	0.00713641	0.00503811	0.00101273	0.00189189	4.73103e-05	0.000855529	0.000474674	0.00534182	0.0170691	0.000330894	0.103899	0.0929252	0.0938701	0.00286526	0.0122361	0.00757401	0.00586994	0.00516793	0.00398985
CYP1B1	End_Endo1	30	0.332905	0.00885827	0.140161	0.186116	0.000789511	0.00594193	0.017237	0.0143316	0.00418602	0.0136036	0.00113734	0.00171733	0.000481464	0.0052896	4.63507e-06	0.000783418	0.00204884	0.0031433	8.28609e-05	0.000538373	0.000165838	0.00392714	0.0111275	7.17757e-05	0.0467756	0.0360072	0.756489	0.0415726	0.0459876	0.00104105	0.00354355	0.000944694	0.0021314	0.00144487	0.000995331
CYREN	End_Endo1	30	0.305325	0.00578617	0.164637	0.191371	0.0511132	0.00966781	0.0233831	0.161032	0.0156224	0.00318186	0.0191447	0.0093397	0.000882101	0.0817914	0.00482183	0.0123213	0.00274631	0.00421734	0.00347546	0.000554318	0.00243236	0.00822032	0.00211443	0.00166348	0.0295361	0.000802242	0.0949711	0.0647288	0.0297111	0.00187903	0.0109851	0.0089393	0.00109709	0.00270314	0.00275869
CYSLTR1	End_Endo1	30	0.513753	0.00741921	0.291913	0.595132	0.00227629	0.0263325	0.0125134	0.0279819	0.0370224	0.000263283	0.0147271	0.0114163	1.69565e-05	0.00687952	0.0716434	0.043059	0.022093	0.0161957	0.0164037	0.0190191	0.0070292	0.0191178	0.0125466	0.0034119	0.00261776	1.69565e-05	0.0127889	0.0197689	0.00519205	0.000288458	0.00637337	0.00208883	0.00103371	1.69565e-05	1.69565e-05
CYTH1	End_Endo1	30	0.159783	0.00663151	0.0428226	0.136755	0.0029899	0.0308678	0.060665	0.130993	0.0812146	0.00336117	0.0397132	0.0167027	0.00175786	0.0424585	0.030167	0.0673535	0.0247224	0.0319187	0.00617615	0.0168065	0.00177714	0.0152961	0.00701392	0.0059804	0.0109526	0.00117552	0.0517898	0.0232891	0.0281857	8.33297e-05	0.0132515	0.00180848	0.00280493	0.00111205	0.000523978
DCHS1	End_Endo1	30	0.442964	0.0247376	0.469963	0.596392	0.0383336	0.000520957	0.0012123	0.0016561	0.00147228	0.00031548	0.000703267	2.0317e-05	2.0317e-05	0.00234121	2.0317e-05	0.000749597	0.00361102	0.00175134	2.0317e-05	0.00147162	0.00028577	0.000580111	0.00179579	2.0317e-05	0.109708	0.00747414	0.302327	0.0178149	0.00945131	0.00750329	0.00294721	0.00394202	0.00599573	0.00365527	2.0317e-05
DDIT4L	End_Endo1	30	0.400434	0.00273441	0.0134891	0.121629	0.00283444	0.0019377	0.021792	0.00645147	0.0023326	0.0505542	0.00242007	0.00240919	0.000980678	0.00496887	0.00658881	0.0112121	0.00305532	5.10593e-05	5.10593e-05	5.10593e-05	0.000718642	0.000670613	5.10593e-05	0.00079142	0.0258558	0.000891894	0.153973	0.298512	0.534752	0.00642889	0.0278329	5.10593e-05	0.00374123	5.10593e-05	5.10593e-05
DEPP1	End_Endo1	30	0.388391	0.00867364	0.120132	0.28064	0.0425701	0.00407613	0.0110921	0.00860127	0.00654824	0.000585702	0.00301688	0.00255484	0.000422932	0.00674316	0.000612	0.0003389	0.00617388	0.000993364	7.74757e-05	0.000914163	3.4041e-06	0.000789945	0.000564565	0.000123071	0.0116675	3.4041e-06	0.0425074	0.440724	0.195048	0.00622174	0.0502454	0.000194737	0.00180205	3.4041e-06	0.000546246
DHH	End_Endo1	30	0.635666	0.023523	0.321563	0.350592	0.00105779	0.0199194	0.0296977	0.0721059	0.065196	8.22101e-05	0.0338496	0.00423348	0.00157959	0.046216	0.00104093	0.000965891	0.00826569	8.22101e-05	8.22101e-05	8.22101e-05	8.22101e-05	0.00108017	8.22101e-05	8.22101e-05	0.000963298	8.22101e-05	0.019772	0.01657	0.0811124	8.22101e-05	8.22101e-05	0.00121531	0.0101864	0.00163872	0.0151896
DLG4	End_Endo1	30	0.306558	0.00961792	0.0777336	0.177429	0.0109333	0.0153902	0.0272318	0.0403428	0.0640304	0.00580109	0.0240487	0.00945137	0.00221735	0.0157946	0.00194677	0.00351073	0.0102102	0.0229239	0.00800972	0.000927246	0.000331684	0.019554	0.00713951	0.000365274	0.0476222	0.00330271	0.146922	0.108572	0.106624	0.0055086	0.0014889	0.000348241	0.00503053	2.35805e-05	0.000477269
DOCK11	End_Endo1	30	0.255631	0.0115684	0.0712681	0.21643	0.00186747	0.00330446	0.0225093	0.103172	0.0044327	0.000103426	0.00237441	0.0019046	0.000236074	0.0137293	0.0374159	0.0778674	0.0206955	0.0301464	0.00655099	0.00790034	0.00651963	0.0148881	0.0179144	0.0158139	0.0166588	0.000527343	0.12835	0.150698	0.047116	0.0040099	0.000866069	0.000416882	0.000755425	0.000141084	0.000420351
DOCK6	End_Endo1	30	0.240619	0.0134459	0.113729	0.232256	0.0447627	0.00465412	0.019178	0.0734652	0.0926065	0.00201252	0.0776325	0.0123655	0.000212953	0.207692	0.000329373	0.000177254	0.0012203	0.00104877	0.0003201	0.000655373	2.57262e-06	0.000535703	0.000602918	3.9831e-05	0.0174269	0.00285655	0.039202	0.0794771	0.0437657	0.000805213	0.00399664	0.000356387	0.000948988	0.000127268	0.000379179
EDN1	End_Endo1	30	0.375454	0.0162994	0.430085	0.528912	0.00826733	0.098711	0.0508417	0.190327	0.0457677	0.000446592	0.00355193	0.0324305	0.00203625	0.00920433	4.45946e-06	0.000172166	0.0020523	0.00094683	7.97196e-05	0.000271845	0.000176106	0.000300144	0.000125503	0.000274715	0.00342039	7.78214e-05	0.00903392	0.00511466	0.00210797	7.58429e-05	0.00221564	0.000283592	0.00861915	4.45946e-06	4.45946e-06
EHD4	End_Endo1	30	0.238808	0.00549701	0.120016	0.235114	0.0071213	0.0233647	0.050588	0.131291	0.100875	0.00333532	0.0371034	0.0197499	0.00166493	0.0581545	0.0204837	0.0366499	0.0273027	0.0150162	0.00359648	0.00567718	0.000699917	0.0103871	0.00509396	0.00539747	0.00223891	0.000140308	0.0434147	0.0159136	0.0194556	0.000152552	0.0169504	0.00309889	0.00332764	0.00222674	0.000454976
ELAVL2	End_Endo1	30	0.359204	0.00932673	0.237906	0.294303	0.0219487	0.0350199	0.11996	0.306427	0.0263938	0.0117564	0.0114	0.0157444	0.110767	0.0331343	0.00246536	0.00190133	0.0022188	0.00240204	3.71213e-05	0.000659904	3.71213e-05	0.00250539	3.71213e-05	3.71213e-05	0.00379804	3.71213e-05	0.00832272	0.0162474	0.0151295	3.71213e-05	0.00247852	0.00188123	0.00226495	0.000962558	3.71213e-05
ELFN1	End_Endo1	30	0.741237	0.00841932	0.547255	0.596031	0.00154104	0.00830795	0.0165452	0.0266948	0.00135687	0.00227818	0.0027209	0.00566339	0.000119709	0.0104103	0.00151648	0.00443703	0.00149129	0.00154331	0.00214395	0.0029892	0.000119709	0.000119709	0.000119709	0.000119709	0.0469794	0.000119709	0.0734295	0.0223769	0.00729826	0.000119709	0.00313683	0.0347839	0.000119709	0.00705983	0.000119709
ENPP2	End_Endo1	30	0.382534	0.00932616	0.170778	0.360193	0.00656031	0.00326228	0.00578486	0.0112298	0.00380629	0.00155851	0.00277743	0.00130191	0.000776822	0.00374184	0.000570518	0.000307358	0.00869034	0.00182681	0.00245983	0.000937783	0.00129179	0.0106582	0.0160416	4.9283e-05	0.0597924	0.0119951	0.506252	0.0317037	0.0169529	0.00045122	0.00304419	0.0225397	0.00542282	0.0178424	0.00111853
EPAS1	End_Endo1	30	0.174035	0.0126864	0.111181	0.193149	0.0079938	0.0161975	0.0257154	0.086404	0.0340973	0.000563888	0.0151566	0.00782174	0.000170449	0.0287631	0.000594394	0.00106942	0.00285316	0.000832813	0.000274888	0.00107653	6.75868e-05	0.0020932	0.00154683	4.73508e-05	0.0120064	0.000275193	0.0608544	0.232152	0.160839	0.00195573	0.0083349	0.000664256	0.00128888	0.000147862	6.32289e-05
ESR2	End_Endo1	30	0.302704	0.00573296	0.0853853	0.176884	0.00900525	0.0402664	0.0585855	0.224525	0.112652	0.00193953	0.0212723	0.0177714	0.00138897	0.0472568	0.00985698	0.0130284	0.00766879	0.00270721	0.000299691	0.00323452	1.67607e-05	0.00444596	0.000770276	0.00103321	0.00985194	0.000829778	0.0422196	0.0264723	0.0497673	0.000800937	0.0147553	0.000959658	0.0102553	0.00145522	0.00148513
FABP4	End_Endo1	30	0.150491	0.0332198	0.0302882	0.537477	0.216135	0.00151681	0.0017225	0.00553354	0.00596346	6.55198e-05	0.00305082	0.000592102	0.000915886	0.0058273	0.000529113	0.00200049	0.00245419	0.00115928	6.16592e-05	0.000710059	3.44891e-06	0.000689941	0.00139636	0.00031421	0.000995261	3.44891e-06	0.0155219	0.365488	0.193605	0.0004327	0.00220551	0.000219379	3.44891e-06	3.44891e-06	0.000394174
FAM122C	End_Endo1	30	0.204465	0.00714987	0.109299	0.201804	0.00735439	0.0300191	0.0281956	0.134986	0.077126	0.000929931	0.0441586	0.0133595	0.00275103	0.0261575	0.0227911	0.0395637	0.00949357	0.0138313	0.001048	0.011606	0.00185731	0.0016274	0.00392382	0.00567864	0.0217674	0.000678511	0.061069	0.0621674	0.0526094	0.00173407	0.00389432	0.00205185	0.00594297	0.000805641	0.00103506
FAM135B	End_Endo1	30	0.415919	0.016585	0.20915	0.356638	0.0119863	0.0210177	0.0228356	0.0658523	0.0316162	0.00128232	0.0147246	0.006206	0.00253744	0.0209919	0.00337772	0.009291	0.0138514	0.00724755	0.00133119	0.00352709	0.000430415	0.00206325	0.00202433	0.000474004	0.0131525	0.00129198	0.0717251	0.0829511	0.0347475	0.00125085	0.00622244	0.00257918	0.0090378	0.00179945	0.0247581
FAM171B	End_Endo1	30	0.397293	0.0111386	0.0996102	0.220682	0.0575427	0.0299991	0.0172298	0.0360165	0.0519678	0.00206383	0.0399544	0.0182155	0.00104004	0.00999369	0.000400244	0.000355553	0.00238779	0.00116868	0.000695209	0.00160723	9.20756e-06	9.20756e-06	0.000459674	0.000142589	0.0421838	0.000672969	0.317078	0.0441801	0.0293245	0.000968115	0.00167953	0.00303194	0.00920877	0.000907803	9.20756e-06
FBXO31	End_Endo1	30	0.19332	0.00962834	0.0420427	0.159004	0.00585699	0.0246239	0.0499752	0.122501	0.115953	0.00370092	0.038435	0.020007	0.00287184	0.0560041	0.00487945	0.010934	0.00785775	0.00160673	0.000751127	0.00174743	7.37816e-05	0.00106053	0.000546739	0.00172766	0.0125059	0.000485362	0.0892615	0.08423	0.0928127	0.00127903	0.0116551	0.00219906	0.00418078	0.00130456	0.00124595
FLCN	End_Endo1	30	0.228833	0.00435386	0.0211278	0.094348	0.0138321	0.026286	0.029625	0.0713509	0.0891313	0.00317241	0.0419783	0.034582	0.00164174	0.0559685	0.00825462	0.0123122	0.00908104	0.0177183	0.0017717	0.00383591	0.00109626	0.00695524	0.00326077	3.46194e-05	0.0316323	0.000604471	0.22241	0.0596405	0.0565919	0.000589104	0.0210064	0.00396538	0.0195844	0.0030087	3.46194e-05
FLOT1	End_Endo1	30	0.180042	0.00888437	0.124159	0.178381	0.0249342	0.00931026	0.0186629	0.0633517	0.0120624	0.00191059	0.00499869	0.00589009	0.0017807	0.040087	0.00253297	0.0049817	0.00902548	0.0244961	0.00344558	0.00384768	0.0023109	0.00708217	0.00847113	0.000290694	0.0313833	0.00185016	0.163783	0.165948	0.0823459	0.00380719	0.0245626	0.00346206	0.00281856	0.00290959	0.00263585
FLT4	End_Endo1	30	0.286148	0.0784544	0.349151	0.610732	1.54865	0.00439659	0.00852067	0.0125556	0.00483441	0.000760315	0.0031416	0.001562	4.89338e-05	0.0109452	0.000619338	0.00116284	0.00605132	0.000709975	0.000875597	0.0012197	4.89338e-05	0.00139896	0.000636982	4.89338e-05	4.89338e-05	4.89338e-05	0.00394135	0.0277465	0.00673813	4.89338e-05	0.00127994	0.000869046	4.89338e-05	4.89338e-05	4.89338e-05
FMNL3	End_Endo1	30	0.235969	0.00974743	0.160265	0.267148	0.0247882	0.00325723	0.0141046	0.0364762	0.00423237	0.000861099	0.00149341	0.00173769	0.000910271	0.00762656	0.020796	0.0284317	0.0192599	0.0344845	0.0122249	0.0176139	0.00488205	0.0151191	0.00554744	0.00585145	0.038403	0.00465786	0.0997067	0.147491	0.110377	0.00051452	0.00244775	0.00388258	0.00121115	0.000552501	0.00450009
GATA2	End_Endo1	30	0.939075	0.0219144	0.334799	0.734346	0.0805564	0.000750083	0.00288514	0.00159374	0.00385118	8.72811e-06	0.00214497	0.00107177	8.72811e-06	0.00146742	0.000235012	0.000217917	0.00392662	0.00225363	0.000156048	0.287615	0.180273	0.00147656	0.000113522	0.000135172	0.00031974	8.72811e-06	0.00262297	0.013441	0.0097807	0.000148459	0.000391408	0.000376938	8.72811e-06	8.72811e-06	8.72811e-06
GATA6	End_Endo1	30	0.822762	0.0160332	0.170667	0.548523	0.017	0.00737113	0.00775086	0.025139	0.00609516	0.00862367	0.00695823	0.000782416	0.0176785	0.00747591	5.93357e-05	0.00673757	0.00451977	0.00210524	0.00106189	0.00147942	5.93357e-05	0.000779418	0.000772504	0.00215021	0.00407249	5.93357e-05	0.124001	0.0678199	0.0531417	0.00101025	0.00168361	0.00528993	5.93357e-05	0.00118246	5.93357e-05
GBP3	End_Endo1	30	0.236976	0.00993289	0.125431	0.145479	0.00179685	0.0185998	0.0468972	0.253861	0.0299291	0.00230902	0.0137865	0.0113739	0.00107422	0.132849	0.0162884	0.0216172	0.00631571	0.00395352	0.00240185	0.000606989	0.00072	0.00341406	0.00503164	0.00587571	0.0253216	0.000804614	0.0858283	0.0425977	0.0111783	0.000427382	0.0220445	7.94232e-05	0.00152062	0.000107094	0.00155678
GCLM	End_Endo1	30	0.276422	0.00661436	0.0502471	0.149697	0.00740755	0.0120376	0.0343683	0.0885728	0.0232483	0.00476972	0.007397	0.00675063	0.0032155	0.0167429	0.0164543	0.0450231	0.0210047	0.0434591	0.0016969	0.0198148	0.00028112	0.0397354	0.00941374	0.00261591	0.0121664	9.2864e-05	0.116676	0.0570625	0.118723	0.000830364	0.0419579	0.000447674	0.00586857	0.00010593	0.000107668
GJC1	End_Endo1	30	0.147846	0.00564468	0.0571985	0.0835341	0.0011745	0.00328597	0.00884954	0.0231808	0.0175919	0.00130579	0.00810502	0.00378428	0.00100091	0.00894207	0.0010075	0.00106317	0.00208126	0.00175564	0.00023404	0.000594197	7.57115e-05	0.0025646	0.000974481	0.000370645	0.0282509	0.000587324	0.0375608	1.04614	0.380106	0.00254874	0.00287608	0.00242899	0.00158566	0.000107185	0.00110095
GNG11	End_Endo1	30	0.728315	0.0160826	0.546142	1.01181	0.124679	0.000993145	0.00188416	0.00183701	0.000947153	8.3603e-05	0.0029029	8.3603e-05	8.3603e-05	0.000950641	8.3603e-05	8.3603e-05	0.00352476	8.3603e-05	8.3603e-05	0.00208554	8.3603e-05	8.3603e-05	8.3603e-05	8.3603e-05	0.0114005	8.3603e-05	0.0356349	0.0486583	0.015973	8.3603e-05	0.00103883	0.0048031	0.00267102	8.3603e-05	0.00221121
GPR4	End_Endo1	30	0.571317	0.00894284	0.37738	0.309264	0.00382067	0.000392666	0.00296761	0.00556901	0.00422768	0.0005138	0.00121813	0.000435978	3.30799e-05	0.00195088	3.30799e-05	0.00038836	0.00041158	0.000425936	0.00143959	3.30799e-05	3.30799e-05	0.000434308	3.30799e-05	0.000626701	0.00327235	3.30799e-05	0.00571358	0.312153	0.562276	3.30799e-05	0.00041073	0.000488645	3.30799e-05	3.30799e-05	3.30799e-05
GRAMD1A	End_Endo1	30	0.307873	0.0110358	0.175152	0.25358	0.024992	0.0101893	0.0147367	0.0535158	0.0106127	0.000975002	0.00204254	0.00663674	0.00161024	0.00416447	0.0143391	0.0242314	0.0185099	0.0270107	0.00751395	0.00378988	0.000201581	0.00926704	0.00516573	0.00411022	0.0391739	0.00146278	0.0993014	0.121112	0.0570547	0.00178506	0.0428511	0.00416978	0.00260446	0.00234719	0.00181471
GRASP	End_Endo1	30	0.473931	0.0116031	0.193793	0.385769	0.0198995	0.00517378	0.017346	0.0170224	0.00689051	0.00103212	0.00358054	0.00215268	0.000222731	0.00225887	0.00706965	0.0118287	0.0292513	0.0583888	0.0128642	0.00929341	0.000909221	0.0273352	0.00614373	0.000202751	0.0115912	0.0033993	0.12254	0.0439905	0.072167	2.69057e-06	0.000857722	0.0114867	0.0024621	0.0035103	0.00415946
HID1	End_Endo1	30	0.624906	0.036574	0.193309	0.642022	0.182002	0.00840574	0.0234301	0.0203477	0.0205156	0.00141378	0.0178569	0.0067135	0.00184613	0.0149053	0.0010491	0.00460056	0.00520078	0.00107881	3.89204e-05	0.00449249	0.000547624	0.00182158	3.89204e-05	3.89204e-05	0.000455734	0.0016441	0.0079555	0.0131094	0.0083919	3.89204e-05	0.230231	0.0029144	0.0042114	3.89204e-05	3.89204e-05
HRH1	End_Endo1	30	0.398267	0.00880394	0.0807688	0.210677	0.000282941	0.107144	0.0519179	0.287854	0.150378	0.000706753	0.035954	0.0390135	0.000690611	0.0728375	0.000145589	0.000423282	0.00558326	0.00186597	5.55341e-05	0.000205827	9.82525e-05	0.00648216	0.0127497	4.81047e-05	0.00256258	3.1069e-06	0.0249215	0.00274735	0.00238405	0.000484592	0.00104157	0.000120357	0.00753837	0.000153709	3.1069e-06
HSPA12B	End_Endo1	30	0.369023	0.0221711	0.591026	0.739976	0.0732934	0.000935975	0.00499254	0.0102861	0.00309121	0.00109733	0.00309317	0.000834962	0.000840475	0.00424595	0.000224289	0.000906746	0.0007452	0.00114553	0.000403731	0.000213881	1.77331e-05	0.000232743	0.000551813	1.77331e-05	0.0470246	0.00457985	0.235196	0.0153743	0.00897575	0.000301672	0.0021539	0.000501428	0.000423308	0.000353095	0.000358886
ICA1	End_Endo1	30	0.429847	0.0269583	0.242973	0.505849	0.0516449	0.0704623	0.0398726	0.110856	0.0145009	0.00284371	0.00666402	0.0168409	0.00506484	0.0534632	0.00135477	0.0011568	0.00490141	0.00425708	0.00131255	0.00290934	0.00134157	0.00294915	0.00169621	0.00627932	0.00130383	0.0002755	0.00320763	0.0145073	0.00613846	6.41327e-05	0.0611432	0.00362054	0.00583241	0.000947298	3.77127e-06
IQCJ-SCHIP1	End_Endo1	30	0.341914	0.00617435	0.11091	0.230068	0.00863155	0.0314729	0.0338944	0.10135	0.013482	0.000628898	0.00563582	0.00866312	0.00192914	0.0100171	0.00169248	0.00194795	0.00491915	0.00401497	0.00297724	0.00156259	3.30125e-05	0.00150113	0.000529597	0.000468089	0.0155417	0.00107535	0.0678316	0.147587	0.213143	0.0055612	0.00199131	0.00107684	0.00616587	0.000458575	0.00120986
JAM3	End_Endo1	30	0.261898	0.00961543	0.108029	0.234741	0.000284524	0.00780487	0.00731535	0.0283658	0.00794986	0.000113316	0.0026475	0.00213388	0.000175179	0.0038062	0.00232653	0.00500154	0.00144392	0.000589695	3.12445e-06	0.000746652	9.88054e-05	0.000392767	0.000517923	0.000284419	0.0682972	0.00258275	0.337632	0.2428	0.123955	0.00376867	0.00214641	0.00500777	0.00293641	0.00243096	0.00382359
KANK3	End_Endo1	30	0.302614	0.0135146	0.21686	0.432049	0.129328	0.00968586	0.0500391	0.138113	0.038966	0.000392433	0.0157028	0.011762	0.00187996	0.0640811	0.00155632	0.0027465	0.00497463	0.00185328	0.000113465	0.00045897	6.34726e-06	0.000427177	0.000316795	0.000229498	0.00176405	6.34726e-06	0.0153064	0.0386055	0.0512396	6.34726e-06	0.00309361	0.00142802	0.00565411	0.00055069	0.000936024
KIF26A	End_Endo1	30	0.575386	0.0135707	0.403268	0.856497	0.0815448	0.0065258	0.00648105	0.00797867	0.0173371	0.00191229	0.00319845	0.00167947	0.00101057	0.00249544	0.00155142	0.00125029	5.26199e-05	0.000677735	5.26199e-05	5.26199e-05	5.26199e-05	5.26199e-05	5.26199e-05	5.26199e-05	0.0896331	0.071439	0.070012	0.0189322	0.00482112	5.26199e-05	0.00065354	5.26199e-05	0.00125688	0.0010484	0.0010656
KRBA2	End_Endo1	30	0.289039	0.00626778	0.0821162	0.272428	0.0129823	0.0473612	0.0848212	0.243498	0.0796346	0.000851623	0.0357416	0.0116444	0.00260123	0.0914629	0.000693715	0.00212196	0.00327915	5.48123e-05	0.000980749	0.00136612	5.48123e-05	5.48123e-05	0.00154542	0.00338588	0.00375847	0.000957397	0.0191812	0.0439587	0.0209543	0.000933057	0.0127326	0.000809928	0.00334586	0.00271735	5.48123e-05
LAP3	End_Endo1	30	0.180964	0.00910907	0.114547	0.187665	0.00289377	0.0169983	0.0268755	0.140793	0.0662684	0.00358911	0.0372531	0.019486	0.0029448	0.0728126	0.00377845	0.00460449	0.0126766	0.0153714	0.00365503	0.00160109	0.000532455	0.0108201	0.011256	0.0015236	0.0130965	5.63341e-05	0.0828742	0.0652074	0.0303145	0.00131389	0.0315493	0.00341818	0.0027301	0.00280265	0.000661803
LDB2	End_Endo1	30	0.189307	0.022957	0.165632	0.337401	0.0571655	0.00488606	0.0100577	0.0313843	0.0153007	0.000513402	0.0127067	0.00415055	0.00131689	0.0180081	0.00121177	0.00354114	0.00328298	0.00286686	0.00097511	0.00157788	0.00126733	0.00082309	0.000290216	0.00054412	0.0328479	0.00397508	0.222665	0.088278	0.0435746	0.000416811	0.00468037	0.00118825	0.000531537	0.000316974	1.62367e-05
LEPR	End_Endo1	30	0.209495	0.00748106	0.163823	0.248688	0.00917103	0.00528243	0.0110389	0.0339774	0.0191518	0.00111453	0.0118001	0.0041302	0.00041205	0.0248635	0.00141536	0.0033123	0.00288125	0.00236019	0.0015445	0.000931878	4.97618e-06	0.000840867	0.0040272	0.00168324	0.0731101	0.000209911	0.631353	0.0426249	0.00953862	0.000995688	0.00896308	0.000456739	0.000812298	0.00104509	0.000100678
LIMS2	End_Endo1	30	0.365705	0.0254346	0.333967	0.43361	0.00477681	0.000916213	0.00277498	0.00538042	0.00289644	6.13585e-05	0.00126345	0.000832257	7.5846e-05	0.00458017	0.000632333	0.000696614	0.00072528	0.00309262	0.00264975	0.000240898	0.000125021	0.000762015	5.14054e-05	0.000272063	0.0118738	6.89794e-05	0.164211	0.210105	0.128384	0.0338375	0.000964374	0.00192987	0.0014589	0.00318874	0.00308956
MAGI1	End_Endo1	30	0.193297	0.0150496	0.0828766	0.220391	0.0260653	0.044983	0.0599267	0.148835	0.0841417	0.00371833	0.0527741	0.0173929	0.00296753	0.0618402	0.00030937	0.000625256	0.00234071	0.000370314	0.00016655	0.000843802	1.90867e-05	0.000295798	0.000144116	0.000203452	0.0111552	0.00101921	0.0145463	0.0540529	0.0307269	0.00115056	0.0312074	0.000568735	0.00371309	0.000118964	0.000381087
MAP3K11	End_Endo1	30	0.23397	0.00975935	0.145811	0.213096	0.0199763	0.0202663	0.0497057	0.176256	0.0937937	0.0017873	0.0524795	0.0209193	0.000565546	0.105297	0.00348991	0.00629116	0.0116682	0.0216866	0.00405098	0.00185857	0.000467003	0.0106192	0.00924303	0.00146717	0.00327649	0.00043451	0.0219814	0.0230035	0.0145848	0.000257312	0.00603372	0.00617826	0.0046014	0.0027848	0.00209868
MEF2C	End_Endo1	30	0.263874	0.0300492	0.156791	0.331056	0.0347176	0.000725982	0.00323946	0.0013541	0.00158463	0.000167199	0.00112333	0.000359291	4.6052e-05	0.00145422	0.000383124	0.000586161	0.0236542	0.024003	0.00524349	0.000350252	3.07511e-05	0.0255196	0.01989	0.000282321	0.0382561	0.000479089	0.0348577	0.434239	0.158286	0.0090325	0.000381043	0.0076527	0.00147911	0.00418973	0.00175216
MEOX2	End_Endo1	30	0.519915	0.0159658	0.147776	0.418252	0.0129605	0.000400765	0.000873491	0.00103584	0.000770663	3.25727e-06	0.000917775	0.0001532	3.25727e-06	0.00145822	4.11831e-05	7.72423e-05	0.000675995	0.000359657	0.000245814	0.000246954	0.000116514	9.29269e-05	4.23563e-05	3.25727e-06	0.0408573	0.0233853	0.147425	0.374731	0.114634	0.000284807	0.000193107	0.000126187	7.77262e-05	3.25727e-06	3.25727e-06
MERTK	End_Endo1	30	0.386045	0.00854023	0.0856568	0.275132	0.0243395	0.00272305	0.00733197	0.011138	0.00668744	0.000409649	0.00415609	0.00207815	0.00434173	0.00485102	0.00215799	0.00145368	0.0163182	0.00370258	0.00152141	0.00161975	0.000386358	0.0120029	0.0304431	0.00113553	0.00695015	0.00736697	0.137268	0.226728	0.241908	0.00719653	0.00678001	0.00118218	0.000403685	0.000574849	0.00289198
METTL21A	End_Endo1	30	0.307872	0.00511448	0.094669	0.131204	0.0181657	0.0179712	0.0401608	0.136621	0.023508	0.00121632	0.00957021	0.00732334	0.00374728	0.0181182	0.00875373	0.0244165	0.0250673	0.0541037	0.00824686	0.0518198	0.00693775	0.0340477	0.00621768	0.00294147	0.0172536	0.000281093	0.0721028	0.0614896	0.0457785	0.000318263	0.0117345	0.00599676	0.00225381	0.00139961	0.00212297
MGAT4A	End_Endo1	30	0.249406	0.0106366	0.223606	0.382043	0.00653758	0.00916152	0.0149843	0.0292604	0.0502274	0.000782571	0.0215253	0.00550932	0.00395917	0.020612	0.0780581	0.142074	0.0150893	0.00764082	0.00272038	0.0118839	0.00265378	0.0157165	0.0266874	0.00769148	0.00484757	0.0021281	0.0410435	0.0238236	0.0154887	0.00135647	0.0346053	0.00129875	0.00227692	0.000593016	0.000229403
MIR1915HG	End_Endo1	30	0.405121	0.0174448	0.174756	0.283907	0.0165593	0.0162447	0.0392389	0.235072	0.0505251	0.00822983	0.0363539	0.0139754	0.0168207	0.0967194	6.5689e-05	0.000771564	0.00485712	0.00321428	0.00117555	6.5689e-05	6.5689e-05	0.00187844	6.5689e-05	0.00101829	0.0147511	6.5689e-05	0.0472055	0.00809767	0.00811367	6.5689e-05	0.00415961	0.000970801	6.5689e-05	6.5689e-05	6.5689e-05
MYO18A	End_Endo1	30	0.280805	0.0043018	0.0648062	0.168482	0.0190662	0.0183796	0.0505331	0.203609	0.0915461	0.00364662	0.0590926	0.0204907	0.00287145	0.153381	0.00803394	0.0120197	0.00889208	0.0100326	0.00164802	0.000708189	7.59815e-05	0.00156453	0.00347508	0.00629633	0.011915	0.000445499	0.032337	0.020924	0.0120949	0.000777852	0.0207664	0.00147883	0.00295711	0.00152933	0.00115996
MYO5C	End_Endo1	30	0.410961	0.0334635	0.466787	0.694415	0.11677	0.00143606	0.0390087	0.026163	0.0249283	0.00633296	0.0210634	0.00208006	0.00726064	0.0548349	0.000899168	0.00160687	0.00373311	0.00180868	0.0011618	0.00171669	1.02898e-05	1.02898e-05	0.00115715	0.00187143	0.000521645	1.02898e-05	0.00522833	0.00656115	0.00384061	0.000175019	0.107785	0.00034873	0.00112225	1.02898e-05	1.02898e-05
NCEH1	End_Endo1	30	0.297719	0.00560588	0.106781	0.164761	0.0115525	0.0256485	0.0544741	0.10119	0.00912612	0.00136079	0.00354101	0.00728646	0.000236982	0.00558889	0.0030347	0.00956323	0.0146622	0.0220997	0.00618311	0.00195264	7.03466e-05	0.01513	0.0153419	0.000643671	0.0224385	8.73059e-05	0.234575	0.0636892	0.0312019	0.00143609	0.092613	0.00213131	0.00237323	0.000333948	0.000252346
NDST1	End_Endo1	30	0.280046	0.00752099	0.0970179	0.214876	0.00927723	0.00657087	0.0341648	0.145939	0.0596453	0.00221884	0.0662951	0.0108227	0.00130227	0.219022	9.33616e-05	0.000177105	0.00374285	0.00294135	0.000748351	0.000863689	0.000267511	0.00224517	0.00123528	5.37119e-05	0.0146389	0.000943653	0.056504	0.0455698	0.0223326	0.000364467	0.0193374	0.000948808	0.00181841	0.000810577	0.00126021
NEK10	End_Endo1	30	0.205176	0.0100369	0.031593	0.14017	0.00929951	0.0120042	0.0449516	0.100308	0.0220961	0.00147133	0.0184448	0.00884896	0.00327131	0.035982	0.027184	0.0552331	0.0108984	0.00911563	0.00223931	0.00377575	0.00125719	0.00172343	0.00538963	0.0101151	0.0415369	0.00234565	0.202269	0.0750985	0.0572838	0.000508534	0.0237512	0.00218534	0.00805894	2.37682e-05	0.00317044
NFIL3	End_Endo1	30	0.167773	0.00241553	0.019957	0.073253	0.00353778	0.0176166	0.024879	0.0401379	0.056829	0.00653975	0.0238943	0.0123509	0.000959564	0.0260903	0.000999199	0.006768	0.00753729	0.0139181	0.00175372	0.0129711	0.00168222	0.00426434	0.00164847	0.000344814	0.01307	3.97593e-05	0.250094	0.14239	0.276562	0.000516523	0.0154464	0.00193467	0.00335537	0.000800735	0.000151207
NLK	End_Endo1	30	0.176675	0.0101869	0.101207	0.170458	0.00910903	0.0200187	0.0446923	0.151322	0.063471	0.0028975	0.0299512	0.0141518	0.00275744	0.0858773	0.0096942	0.0169416	0.0142923	0.00921917	0.00442686	0.00274122	0.00177402	0.00421825	0.00839769	0.00174014	0.017404	0.00118905	0.053977	0.0556392	0.0311837	0.00162398	0.0153145	0.012867	0.00552484	0.00435826	0.00132973
NRP1	End_Endo1	30	0.230249	0.0130743	0.108482	0.249325	0.000396688	0.00397904	0.0090872	0.0388317	0.0128872	0.000540476	0.00316633	0.00532262	0.0044957	0.0325126	0.000254788	0.000517808	0.00661411	0.00476459	0.000647372	0.000797064	0.000637046	0.015153	0.02105	0.000270277	0.0622285	0.000478419	0.241711	0.152457	0.0666792	0.0018892	0.0008872	0.000300386	0.00072093	3.70353e-05	0.000764096
PCDH1	End_Endo1	30	0.34068	0.0111178	0.224265	0.295052	0.00011509	0.000615999	0.0212634	0.00672204	0.0190618	0.0131883	0.118632	0.00103863	0.000424312	0.0581156	0.000241124	0.000739146	0.00493543	0.000115259	0.000676211	0.00151021	0.000283333	0.000255594	0.000411399	0.000169587	0.00258732	8.9563e-06	0.00582641	0.266544	0.129862	0.000783476	0.0773451	0.000303508	0.00215497	0.000178297	0.00230167
PCSK6	End_Endo1	30	0.19826	0.0112941	0.032064	0.212137	0.296691	0.00591119	0.0123074	0.0566171	0.0194273	0.000262821	0.179573	0.011405	0.000802264	0.485796	0.000455904	0.00168926	0.00616365	0.00386321	1.69264e-05	0.000421336	0.00023807	0.00114054	0.000526726	0.00154335	0.0219663	0.00253573	0.0434233	0.0211122	0.00681408	1.69264e-05	0.00298626	0.000857096	0.000404057	1.69264e-05	1.69264e-05
PDK4	End_Endo1	30	0.350699	0.010355	0.0680928	0.264245	0.0195422	0.00109959	0.00109947	0.00119606	0.00999612	0.000892301	0.00739357	0.000727096	0.0011646	0.000782336	2.62094e-05	0.000561042	0.0102403	0.00286082	0.000105949	0.000694923	2.07301e-06	0.00847429	0.0117149	0.000129512	0.00731478	0.00140986	0.253311	0.136426	0.287033	0.00250012	0.0874115	0.00104555	0.000375821	4.12612e-05	0.00220037
PDLIM1	End_Endo1	30	0.17209	0.0074052	0.0830803	0.145218	0.0137341	0.0516934	0.0422994	0.225155	0.0557043	0.000987601	0.0204162	0.0176619	0.00198513	0.0501057	0.000442343	0.000995986	0.00266316	0.00198021	0.00053351	0.000315121	7.95843e-05	0.000501912	0.000305992	0.000142225	0.0132529	0.000117074	0.0497629	0.150306	0.0704662	0.00114079	0.00126034	0.000385413	0.00281476	0.000149704	4.02559e-05
PEAR1	End_Endo1	30	0.3977	0.0230139	0.243283	0.448137	0.0845948	0.000844969	0.00256614	0.0037198	0.00299496	9.83473e-06	0.00156949	0.000543016	0.000188725	0.00306489	0.000124367	0.000115401	0.000820038	0.000272286	9.83473e-06	0.000118596	0.000138298	0.000280676	0.00012791	0.000152303	0.0102646	9.83473e-06	0.0526835	0.453941	0.157029	0.000246002	0.000815154	0.000242002	0.000234722	9.83473e-06	0.000199
PGM2L1	End_Endo1	30	0.301618	0.0130624	0.123106	0.248187	0.0736108	0.00538257	0.0329043	0.0253115	0.0080426	0.00742236	0.00218749	0.00491322	0.000462679	0.00371737	0.0166371	0.0240815	0.017562	0.00800995	0.0068088	0.00303702	0.000325802	0.00390919	0.00487253	0.0113711	0.0306947	0.000906568	0.101572	0.133399	0.0916006	0.00130175	0.0417383	0.00264284	0.00407751	0.00241228	0.0119912
PHACTR1	End_Endo1	30	0.236614	0.0089485	0.156328	0.202172	0.000770389	0.0166854	0.0283932	0.0707507	0.0164065	0.00142883	0.0133556	0.00630716	0.00116767	0.0316529	0.000751954	0.000894081	0.0181263	0.0283897	0.0108638	0.00081347	3.72124e-05	0.0221887	0.0155351	0.000284916	0.0463041	0.00105674	0.362488	0.0361608	0.016623	0.000210207	0.0027869	0.00329173	0.0027333	0.00286249	0.000234278
PIK3C2A	End_Endo1	30	0.173541	0.00924413	0.0767198	0.163767	0.00839125	0.0292056	0.0419082	0.136548	0.0865737	0.00203071	0.0393652	0.0193334	0.00293173	0.0666556	0.00430525	0.0114246	0.00865512	0.0121627	0.00233178	0.00306388	0.00241314	0.00504607	0.00467239	0.00135833	0.014985	0.000560816	0.063225	0.0626739	0.036798	0.00197653	0.0135531	0.00373282	0.00337903	0.00134149	0.000748507
PIWIL3	End_Endo1	30	0.243957	0.00502287	0.0727777	0.162589	0.00863875	0.0247849	0.0397542	0.0980084	0.0961939	0.00171786	0.0259558	0.00816186	0.0026557	0.0543012	0.0102705	0.00840993	0.00812083	0.013935	0.00535252	0.00524661	4.7283e-05	0.00221356	0.00336342	0.00171225	0.0245489	0.00199772	0.107592	0.066758	0.0666351	0.00193412	0.0204485	0.00869035	0.00288533	4.7283e-05	4.7283e-05
PLAAT3	End_Endo1	30	0.476013	0.00801639	0.296176	0.402365	0.0584705	0.00135665	0.00565737	0.0097477	0.00522008	0.00130837	0.00354678	0.00143798	0.00692174	0.0071987	0.002357	0.00658164	0.00880837	0.00856226	0.0015573	0.000760095	0.000136887	0.00847452	0.00267127	0.000156477	0.00711536	0.00234672	0.13045	0.112234	0.0956015	0.00401588	0.00256308	0.00315867	0.000706421	0.000214149	0.00764424
PLAT	End_Endo1	30	0.353076	0.0137814	0.0469257	0.188782	0.00155832	0.00334656	0.0746646	0.359129	0.00542044	0.000127263	0.00507724	0.00212516	6.73184e-05	0.244218	0.00144799	0.000806124	0.00392037	0.00190652	0.000264806	0.00244394	0.00296224	0.000701362	4.56257e-05	0.000126848	0.00695804	0.000147996	0.0302464	0.0682876	0.0302122	5.96673e-05	0.000617071	0.00871646	0.00115171	0.00321956	0.0119529
PLEKHF1	End_Endo1	30	0.228049	0.00316024	0.0466459	0.0921058	0.00383338	0.0317105	0.0365058	0.08947	0.0625946	0.0197826	0.0136314	0.0195892	0.00765848	0.0155489	0.0174941	0.0551416	0.00347984	0.000401532	8.23197e-06	0.00290846	0.000115752	0.000741636	0.000107058	0.00646761	0.0357453	0.00302006	0.278304	0.0777211	0.0682405	0.00164772	0.00981738	0.00190755	0.00689814	0.00271383	8.23197e-06
PP2D1	End_Endo1	30	0.243312	0.00516479	0.0625041	0.172134	0.0133859	0.0257054	0.0691068	0.131728	0.0845584	3.41302e-05	0.0373335	0.0129487	0.00321135	0.0853168	0.00869645	0.0308714	0.0121742	0.0106546	0.00174671	0.00449522	3.41302e-05	0.00826107	0.000961615	0.00828003	0.00613424	3.41302e-05	0.0522772	0.0477856	0.0485007	3.41302e-05	0.0214777	0.0039096	0.00728715	3.41302e-05	3.41302e-05
PPP2R5B	End_Endo1	30	0.224012	0.0138111	0.101825	0.145631	0.0138802	0.0110433	0.0431828	0.166549	0.0468545	0.00363917	0.0507897	0.0104999	0.000415373	0.173584	0.00586361	0.00912676	0.00417058	0.00192196	0.000381146	0.00180426	0.000676552	0.00130548	0.00145528	0.000317059	0.0122434	0.00131187	0.0487458	0.0692311	0.0353566	0.00322959	0.0297994	0.00318124	0.00197915	0.00519551	0.00175145
PRSS23	End_Endo1	30	0.29008	0.0134134	0.242882	0.356258	0.044346	0.002847	0.00701267	0.0290417	0.00505168	0.000328021	0.00663096	0.00129089	0.00293655	0.0177453	0.0016972	0.00516545	0.0041594	0.00150095	0.000603209	0.00119501	0.000113498	0.000747689	0.000316549	0.00142692	0.07301	0.00039135	0.160354	0.1301	0.0295951	0.0105766	0.0338349	0.00486053	0.00226081	0.00166877	0.00525035
PXDN	End_Endo1	30	0.359352	0.0137536	0.173937	0.348797	0.0255726	0.00104672	0.00275204	0.00320095	0.00133055	0.000571508	0.000729725	0.000231874	4.89851e-05	0.00169301	0.000110921	0.000862626	0.00158017	0.000157227	0.000130489	0.000651227	8.07415e-05	0.000310059	0.000598526	5.57675e-05	0.0788223	2.55321e-06	0.194186	0.290239	0.149752	0.00435535	0.00248616	0.000621444	0.000504867	0.000221446	0.00240935
RAB29	End_Endo1	30	0.287139	0.00222546	0.101061	0.148458	0.0140214	0.0238935	0.0230229	0.0797531	0.0606122	0.00182006	0.019669	0.018356	0.00256811	0.0223215	0.0102238	0.0377965	0.0291334	0.018881	0.00426432	0.00393118	8.49523e-05	0.008588	0.00423874	0.00586089	0.0116557	0.000254868	0.127798	0.0737495	0.042426	0.00149592	0.041032	0.00596453	0.00522275	0.00141247	6.04192e-06
RAPGEF5	End_Endo1	30	0.236101	0.0117342	0.106849	0.191305	0.0374047	0.0460404	0.0702398	0.307916	0.0662316	0.00204504	0.0195682	0.0190637	0.00515834	0.069619	0.000583144	0.00181116	0.00344178	0.000876615	0.000217595	0.00201853	0.00117746	0.000535441	0.000135505	0.000240552	0.00111188	2.10621e-05	0.00408708	0.0570937	0.0271088	0.000532923	0.0353326	0.00036998	0.00295849	2.40256e-05	0.00471095
RASSF2	End_Endo1	30	0.445204	0.00484981	0.0745675	0.189184	0.000993043	0.00131467	0.00173279	0.00900819	0.00669934	0.000312947	0.00379679	0.00105877	8.62566e-06	0.00544657	0.0501352	0.110579	0.0785781	0.16241	0.0319845	0.0487971	0.0119717	0.0755854	0.0396157	0.00622375	0.0232192	0.000711344	0.144769	0.0350306	0.0315393	0.000998346	0.00146213	0.000127347	0.00020586	0.000171715	8.62566e-06
RBMS2	End_Endo1	30	0.266849	0.0133834	0.139853	0.285282	0.0256739	0.0217299	0.0633077	0.177655	0.0134585	0.0023949	0.00686998	0.00926857	0.00218804	0.0131272	0.000597237	0.00342192	0.00714097	0.0049509	0.00164175	0.00112269	0.00026249	0.00169556	0.0028061	0.000910217	0.0273105	0.000859125	0.0843526	0.0929347	0.0376566	0.000965364	0.0133932	0.00410528	0.00629475	0.000829724	0.00322452
RELL1	End_Endo1	30	0.211341	0.00634413	0.131069	0.175372	0.00475601	0.0261132	0.022548	0.115426	0.0907714	0.00139955	0.0460709	0.0150096	0.00177028	0.0216306	0.00599586	0.0120291	0.00394714	0.00579119	0.00125216	0.00274774	0.000320909	0.00511415	0.00912863	0.00121284	0.018243	0.000603131	0.0540803	0.120836	0.0763942	0.000823752	0.0196798	0.00164177	0.00250846	0.000252503	0.000116145
RGS16	End_Endo1	30	0.233206	0.00375999	0.0193944	0.117373	0.0154267	0.00377268	0.00730183	0.0133073	0.0142996	0.000253416	0.00652652	0.00285558	7.17243e-05	0.00651351	0.00199616	0.00230738	0.00603518	0.0013921	0.00049671	0.00096278	8.12024e-06	0.00164672	0.000544033	0.000547354	0.0109223	0.000851437	0.207217	0.308545	0.408366	0.00107249	0.000678826	0.000713315	0.000635702	0.000103646	0.000229321
RNASE1	End_Endo1	30	0.594993	0.0205174	0.582833	0.823772	0.00099278	0.00111778	0.00217618	0.00454079	0.00188833	0.000102191	0.0017796	0.000345603	0.000133442	0.00473868	0.000378389	0.000617764	0.0248539	0.00988714	0.00126335	0.000323583	0.000148821	0.184155	0.280598	0.000101858	0.00143469	0.00011884	0.00645082	0.00522152	0.00118805	0.000134554	0.001016	0.000278499	6.72294e-05	2.81722e-06	0.00016892
RNF125	End_Endo1	30	0.439774	0.0151779	0.200688	0.345268	0.0286114	0.0485663	0.0188583	0.0645732	0.0895659	0.000366614	0.0258153	0.0266219	0.0138555	0.0252922	0.0471357	0.0727016	0.00689275	0.012778	0.00901614	0.0142612	0.00473504	0.0162091	0.0116571	0.00632063	0.00193229	0.000412148	0.00885167	0.00926808	0.0036926	0.00040167	0.00098811	0.000348664	0.000563627	2.36091e-05	2.36091e-05
SCN1B	End_Endo1	30	0.401703	0.0135874	0.184453	0.338827	0.118393	0.00130441	0.00154927	0.00604683	0.00216192	1.51712e-05	0.000918988	0.000435647	1.51712e-05	0.00255308	0.00125155	0.00341846	0.00668841	0.00166231	0.00171362	0.00292709	1.51712e-05	0.0218651	0.0192366	1.51712e-05	0.051973	0.00316286	0.143089	0.216719	0.0996102	0.00283632	0.000396234	0.00105332	1.51712e-05	0.000751052	0.00484093
SECTM1	End_Endo1	30	0.357702	0.0028021	0.145407	0.166184	0.000574481	0.0336713	0.00865415	0.0590612	0.00844594	0.000464391	0.00133463	0.00692713	1.27977e-05	0.00972904	0.00230511	0.00216565	0.0109148	0.0321131	0.00649235	0.00192136	1.27977e-05	0.0404643	0.0506965	0.00127712	0.110055	0.000935571	0.291971	0.0689878	0.0283294	1.27977e-05	0.011963	0.000188959	0.00138261	0.000254792	0.000338075
SH2D3C	End_Endo1	30	0.248287	0.023865	0.302725	0.421993	0.0863105	0.00214869	0.0107968	0.0450528	0.00638804	6.84663e-06	0.00371552	0.00143149	0.000131373	0.0129779	0.0291857	0.0426791	0.0226494	0.00853336	0.00252813	0.00212819	0.00039926	0.00270011	0.0031741	0.00815044	0.0100171	0.000288836	0.00839699	0.233858	0.0760174	0.000116442	8.49594e-05	0.00122164	0.000218446	6.84663e-06	0.00018084
SH3BGRL2	End_Endo1	30	0.536276	0.0235268	0.375448	0.559856	0.216795	0.00220258	0.0137148	0.0129308	0.00390732	0.00335476	0.00536028	0.00141179	0.00171851	0.0114972	1.14945e-05	0.000587496	0.00492247	0.00346877	0.000499794	0.000911467	1.14945e-05	0.0017937	0.000528154	1.14945e-05	0.00867578	0.00125472	0.0374678	0.0203047	0.0072108	0.00120902	0.254261	0.00469576	0.000274356	1.14945e-05	0.000232603
SH3TC1	End_Endo1	30	0.750307	0.0159262	0.266584	0.488132	0.0354591	0.00270051	0.0104013	0.0197639	0.00341361	0.0017571	0.0029747	0.000185573	0.00241106	0.0115065	0.0452574	0.0312621	0.0753296	0.118565	0.0250624	0.0178763	0.00108765	0.04828	0.0591187	0.0165772	0.00123335	1.40858e-05	0.00571583	0.00540155	0.00368302	1.40858e-05	0.00139806	0.00020799	1.40858e-05	0.000280454	0.000285054
SHISAL1	End_Endo1	30	0.39183	0.01324	0.567509	0.567592	0.0978165	0.000579709	0.00576281	0.0104382	0.00164391	4.88267e-05	0.000558966	4.88267e-05	4.88267e-05	0.0022573	4.88267e-05	0.000573352	0.00128113	4.88267e-05	0.00282521	0.000589223	4.88267e-05	4.88267e-05	4.88267e-05	4.88267e-05	0.138424	0.000852758	0.149034	0.0594789	0.0160382	0.00705884	4.88267e-05	0.000721406	4.88267e-05	4.88267e-05	4.88267e-05
SHROOM1	End_Endo1	30	0.35888	0.0221808	0.447132	0.394665	0.00686851	6.26172e-05	0.0229193	0.0435054	0.00455643	0.000972983	0.00296838	0.000825611	0.00120272	0.0372365	6.26172e-05	6.26172e-05	0.00164363	0.00173685	0.00112051	0.00156095	6.26172e-05	0.0042316	0.00415176	6.26172e-05	0.0468586	0.00109383	0.0682858	0.127567	0.0490427	6.26172e-05	6.26172e-05	0.0146812	0.0232876	0.00162419	0.0031649
SLC12A6	End_Endo1	30	0.248758	0.0104801	0.104721	0.242242	0.0183858	0.0121735	0.0392806	0.119619	0.0643203	0.00224793	0.0396106	0.0117396	0.00178092	0.0774915	0.0130092	0.023852	0.0187242	0.0351428	0.004103	0.00494589	0.000496038	0.0140795	0.00790488	0.0232088	0.0107683	0.000725174	0.0380355	0.0324628	0.0111494	0.000142311	0.0212201	0.00222736	0.00246661	6.93673e-05	0.000463933
SLC16A7	End_Endo1	30	0.22484	0.00432846	0.0792158	0.152487	0.00557773	0.00743356	0.0158189	0.0708348	0.0798662	0.000677516	0.0338192	0.0124235	0.00709168	0.072785	0.00962606	0.0198821	0.00306337	0.00397291	0.000494572	0.00106663	0.000396555	0.0025688	0.00263432	0.00215306	0.0341455	0.000522074	0.192715	0.0826354	0.0808564	0.00175058	0.000648865	0.00179336	0.00226465	0.000576551	0.000108716
SLC35E4	End_Endo1	30	0.246724	0.0074831	0.0959609	0.17632	0.0267306	0.00720466	0.0445311	0.206996	0.0532686	0.00138566	0.0583909	0.0136191	0.0015279	0.118775	0.0032576	0.00862907	0.0111114	0.0126195	0.000948386	0.0012778	1.11143e-05	0.0032576	0.00288645	0.00178317	0.0139563	0.000620716	0.0415055	0.0647548	0.0274704	0.000454036	0.00935401	0.00271002	0.000265265	0.000964611	0.000224895
SLC9A3R2	End_Endo1	30	0.276933	0.014865	0.323354	0.379207	0.0492075	0.00102146	0.00799099	0.00881754	0.00338693	0.00214941	0.00253135	0.000766802	9.37539e-05	0.0107071	0.000312553	0.00074329	0.00108803	0.00228264	0.000388105	0.000507124	0.000174197	0.000973683	0.000704646	0.000152211	0.0353599	0.00203683	0.0808069	0.230315	0.0787728	0.00129098	0.00635708	0.00248653	0.000303121	0.000691653	0.0021547
SLC9B2	End_Endo1	30	0.259009	0.00741717	0.0846025	0.153616	0.00812112	0.00691769	0.0179257	0.0841665	0.0330908	0.000786604	0.011263	0.0127288	0.00208874	0.0381994	0.00537357	0.00704573	0.00652064	0.0041022	0.00188384	0.00109343	5.84605e-06	0.000273031	0.000238754	0.00197744	0.0277165	0.00101719	0.210422	0.123498	0.162306	0.00109134	0.00329936	0.00277161	0.00132806	0.00136666	0.000118277
SLFN5	End_Endo1	30	0.232647	0.0105801	0.232127	0.31357	0.00459869	0.00159579	0.0279955	0.110898	0.00683286	0.000601166	0.00512236	0.00209983	0.000834606	0.0414325	0.0328721	0.0532828	0.0055285	0.00589275	0.00207143	0.00357624	0.0014134	0.00144385	0.00122682	0.00905165	0.0364527	0.000344622	0.126962	0.0757354	0.0145314	0.000836266	0.0144524	0.00141633	0.000758004	0.00118294	0.000420735
SMAD9	End_Endo1	30	0.385369	0.0140406	0.340799	0.464903	0.0977988	0.00864386	0.0159363	0.0295777	0.0286163	0.000764245	0.00573559	0.00813458	0.00128383	0.0107599	0.000332679	0.00168732	0.00150891	0.00174732	0.000631767	0.000307455	1.23546e-05	0.000352643	0.000347806	0.00044686	0.0136336	0.000521359	0.0698037	0.0760507	0.0981629	0.00369946	0.00258825	0.000786042	0.00442873	0.00222087	1.23546e-05
SNAI1	End_Endo1	30	0.514132	0.00721936	0.103116	0.379569	0.00272264	0.00272593	0.0140152	0.0203916	0.0122085	8.16233e-06	0.0117803	0.00178952	0.000676119	0.0162323	0.000672934	0.00147982	0.034471	0.0506983	0.00556905	0.000765619	0.00011478	0.00928269	0.00178952	0.000126404	0.0337085	0.00620307	0.330997	0.038318	0.0318378	8.16233e-06	0.000850298	0.000316321	0.00100749	8.16233e-06	0.00131054
SNTB2	End_Endo1	30	0.189803	0.00636519	0.0563401	0.149537	0.0285981	0.0209412	0.0337567	0.134311	0.0704047	0.00121407	0.0324871	0.0147226	0.00201789	0.0366912	0.00801661	0.011518	0.00493901	0.00309784	0.000788067	0.00134263	0.00017198	0.00183587	0.0014219	0.00140934	0.022601	0.00113089	0.149341	0.0786407	0.0669793	0.00264369	0.0133171	0.0012588	0.00302681	0.000390029	0.000367598
SOCS3	End_Endo1	30	0.185137	0.00473527	0.0394719	0.143593	0.00619247	0.0259731	0.0269327	0.0633587	0.0597372	0.00078305	0.0285726	0.00913266	0.000243848	0.0317074	0.00299132	0.00503179	0.00917974	0.0149019	0.00170197	0.000980543	0.000209341	0.00979787	0.00371714	0.000993694	0.0103721	0.000992069	0.183657	0.106963	0.12007	0.000746255	0.00154519	0.000639694	0.00172777	0.000103121	0.000724332
SOD2	End_Endo1	30	0.144833	0.00544526	0.0198356	0.0712188	0.00423597	0.017472	0.0427864	0.0924656	0.0511528	0.00351914	0.0100724	0.0123014	0.00166873	0.0400903	0.0020186	0.00446163	0.0141743	0.0283193	0.00213231	0.00292989	0.000176616	0.0184339	0.00976454	0.000730351	0.0266873	0.000347858	0.289102	0.0711786	0.0681469	0.00149492	0.0499483	0.00127197	0.00188003	0.000240395	0.000295362
SPARCL1	End_Endo1	30	0.258255	0.028036	0.139441	0.349126	0.000477094	0.000936101	0.00566449	0.00690884	0.00331723	6.06591e-05	0.00216545	0.00126791	0.000117714	0.00458	0.000339379	0.000743963	0.00129362	0.000443942	0.000192047	0.000417075	6.30676e-05	0.000326788	0.000555649	0.000180782	0.028302	0.00887963	0.0798438	0.35961	0.171754	0.0124712	0.000853673	0.000425321	0.000370961	3.45103e-05	0.00169734
ST6GALNAC1	End_Endo1	30	0.441097	0.0099266	0.17895	0.388553	0.000578619	0.00470551	0.0631958	0.643346	0.0149664	0.00452001	0.00957757	0.00463228	0.00213475	0.0876664	0.00196003	4.49962e-05	0.00118052	0.00057947	0.00195885	0.000542975	4.49962e-05	0.00128592	4.49962e-05	4.49962e-05	0.00106375	4.49962e-05	0.00529908	0.00970787	0.00219094	4.49962e-05	0.00267682	0.0025805	0.0055654	4.49962e-05	0.000911094
STK32B	End_Endo1	30	0.260257	0.0113869	0.134101	0.26006	0.323713	0.00869403	0.027111	0.0797772	0.0292144	0.000497572	0.00873215	0.00863545	0.00100012	0.0278229	0.00123409	0.00252625	0.00644206	0.00417421	0.00576912	0.000762973	0.000113145	0.00228379	0.00585632	0.000998787	0.0187086	0.000339477	0.186107	0.0411116	0.0116011	0.00115879	0.00275269	0.0086728	0.00145966	0.00450821	0.000810086
SULT1C2	End_Endo1	30	1.05987	0.028493	0.209754	0.891004	0.0620177	0.00435647	0.00617988	0.00805818	0.0128954	0.000179178	0.00407896	0.00517026	0.000179178	0.0083446	0.000179178	0.00210785	0.00471854	0.0023118	0.000179178	0.000179178	0.000179178	0.000179178	0.00506931	0.000179178	0.00210219	0.000179178	0.036478	0.0204404	0.00623772	0.00305535	0.000179178	0.0223377	0.0109752	0.0354847	0.000179178
SYNPO	End_Endo1	30	0.234824	0.0103857	0.411337	0.332069	0.0223796	0.00420144	0.00915711	0.0284554	0.00547025	0.00196845	0.00268412	0.00196484	0.000643468	0.00741343	0.000630258	0.00106871	0.00203625	0.000308259	0.000297761	0.0004954	6.85011e-06	0.00046107	8.90858e-05	0.000106075	0.0237543	0.0011922	0.0601902	0.307015	0.170779	0.00412878	0.00120556	0.00125245	0.00300672	0.0020047	0.00242828
TAL1	End_Endo1	30	1.09027	0.0217348	0.495449	0.809362	0.233601	0.000673832	0.00127788	0.0012459	0.000642627	5.67447e-05	5.67447e-05	0.000748158	5.67447e-05	0.0027572	5.67447e-05	5.67447e-05	0.00256407	0.000823326	0.00101539	0.112212	0.051951	0.000745292	0.00073868	5.67447e-05	0.00134206	5.67447e-05	0.00185136	0.0083143	0.00128637	5.67447e-05	5.67447e-05	0.00115246	5.67447e-05	5.67447e-05	5.67447e-05
TAOK2	End_Endo1	30	0.263286	0.0175492	0.184004	0.266741	0.0181576	0.0137301	0.0377448	0.142966	0.0647939	0.00243493	0.0463532	0.0203397	0.00126153	0.0940135	0.00315153	0.00466774	0.00127066	0.00175786	0.0021584	0.000867119	0.000179434	0.00412679	0.00190962	0.00113164	0.01429	0.000681913	0.0487841	0.0407711	0.0181488	0.000596208	0.0122651	0.00240557	0.00348883	0.00101876	0.000571004
TAP2	End_Endo1	30	0.274801	0.00481429	0.131871	0.184246	0.00903187	0.0172387	0.029964	0.207209	0.0817981	0.00492308	0.0434057	0.0189037	0.00141703	0.15009	0.00644499	0.013876	0.013815	0.0143847	0.00522662	0.00189031	0.000240492	0.0034252	0.00348564	0.00170697	0.00707212	1.70997e-05	0.0329615	0.0406169	0.0146261	1.70997e-05	0.00521745	0.000579657	1.70997e-05	0.000340467	0.00151515
TBC1D1	End_Endo1	30	0.277969	0.00827224	0.121216	0.175209	0.00574455	0.00469536	0.00877426	0.0392393	0.00806756	0.000295127	0.00702501	0.00179987	0.000178794	0.00743674	0.00814924	0.019884	0.0109605	0.00935137	0.00186425	0.00132337	0.00011368	0.00509241	0.00335011	0.00150122	0.0162418	0.000539965	0.0252413	0.318741	0.336031	0.0099087	0.02659	0.000466889	0.000354448	0.00014527	7.43516e-05
TEAD4	End_Endo1	30	0.287085	0.00639531	0.132688	0.223356	0.0131129	0.0275082	0.0412131	0.226327	0.0533028	0.000332651	0.00963983	0.017807	0.000441423	0.0421021	0.000488615	0.000797381	0.00143878	0.000461474	6.50579e-05	0.000612803	0.000115103	4.77522e-05	0.000503049	6.89058e-05	0.011645	6.35089e-05	0.0369776	0.100309	0.11616	0.000382415	0.00492784	0.000924543	0.0070031	0.000850519	0.000667555
TGFBR2	End_Endo1	30	0.265937	0.0192302	0.147078	0.30991	0.0549761	0.00703545	0.0081446	0.0265181	0.0109918	4.93097e-05	0.00388456	0.00259997	0.00195112	0.00827397	0.0258254	0.0474168	0.0108489	0.00865574	0.0024748	0.00495471	0.00133754	0.00644445	0.00900795	0.00179587	0.0253783	0.000848021	0.203134	0.0562123	0.0177028	0.00133905	0.00411281	0.00212567	0.000929193	0.00124614	0.00411442
TLNRD1	End_Endo1	30	0.254829	0.00491535	0.109725	0.164289	0.0103369	0.0133461	0.0182014	0.0784538	0.0225793	0.00294882	0.0104995	0.0113907	0.000881007	0.0320637	0.0045277	0.00745093	0.00777436	0.0209971	0.00188632	0.00384844	6.66533e-05	0.0190525	0.00855507	0.00177962	0.0285403	0.00122137	0.226843	0.0913349	0.0880798	0.0010079	0.00197606	0.00478844	0.00360986	0.00731459	9.59091e-05
TMEM140	End_Endo1	30	0.632788	0.00781407	0.274954	0.493942	0.0915802	0.000817339	0.00201667	0.0102805	0.00074965	3.37559e-05	0.00116931	0.00159082	3.37559e-05	0.00155906	0.00278978	0.0101727	0.00267065	0.00370676	0.00146894	0.00256777	0.00106896	0.00197183	0.00269967	0.00308137	0.00946488	3.37559e-05	0.159028	0.106944	0.0470691	0.00161418	0.00095678	0.012016	0.00417265	0.00906703	0.000683362
TMEM170A	End_Endo1	30	0.27716	0.00487634	0.0919724	0.154639	0.0174862	0.012023	0.0259198	0.10773	0.0746727	0.00190935	0.0384161	0.0153667	0.0070322	0.0606346	0.0128206	0.0300492	0.0110298	0.0149764	0.00664813	0.00363775	0.000110679	0.00644995	0.00430759	0.00481492	0.0107835	0.00117753	0.0822501	0.0659869	0.0388522	0.00222472	0.0255464	0.00115865	0.00443085	0.00296103	0.000159259
TNFAIP1	End_Endo1	30	0.312178	0.00799208	0.177302	0.224828	0.0219245	0.0234017	0.0381704	0.178932	0.0731153	0.00479616	0.0309047	0.0174983	0.00284281	0.146534	0.000862038	0.00135931	0.00444669	0.00443648	0.000622695	0.00149753	8.24848e-06	0.00140145	0.000544732	0.000298261	0.0121369	0.000143946	0.018206	0.0372161	0.0142872	0.00154037	0.0314531	0.00272178	0.00584496	0.000715714	0.000217871
TNFSF10	End_Endo1	30	0.248994	0.00738525	0.135371	0.230137	0.0199532	0.0190695	0.050371	0.22612	0.0498175	0.00931368	0.0278123	0.0147304	0.0012505	0.142717	0.0112056	0.00971336	0.00253675	0.00336176	0.00112517	0.00482622	0.00559183	0.00179066	0.001447	0.00185103	0.00561619	0.00138417	0.0749216	0.00390573	0.00106339	1.43279e-06	0.0197806	0.00030149	0.00174517	1.43279e-06	0.000211144
TRAF6	End_Endo1	30	0.224288	0.00422694	0.0509721	0.164327	0.0130736	0.0215927	0.0278335	0.0835945	0.124154	0.00273896	0.0503692	0.0280572	0.00124878	0.0721606	0.00280154	0.0182862	0.015654	0.0244642	0.00361241	0.00649621	0.000287427	0.0132657	0.00607982	0.00130176	0.0161567	0.00038334	0.0733975	0.0617419	0.0395128	0.00237639	0.0233218	0.00329691	0.00761538	0.000788441	0.000804646
TRIO	End_Endo1	30	0.151742	0.00958208	0.060751	0.14459	0.0149406	0.0322696	0.0381104	0.124756	0.0622401	0.0024561	0.0239876	0.0153478	0.00267086	0.0559755	0.000374306	0.00290626	0.012064	0.0173083	0.00366596	0.0139199	0.00194162	0.00903829	0.00468249	0.000184117	0.0226905	0.000848134	0.103823	0.0756085	0.0552166	0.00253453	0.0106735	0.00249468	0.00268675	0.000976835	0.000612989
TSPAN15	End_Endo1	30	0.589993	0.0147065	0.268177	0.48495	0.0517269	0.000940425	0.00617591	0.00440986	0.0085846	0.00123926	0.00674021	0.000362027	0.000147637	0.00344439	0.00138466	0.00422986	0.0244866	0.00897164	0.00692734	0.000583747	7.69385e-06	0.00566931	0.00326031	7.69385e-06	0.00588555	7.69385e-06	0.0445494	0.151162	0.0599016	0.018532	0.0102417	0.0142423	0.00139576	0.00508019	0.0215723
TSPAN2	End_Endo1	30	0.403468	0.0171417	0.655475	0.52686	0.0235555	0.00421335	0.00858711	0.0146822	0.00463177	0.000729071	0.0028516	0.00134926	0.000901213	0.00339841	0.0146204	0.0368662	0.0123515	0.00130121	4.69286e-05	0.00273643	0.00066041	4.69286e-05	0.000610806	4.69286e-05	0.00480613	4.69286e-05	0.00615987	0.119216	0.0833576	0.0877942	4.69286e-05	0.00269183	0.0106353	0.000934948	4.69286e-05
TTC6	End_Endo1	30	0.330871	0.0046207	0.0999582	0.215687	0.0129474	0.0136609	0.0296056	0.0876505	0.0599953	0.00227505	0.0284353	0.0093186	0.0223963	0.0441472	0.0142803	0.0116404	0.00449963	0.00521057	0.00159843	0.00266401	3.67303e-05	0.0073818	0.00243122	0.00132966	0.0238216	0.00155134	0.0848895	0.0685631	0.0323888	0.00150195	0.0804809	0.00210532	0.00224063	3.67303e-05	0.00074359
UBE2W	End_Endo1	30	0.278916	0.00622623	0.0785555	0.165833	0.00963284	0.0231298	0.0168078	0.0643311	0.0903175	0.00253119	0.0608887	0.0170313	0.0048585	0.0485769	0.00869469	0.00565499	0.0105928	0.0175736	0.00852133	0.0022857	0.000763638	0.00661001	0.00606755	0.00120838	0.0159019	0.000417513	0.0512738	0.110103	0.093981	0.00531571	0.0170195	0.00191642	0.00519456	0.00129082	0.000261391
UGCG	End_Endo1	30	0.17377	0.00513975	0.0417688	0.127142	0.00561957	0.0168942	0.025928	0.0632053	0.0916234	0.00222675	0.0647415	0.0126892	0.000879564	0.0846075	0.00469684	0.00946965	0.00894725	0.010685	0.00143527	0.00408574	0.000803266	0.00684778	0.00284671	0.00159978	0.0156746	0.000774824	0.11504	0.111727	0.0849829	0.000611743	0.00490121	0.00393648	0.00222164	0.00251147	0.000216744
VWA1	End_Endo1	30	0.295956	0.0118771	0.390551	0.428571	0.0016632	0.00561442	0.0133265	0.0861881	0.0339949	0.00152623	0.0264277	0.00923732	0.00101967	0.139408	3.44445e-06	0.000417703	0.000750551	9.53307e-05	0.00119885	0.000283943	0.000181927	3.44445e-06	9.69204e-05	3.44445e-06	0.00395299	0.000145283	0.0251111	0.0313067	0.0120981	0.0133951	0.0400086	0.0035334	0.00216993	0.000804986	0.0226043
WBP1L	End_Endo1	30	0.196096	0.00691279	0.0598822	0.143285	0.0130433	0.00965079	0.0294781	0.0730587	0.036676	0.0023358	0.0412478	0.0086603	0.00178797	0.0715572	0.00362701	0.00349744	0.00860459	0.00700223	0.000741494	0.0019914	0.0010275	0.00607875	0.00744988	0.00134614	0.0437094	0.00098771	0.188722	0.0931179	0.0734018	0.000215502	0.0220052	0.0019074	0.0025845	0.00137	0.00167845
ZEB1	End_Endo1	30	0.245978	0.0106672	0.103051	0.222952	0.02634	0.0123376	0.00578298	0.00711602	0.00822802	0.000134334	0.00232794	0.00429797	2.07168e-05	0.00274724	0.0219551	0.0475984	0.00961477	0.00446945	0.00249691	0.00509188	0.000138043	0.00061218	0.000342506	0.0112106	0.0758617	0.00436305	0.282329	0.143129	0.0923721	0.0039342	0.000984379	0.000598216	0.00165693	7.24328e-05	0.00052811
ABCG2	End_Endo1	29	0.170644	0.0124973	0.318646	0.250931	0.00592743	0.0113297	0.0566955	0.1277	0.0360066	0.00148618	0.0351656	0.0097131	0.00400044	0.0334354	0.00275961	0.0104309	0.00712449	0.00916873	0.00109895	0.000844697	0.00030218	0.0019384	0.00297819	0.00288372	0.0209531	0.00037503	0.0752481	0.0719787	0.0424035	0.000365496	0.00942238	0.00264727	0.00130985	2.14838e-05	0.0026089
AC017083.3	End_Endo1	29	0.309186	0.00415785	0.0575426	0.231953	0.0123496	0.0377348	0.0401674	0.160219	0.0701504	0.00137064	0.0275998	0.0114929	0.00703699	0.0660029	0.00395773	0.0159891	0.0154342	0.0124063	0.00164231	0.00166072	0.00199733	0.00913759	0.00629216	0.00607288	0.0127254	0.000834141	0.0519801	0.0386922	0.0456382	3.77377e-05	0.0169792	0.000557451	0.00408261	0.00186969	3.77377e-05
ADAM23	End_Endo1	29	0.113708	0.00782328	0.124607	0.116756	0.0120981	0.00195615	0.0536521	0.72342	0.012951	0.000154379	0.0140761	0.00667927	0.000823791	0.433665	0.00179062	0.00287426	0.0010907	0.000447626	0.000432339	0.000578184	0.000314617	0.000669593	0.000279923	0.000612795	0.00485968	0.00055538	0.0349487	0.0169008	0.0036622	0.000169141	0.00434596	0.00422501	0.00023734	0.000584416	0.0110435
AKT3	End_Endo1	29	0.179451	0.0125852	0.0952685	0.198096	0.022238	0.00270881	0.00619482	0.0146146	0.0081099	0.000392744	0.0038199	0.00200664	0.000830976	0.00884044	0.0294375	0.0576164	0.0107806	0.00954831	0.00132783	0.00961303	0.00126036	0.004184	0.00311644	0.00598683	0.0397076	0.00240223	0.227091	0.178793	0.107052	0.00273593	0.00280655	0.0074291	0.00160581	0.00330274	0.0029213
ANGPT2	End_Endo1	29	0.289125	0.0136114	0.171264	0.184795	0.137257	0.00163437	0.00626852	0.0337968	0.00647425	0.000149858	0.00330715	0.00258438	0.000799662	0.0249232	0.000598917	0.00150745	0.00140711	0.000267268	9.65298e-06	0.000588695	9.65298e-06	0.000275503	0.000125549	9.65298e-06	0.0230184	9.65298e-06	0.0135745	0.543458	0.243315	0.000206472	0.00145647	0.000796196	0.000588289	0.000192176	0.000254992
ANKRD28	End_Endo1	29	0.157682	0.0100864	0.051373	0.13805	0.00652755	0.0249075	0.0367588	0.120282	0.07915	0.00163018	0.0366933	0.0162354	0.00176308	0.0499595	0.0269186	0.0548314	0.00780689	0.00719432	0.00191769	0.0171291	0.00403683	0.00255217	0.00143165	0.00282715	0.021565	0.000898241	0.125452	0.0387126	0.0211521	0.000426079	0.0111006	0.00930502	0.00311724	0.00392868	0.00109602
AP002956.1	End_Endo1	29	0.21085	0.0146474	0.131429	0.216411	0.000311322	0.00137699	0.00325542	0.00448223	0.000964823	0.000873049	0.00159815	0.000258881	0.00208584	0.00982254	0.00135838	0.00217271	0.00108288	0.000323157	3.58648e-05	0.000578252	6.34518e-05	0.000172218	0.00013243	0.000721161	0.0120751	8.46252e-05	0.00542205	0.881058	0.511099	0.0319295	0.000412921	0.000307295	0.000364683	9.92658e-05	0.00130769
APBB2	End_Endo1	29	0.158552	0.0121417	0.0841446	0.175867	0.00766668	0.0120604	0.0360818	0.139694	0.0523105	0.00070831	0.0180356	0.0120511	0.0014935	0.0476883	0.000269525	0.000271289	0.00147863	0.000674786	0.000280039	0.000494133	0.000112981	0.000340058	0.000185873	0.000311487	0.0403123	0.00296322	0.118236	0.154732	0.0790618	0.000719817	0.00621636	0.00364753	0.00189026	0.00128671	0.000478078
ARFGEF3	End_Endo1	29	0.27802	0.00823714	0.295876	0.338112	0.010227	0.0142514	0.0144503	0.0497268	0.0354029	0.0129824	0.0205916	0.0147273	0.00468616	0.0329915	2.1024e-05	0.000775723	0.0102592	0.00355396	2.1024e-05	0.00316145	0.000295719	0.0112923	0.00149304	2.1024e-05	0.0150766	0.000887533	0.130483	0.00930135	0.00746346	2.1024e-05	0.309146	0.00120417	0.00314703	0.00104108	2.1024e-05
ARHGAP23	End_Endo1	29	0.214889	0.00916528	0.0730724	0.164609	0.0172135	0.011126	0.0440229	0.168673	0.14342	0.00405662	0.0944165	0.0204155	0.00402783	0.134452	0.000156517	0.000271038	0.00311308	0.00142309	0.000376403	0.000487358	2.10819e-05	0.000605571	6.88299e-05	0.000240166	0.0149934	0.00265629	0.0692809	0.0343693	0.0207841	0.00374866	0.00114085	0.0011999	0.00359776	0.000424035	0.000976685
ARHGAP26	End_Endo1	29	0.179057	0.00700689	0.0807691	0.17794	0.0167188	0.0166143	0.0361575	0.0764074	0.0271024	0.00106302	0.00843947	0.00804803	0.0025214	0.0231183	0.0168434	0.0533554	0.0248698	0.0356807	0.00488112	0.00586646	0.000462289	0.0276461	0.0157359	0.00463614	0.009324	0.000228115	0.0803322	0.0745337	0.0796219	0.000194759	0.0388491	0.00212603	0.00180872	0.000380723	0.000657161
ARHGEF2	End_Endo1	29	0.244089	0.00656593	0.0651012	0.15299	0.0105382	0.0130006	0.0231958	0.0506579	0.0457153	0.00501619	0.0115914	0.0105134	0.000452551	0.0140056	0.0111347	0.0350826	0.025869	0.057388	0.00627856	0.00886881	0.00150228	0.0266903	0.0106847	0.002481	0.0116205	0.000616697	0.0989655	0.118864	0.12518	0.00317677	0.0129492	0.00188802	0.00419231	0.000851948	0.00144107
C17orf67	End_Endo1	29	0.32029	0.0121852	0.132389	0.251976	0.0757805	0.00476468	0.0365996	0.124585	0.0336926	0.00116494	0.028149	0.00603945	0.00441748	0.0565334	0.00995409	0.0224888	0.0187115	0.0170423	0.00617278	0.00232592	0.000531614	0.00597703	0.00361655	0.0129505	0.0147028	0.00135472	0.0503397	0.0438482	0.031736	0.0022662	0.00607229	0.00422101	0.000765955	3.2079e-05	0.000649385
C1orf112	End_Endo1	29	0.177913	0.00948036	0.102079	0.187224	0.00835982	0.00982232	0.0470591	0.350226	0.0269637	0.00115072	0.0228045	0.0196592	0.00300823	0.080533	0.00994579	0.0147739	0.00896239	0.00177875	0.00373675	0.000693803	0.000664799	0.00422189	0.00869536	0.00984472	0.0218228	0.000919507	0.0661608	0.0450904	0.0157229	0.00132287	0.0191493	0.00382913	0.00309853	0.00316394	0.00111423
C1orf54	End_Endo1	29	0.178841	0.00491447	0.157506	0.244012	0.000943346	0.00906786	0.0095188	0.0216846	0.0345258	0.000305002	0.0259291	0.00823404	0.000458388	0.0184202	0.000555277	0.000843202	0.0434268	0.0230501	0.00365637	0.000316149	0.000176252	0.00997808	0.00616645	0.000120642	0.00597157	3.33724e-06	0.0822125	0.286611	0.196868	0.0040878	0.00210448	0.000190884	0.00174944	0.00246808	3.33724e-06
C20orf204	End_Endo1	29	0.576296	0.0215019	0.422877	0.587903	0.229059	0.00249029	0.0147126	0.0282071	0.00874304	0.00373523	0.0189072	0.00135399	0.000102626	0.0190682	0.0133069	0.0265873	0.00127822	0.0013228	0.000102626	0.00123949	0.000102626	0.000102626	0.000102626	0.0198563	0.0138825	0.00179386	0.019364	0.0100204	0.0023296	0.000102626	0.0203875	0.000102626	0.00245317	0.00316272	0.000102626
C21orf91	End_Endo1	29	0.252432	0.00944206	0.0716516	0.134421	0.00614199	0.060022	0.0487898	0.26892	0.119152	0.00110625	0.0519383	0.0319093	0.00491909	0.0733527	0.0118432	0.0372736	0.0020809	0.00705063	0.00122341	0.0143889	0.00540056	0.00200233	0.0016621	0.00563956	0.00606401	0.000316625	0.0271189	0.0202116	0.00784363	7.37065e-05	0.00422168	0.00068017	0.00432604	0.00134996	0.000218584
C9orf152	End_Endo1	29	0.313405	0.00888598	0.0316622	0.270939	0.00949236	0.00433338	0.0150251	0.0284264	0.053065	0.00520083	0.0392634	0.00637663	0.00722038	0.0104628	0.00187187	0.00485839	0.00724006	0.00811433	0.00375777	0.00687242	0.000499115	0.00347061	3.01174e-05	0.00046662	0.0141751	3.01174e-05	0.207068	0.0753081	0.0554927	3.01174e-05	0.240752	0.0010216	0.00958302	0.00059985	0.00152081
CA3	End_Endo1	29	0.373902	0.00324364	0.059476	0.0915924	0.00172127	0.0130892	0.0544263	0.0501744	0.0678513	0.00184871	0.21407	0.0096734	0.0045732	0.0384749	0.00177241	0.0267716	0.00406911	0.00230413	0.000477778	0.00471563	2.6715e-05	0.0106002	0.00133516	0.00184146	0.012983	0.00112799	0.143302	0.0304615	0.0322961	0.00188676	0.0647465	0.000474204	0.00959253	2.6715e-05	0.00612371
CARD10	End_Endo1	29	0.21701	0.0121466	0.191876	0.290109	0.0855329	0.0223419	0.0863781	1.05722	0.0182445	0.00183746	0.00288533	0.0138906	0.000244938	0.0333414	0.000343678	0.000302813	0.00193954	0.000164266	0.000290547	0.00033961	0.000179491	1.27633e-05	0.000166009	1.27633e-05	0.000467591	1.27633e-05	0.0026142	0.00272988	0.00119122	1.27633e-05	0.00481869	0.000549817	0.00272054	1.27633e-05	0.000643987
CARHSP1	End_Endo1	29	0.15981	0.00356693	0.0850717	0.125256	0.0077308	0.0134704	0.0338619	0.258059	0.0405784	0.00345971	0.0215271	0.015265	0.00101644	0.301233	0.0079651	0.013661	0.00580096	0.00207698	0.00163327	0.00133621	0.000742725	0.00144427	0.00140397	0.00176856	0.00847818	0.000189342	0.0739748	0.0401843	0.0233596	0.00026339	0.0153707	0.000687591	0.00208838	0.000847602	0.000288956
CBX2	End_Endo1	29	0.514814	0.00466597	0.33349	0.370489	0.00184336	0.00171036	0.0276087	0.287097	0.0255831	0.00242132	0.0248082	0.0141701	0.00127935	0.176955	6.66026e-05	0.00158311	0.00280563	0.00300675	6.66026e-05	6.66026e-05	6.66026e-05	6.66026e-05	6.66026e-05	6.66026e-05	0.00473523	6.66026e-05	0.00369218	0.00832517	0.00404468	6.66026e-05	0.000827356	0.000984305	0.00159116	0.00658641	0.00455006
CCDC32	End_Endo1	29	0.199217	0.00468932	0.0641424	0.110486	0.0155278	0.0271123	0.0276788	0.0924313	0.0679746	0.00148564	0.0329838	0.0183462	0.00225977	0.0535878	0.015576	0.0154604	0.0114918	0.00955993	0.00302603	0.00562253	0.00126439	0.00389473	0.00202481	0.00237511	0.0287548	0.00131665	0.168119	0.0843667	0.053208	0.00181542	0.0227394	0.00251403	0.00511992	0.00219181	0.00162445
CCRL2	End_Endo1	29	0.915874	0.00573047	0.250288	0.361821	0.00226174	0.000970184	0.000931718	0.0036545	0.00275442	8.16674e-05	0.00283599	8.16674e-05	8.16674e-05	0.000928663	0.0038443	0.0150236	0.0429482	0.383375	0.0199791	0.000986107	8.16674e-05	0.499674	0.0588572	0.00296119	0.0019331	8.16674e-05	0.00550948	0.0115791	0.00878766	8.16674e-05	8.16674e-05	8.16674e-05	8.16674e-05	8.16674e-05	8.16674e-05
CD109	End_Endo1	29	0.216891	0.00787707	0.0900108	0.176116	0.00318087	0.0184923	0.0548513	0.166278	0.0802416	0.00873966	0.039113	0.0165495	0.002133	0.0331527	0.0055416	0.00450713	0.00436111	0.0135415	0.00466423	0.00443498	0.00179352	0.00423181	0.00127656	0.000522632	0.0459338	0.000855051	0.133439	0.0428017	0.0157645	0.00229167	0.00124587	0.00136575	0.00391601	0.00101056	0.000320889
CDC42BPA	End_Endo1	29	0.196894	0.0094635	0.0950412	0.182147	0.0267986	0.0134629	0.027766	0.107613	0.0351592	0.000689588	0.0143857	0.0104627	0.000459349	0.027827	0.000156065	0.000496397	0.00282905	0.00073493	0.00061543	0.000849358	0.000130584	0.000835828	0.000747416	0.000119138	0.0413266	0.00389491	0.151323	0.162996	0.0798256	0.00355396	0.0104001	0.00342575	0.00244078	0.0031881	0.000793045
CDC42EP5	End_Endo1	29	0.237218	0.00756349	0.111984	0.151295	0.0499802	0.00726297	0.0174562	0.157728	0.0118572	0.000554404	0.00651161	0.00856344	0.000642002	0.106539	0.000277963	0.000223438	0.00297419	0.00043662	9.43491e-05	0.000667079	2.17131e-06	0.00030688	0.000315341	2.17131e-06	0.0497014	0.00364835	0.169126	0.100697	0.0477761	0.000153074	0.0372165	0.00329745	0.00210531	0.00184528	0.00387382
CDH26	End_Endo1	29	0.235431	0.00445493	0.0984165	0.105368	0.0122774	0.00704543	0.0541083	0.121119	0.0231105	0.0167266	0.0294406	0.0115199	0.000938105	0.365038	0.00212817	0.00180495	0.00626958	0.0042211	0.00212681	0.000589512	4.8851e-05	0.00983682	0.00347561	4.8851e-05	0.0225297	0.00242127	0.0544233	0.0684219	0.0481878	4.8851e-05	0.0182126	0.00165791	0.00671323	0.00242127	0.000989182
CELF2	End_Endo1	29	0.20109	0.00875837	0.0589866	0.140898	0.00380436	0.00254303	0.00631978	0.00652092	0.00809119	0.000210893	0.00380383	0.00115626	0.00052873	0.00347859	0.0461312	0.104545	0.0329508	0.0288146	0.00793377	0.0225039	0.00719631	0.0234335	0.0193527	0.0125411	0.0614223	0.0043863	0.508637	0.0241377	0.0124607	0.00580002	0.0312296	0.0147235	0.00302796	0.00724415	0.00391296
CEP112	End_Endo1	29	0.208534	0.0142711	0.185319	0.283172	0.0281448	0.00837725	0.0179751	0.0451654	0.0212794	0.000910159	0.00885261	0.00474235	0.00214917	0.020522	0.0056429	0.00810188	0.00442225	0.00603835	0.00383863	0.00149358	0.000153782	0.000526766	0.000951789	0.00159444	0.068625	0.00242846	0.181187	0.126162	0.0398892	0.00183455	0.00502666	0.00560702	0.00329416	0.00468247	0.00017653
CHST7	End_Endo1	29	0.337708	0.0057692	0.0763109	0.226189	0.0168258	0.0105985	0.0087722	0.0204224	0.0372496	0.00283491	0.00906512	0.00858269	0.000144106	0.00693327	0.0125126	0.0424581	0.0179494	0.0749261	0.00570996	0.00469702	0.000105601	0.047898	0.00718623	0.00602204	0.0228229	7.51003e-06	0.198974	0.0854493	0.064867	0.000127727	0.00141514	0.00219944	0.00268992	0.000651645	0.000151952
CPNE2	End_Endo1	29	0.217552	0.0123366	0.253311	0.323409	0.0190196	0.00818128	0.012078	0.0991513	0.0278722	0.000206822	0.0109776	0.00577705	0.000109401	0.0226542	0.00209988	0.00463899	0.00300906	0.00124883	0.000883088	0.000540358	5.70182e-06	0.00369558	0.00584505	0.00290955	0.0510111	0.00520894	0.0848219	0.13866	0.068788	0.00170071	0.00111343	0.00206689	0.00250161	0.000494641	0.00289419
CREB3L2	End_Endo1	29	0.181351	0.00660363	0.0758005	0.142775	0.00903978	0.00481003	0.0173093	0.0350104	0.0064137	0.00233562	0.00328401	0.00238542	0.00183022	0.0338677	0.00624215	0.010948	0.00867497	0.00905945	0.00432545	0.0165163	0.00407667	0.00493639	0.005067	0.00157227	0.0491931	0.00164869	0.18218	0.192703	0.194052	0.00315918	0.0210309	0.00714894	0.00160655	0.00269198	0.00312918
CRIP2	End_Endo1	29	0.196276	0.012978	0.156355	0.232271	0.0333206	0.0115577	0.00958926	0.0444066	0.0531136	0.00247045	0.0395772	0.01046	0.00137744	0.0153425	0.00128445	0.0032714	0.00198429	0.000775359	0.000195339	0.000934743	0.000480542	0.000136726	0.000308644	0.000881023	0.0168155	0.00159256	0.0710977	0.201302	0.105561	0.0023566	0.0157354	0.00352306	0.00177422	0.000890006	0.00251415
CTHRC1	End_Endo1	29	0.26592	0.00770079	0.146964	0.220043	0.0417266	0.00242891	0.00472181	0.0102648	0.00989954	0.00081511	0.00192867	0.00193524	2.33536e-06	0.0038156	0.000388573	0.00119	0.0017768	0.0010792	0.000119357	0.00152095	3.28338e-05	0.000466378	0.000384637	0.00033433	0.136045	2.33536e-06	0.667634	0.0583108	0.0263686	0.000164664	0.0018728	0.000598735	0.000687374	0.000545705	0.000140006
CXCL2	End_Endo1	29	0.222612	0.00401312	0.0174049	0.0645168	0.00913624	0.0281958	0.0246339	0.0278504	0.0129255	0.00181266	0.00246106	0.00769515	0.000272424	0.00712493	0.00019254	0.00187783	0.0333187	0.0748449	0.00262506	0.0023885	0.000261272	0.100973	0.0315513	0.000285758	0.00974439	0.000105594	0.27529	0.0749246	0.235509	1.07168e-06	0.0308972	0.000680318	0.00340371	0.000154615	0.000196527
CXCL8	End_Endo1	29	0.18031	0.00827587	0.00338684	0.0502219	0.00127898	0.010047	0.0174403	0.0267559	0.0295349	0.00408404	0.0104703	0.00726181	0.000763754	0.0138032	2.57937e-06	2.57937e-06	0.146491	0.56586	0.0449042	2.57937e-06	2.57937e-06	0.38896	0.0540843	2.57937e-06	0.00236304	4.50156e-05	0.029828	0.0118248	0.0192591	4.38711e-05	0.0113589	0.000570181	0.00272341	0.000223847	0.000130126
DOCK9	End_Endo1	29	0.168916	0.0118752	0.101412	0.194036	0.0232926	0.0235944	0.044021	0.136187	0.09108	0.00316026	0.0613469	0.016377	0.00219951	0.103258	0.0121292	0.0200838	0.00292811	0.000301363	0.000133206	0.00244237	0.000145987	0.000410223	0.00035172	0.000977106	0.00804989	0.000637226	0.0554152	0.0321655	0.0262452	0.000383985	0.00792611	0.000655534	0.00213078	1.64096e-05	0.000270362
E2F7	End_Endo1	29	0.276031	0.00639412	0.119673	0.154721	0.000591251	0.00887625	0.0960966	0.895302	0.0185855	0.00167063	0.00482158	0.0163126	0.00432946	0.0271095	0.00709676	0.014008	0.0147313	0.0194615	0.0106107	0.00202469	4.59751e-05	0.00252213	4.59751e-05	0.00317293	0.00743756	4.59751e-05	0.0093717	0.0317748	0.0110219	4.59751e-05	0.00120229	4.59751e-05	0.00568775	4.59751e-05	4.59751e-05
EBF1	End_Endo1	29	0.194099	0.0162207	0.0953712	0.221731	0.0170569	0.000428538	0.00101563	0.00202573	0.00160183	0.00013906	0.00100289	0.000287565	4.66962e-05	0.00207681	0.000208708	0.000649444	0.00174075	0.000439692	0.000128406	0.000369369	1.96363e-05	0.000147446	0.000338643	0.0002071	0.0512127	8.20025e-05	0.419994	0.410287	0.183076	0.00258005	0.000431688	0.000552169	3.63633e-05	3.31922e-05	0.00013236
ECE1	End_Endo1	29	0.189927	0.0115143	0.0858615	0.178514	0.0157254	0.0131692	0.0164076	0.0472846	0.0428223	0.00255882	0.00875512	0.00950509	0.00200202	0.0102843	0.00526218	0.0157736	0.00566994	0.00470569	0.00049034	0.00341701	0.000244026	0.000855428	0.000318433	0.00176682	0.0302608	0.00129184	0.172568	0.153158	0.173309	0.00132012	0.0125054	0.000531704	0.0019956	1.54889e-05	0.00103709
EGLN2	End_Endo1	29	0.257803	0.00580273	0.104568	0.155991	0.0090287	0.0213681	0.0311174	0.076943	0.0506488	0.00143824	0.0174086	0.00597928	0.00412053	0.028082	0.00944931	0.0242202	0.0112662	0.0182939	0.000708295	0.00438974	0.00414084	0.00267176	0.009	0.0079362	0.0276653	0.00167254	0.141041	0.102889	0.0462383	0.00571921	0.024212	0.00333985	0.00241568	0.00344205	3.95967e-05
EID3	End_Endo1	29	0.205129	0.00475268	0.0277597	0.0872255	0.00353622	0.0553011	0.0548245	0.186124	0.0693231	1.5575e-05	0.0161073	0.0259945	0.000738088	0.0347322	0.00682477	0.0209752	0.0115361	0.0460166	0.00313744	0.00854497	0.000823348	0.0130681	0.00353418	0.000960047	0.0243747	0.00128499	0.135136	0.0545352	0.0494604	0.00224482	0.0217985	0.00131146	0.00781375	0.000310102	0.000934319
EMP1	End_Endo1	29	0.146289	0.00856078	0.0565077	0.126356	0.0136571	0.0301039	0.0548906	0.138418	0.112905	0.00472998	0.0480937	0.0197824	0.000811487	0.0573466	0.000407997	0.000641785	0.00478169	0.00428337	0.00083615	0.00125011	0.000109593	0.00519079	0.00450729	0.000203173	0.0283713	0.00237046	0.152975	0.0390113	0.0285855	0.000153674	0.00967461	0.0039175	0.00314651	0.00329203	0.00072242
ENTPD1	End_Endo1	29	0.312494	0.00858038	0.402895	0.321787	0.00160612	0.0036839	0.00599016	0.0200402	0.00532115	0.000185914	0.00187409	0.00233696	1.19752e-05	0.0105152	0.0109111	0.00588096	0.0319716	0.089803	0.0430223	0.000499192	0.000168406	0.0142109	0.0196264	0.00771473	0.0226396	0.000209006	0.101689	0.111558	0.0671833	0.0177455	0.000500851	0.00109989	0.000285822	0.000238413	0.000242323
EPS8	End_Endo1	29	0.156961	0.00789846	0.076667	0.149812	0.000732347	0.00398344	0.0133166	0.0233069	0.0147859	0.000794544	0.0065728	0.00346897	0.000829917	0.00615924	0.00109639	0.00177781	0.00693112	0.0054203	0.00123104	0.000631604	0.000149683	0.00592969	0.00285718	0.000434882	0.0374483	0.00196327	0.151954	0.438103	0.217745	0.00273732	0.0084611	0.00659527	0.00166776	0.00250056	0.00038307
ETS2	End_Endo1	29	0.153406	0.00905197	0.0498765	0.133844	0.00641812	0.055276	0.0540613	0.1564	0.193023	0.00329429	0.0750427	0.0297534	0.000598762	0.0739456	0.000529877	0.00157418	0.00663326	0.0157167	0.000978576	0.00127834	0.0001013	0.011126	0.00596327	0.000281457	0.0029515	0.000150381	0.0273334	0.0419741	0.0470139	0.00038811	0.00652903	0.00019033	0.00427475	4.10915e-07	3.6358e-05
FBXL7	End_Endo1	29	0.259775	0.0171964	0.157342	0.30447	0.0530146	0.00194969	0.00299578	0.00647241	0.00297401	0.000279401	0.00238008	0.000824371	0.000458219	0.00433774	0.000209578	0.000328999	0.0017178	0.00152626	0.000439715	0.000468787	5.14365e-05	0.000180456	0.000277246	0.000259628	0.0771863	0.00698113	0.327401	0.17221	0.0884285	0.00636005	0.00109531	0.0025983	0.00135727	0.00221792	0.00168844
FBXO34	End_Endo1	29	0.156236	0.00585662	0.0363358	0.0948938	0.00770492	0.0330639	0.0611067	0.174787	0.113536	0.0042375	0.0558629	0.0212715	0.00112521	0.0798957	0.0168665	0.0447439	0.0160362	0.0136572	0.00426999	0.00891467	0.00147569	0.00472501	0.00293246	0.00420423	0.00960704	0.000511896	0.0405124	0.040051	0.0432819	0.000794055	0.0231075	0.00152472	0.00439008	0.000453735	6.36879e-05
FES	End_Endo1	29	0.385999	0.00854181	0.330803	0.339473	0.016092	0.00893192	0.0134672	0.0226227	0.00573162	0.000783821	0.00456279	0.00351906	0.000243176	0.0117632	0.00273555	0.00328856	0.0208684	0.0620863	0.0135897	0.00395531	0.00169784	0.0239527	0.0410177	0.000196246	0.0184684	0.0013831	0.1347	0.0729164	0.0337809	0.000271046	0.00328289	0.00242663	0.000772304	0.00165348	0.00253261
FEZ2	End_Endo1	29	0.175617	0.00869214	0.121413	0.16727	0.0178233	0.0139001	0.0284524	0.109418	0.0426449	0.0031571	0.0264313	0.0122882	0.0022973	0.0620578	0.00408499	0.006562	0.00850091	0.0110697	0.00255347	0.0015757	0.000540218	0.00810651	0.00940372	0.00144603	0.0300596	0.00169195	0.114769	0.10628	0.0418729	0.0039573	0.01377	0.0027173	0.00162673	0.0029186	0.000988373
FGF11	End_Endo1	29	0.315268	0.0113473	0.0134365	0.133943	0.000344129	0.0341782	0.06319	0.126783	0.180885	0.0105016	0.158907	0.0220262	0.00150258	0.220554	2.67705e-05	0.000314232	0.00370989	0.00507466	0.00136966	0.00105287	2.67705e-05	0.000351409	0.000754036	2.67705e-05	0.00670975	0.000467363	0.0317615	0.017414	0.013788	2.67705e-05	0.0119208	0.00153366	0.0101166	2.67705e-05	2.67705e-05
FGF12	End_Endo1	29	0.318761	0.00815457	0.155973	0.278883	0.00460674	0.0107398	0.0352052	0.092965	0.0505549	0.00154994	0.0192115	0.00777146	0.00170897	0.0531373	0.00250057	0.00454708	0.00904225	0.00462965	0.000540409	0.00142944	0.000656932	0.00185207	0.00253188	0.00154361	0.0216283	0.0115545	0.0986976	0.0473722	0.0223528	0.00232287	0.0631589	0.00195334	0.00592154	0.00223415	0.000251509
FNBP1L	End_Endo1	29	0.226118	0.00702966	0.0843677	0.194716	0.0103807	0.0389347	0.0654443	0.103182	0.134116	0.00686917	0.0504126	0.0245803	0.00422223	0.0303335	0.00298264	0.00249936	0.00990748	0.0105087	0.00321871	0.00648104	0.000518152	0.00319737	0.00040944	6.09543e-05	0.0110259	0.000617548	0.0441489	0.0348926	0.0251954	2.86754e-05	0.0897525	0.00452201	0.00597001	0.00190196	0.000336499
FNIP2	End_Endo1	29	0.255322	0.00832336	0.0751786	0.173489	0.0149429	0.0141851	0.0231777	0.0647464	0.0565308	0.00423987	0.0429812	0.00812201	0.00160081	0.0642971	0.00120505	0.00426581	0.0367892	0.0853205	0.0102848	0.0104031	0.00232845	0.0600257	0.0148432	0.000567738	0.0095973	0.000347698	0.0680702	0.0402313	0.0350632	0.00084232	0.00491336	0.00543491	0.0047352	0.0041112	0.00172812
FOXC1	End_Endo1	29	0.683423	0.00614678	0.0871616	0.255954	0.00804474	0.0045086	0.116698	0.00738374	0.0051215	0.0733639	0.00517477	0.0029878	0.0356696	0.00539874	1.36108e-05	0.000322967	0.00266993	0.000376933	0.000243367	0.0016262	1.36108e-05	0.00017863	1.36108e-05	1.36108e-05	0.00485585	1.36108e-05	0.016503	0.0793915	0.347656	0.00143193	0.126722	0.00167632	0.00724724	1.36108e-05	1.36108e-05
FOXP1	End_Endo1	29	0.186264	0.0125315	0.0801935	0.151965	0.0324888	0.0450196	0.0417685	0.135087	0.0441311	0.00379264	0.0226148	0.0150378	0.00344538	0.037784	0.0109589	0.0182413	0.00856711	0.0120233	0.00237237	0.00915104	0.00254338	0.007341	0.00580003	0.00294289	0.00950272	0.000162082	0.0781888	0.0813485	0.042321	0.00500162	0.0154276	0.001607	0.00319565	0.000580133	0.00120241
FSTL1	End_Endo1	29	0.338904	0.00558681	0.0833999	0.183713	0.00462908	0.000641987	0.00211453	0.00168567	0.000769471	0.000215881	0.000910481	0.000279967	0.000558972	0.000867909	5.95129e-06	0.000148542	0.00129322	0.000411568	0.000106386	0.00027419	5.95129e-06	0.000302733	7.73937e-05	0.000215177	0.13818	0.00352039	0.880261	0.174137	0.0615392	0.00289324	0.000647156	0.00238971	0.00117725	0.00267064	0.00102682
FUT1	End_Endo1	29	0.367705	0.0152623	0.135652	0.233616	0.0100742	0.00543339	0.0563499	0.159877	0.0226329	0.00619421	0.0491687	0.00659128	0.000660365	0.162967	0.000864903	0.00138987	0.0327191	0.0834583	0.00715741	0.00838532	0.0104804	0.0308502	0.00978016	0.000215825	0.00113938	1.39349e-05	0.0073173	0.0184429	0.0127394	1.39349e-05	0.00201939	0.00205364	0.00369748	0.000819097	1.39349e-05
GALNT18	End_Endo1	29	0.248851	0.00522911	0.14118	0.205797	0.0443261	0.0320943	0.0673086	0.329407	0.0935813	0.00541501	0.0277085	0.0223312	0.00166871	0.0954201	0.000140431	0.000247947	0.000675428	0.000427532	0.0020341	0.000247838	7.16471e-05	0.000260006	2.94615e-05	8.19009e-05	0.000840641	3.95336e-05	0.00522111	0.0347802	0.0438718	0.00218284	0.00177766	0.00128297	0.0052492	0.00432664	0.00221977
GBE1	End_Endo1	29	0.156514	0.00533926	0.0659686	0.115892	0.00671574	0.0269242	0.0249165	0.140311	0.0534083	0.000818609	0.0256699	0.0155015	0.00181447	0.0732921	0.0013463	0.00470248	0.0054187	0.00678301	0.00259371	0.0124349	0.00196122	0.00897742	0.00478524	0.00077689	0.0242566	0.0012994	0.14416	0.0769542	0.0949181	0.00303255	0.00839055	0.00259613	0.00276973	0.00130693	0.000707275
GBP1	End_Endo1	29	0.234378	0.00767367	0.0983778	0.137196	0.000820078	0.0178857	0.0446767	0.261246	0.033995	0.00232979	0.0137672	0.0172551	0.000809236	0.177668	0.00955054	0.00928887	0.00846288	0.01093	0.00317722	0.00165732	2.3508e-06	0.00338257	0.00383829	0.00261502	0.0197993	0.000729514	0.055387	0.0713505	0.018002	0.00111139	0.00545001	0.000197666	0.00463537	0.000231618	0.00126281
HECW2	End_Endo1	29	0.147869	0.0120709	0.214309	0.232332	0.0701714	0.00434802	0.0289648	0.0620345	0.0226558	0.00237985	0.024397	0.00524687	0.0014511	0.147475	0.0042653	0.00625096	0.00432657	0.00319057	0.00106701	0.00320226	0.00159086	0.000686933	0.000596725	0.00474274	0.0505992	0.0020889	0.176595	0.0411549	0.00957794	0.00131821	0.00148004	0.00428127	0.00264952	0.00192427	0.000994918
HMOX1	End_Endo1	29	0.273416	0.00971152	0.00813972	0.13386	0.00972526	0.00172369	0.0118738	0.0242782	0.00782696	0.000957049	0.00857208	0.00256468	0.000967146	0.0380539	0.00100464	0.00150333	0.0960932	0.0937144	0.00687053	0.00592712	0.000108478	0.246714	0.170575	0.000366452	0.0151433	0.00125522	0.241086	0.0348679	0.0159474	4.50062e-06	0.00524992	0.00255475	0.000979269	0.0014842	0.000818477
HOXA3	End_Endo1	29	0.311867	0.0135897	0.174425	0.405502	0.0401283	0.0151169	0.037237	0.125244	0.0239629	0.000463735	0.00644629	0.00428086	0.0127749	0.0369223	2.98593e-05	0.000350518	0.00604638	0.00091082	2.98593e-05	0.00036022	2.98593e-05	0.000391988	2.98593e-05	2.98593e-05	0.011021	0.000521332	0.0635959	0.106701	0.0409146	0.000508078	0.0278552	0.000530053	0.00949856	2.98593e-05	0.000604438
HSD3B7	End_Endo1	29	0.239726	0.00394004	0.0785349	0.124606	0.0307459	0.00406481	0.00898363	0.0340519	0.0603515	0.00161142	0.0495987	0.0102796	0.0010706	0.0828026	0.0010657	0.000476507	0.00157811	0.00542395	0.000746706	0.000935155	0.000997537	0.00311464	0.00548308	1.29221e-05	0.0205726	0.0025111	0.53209	0.0608197	0.0302353	0.000911838	0.00362627	0.00120347	0.00275439	0.000639636	0.000261488
IFIH1	End_Endo1	29	0.196532	0.00331249	0.0672586	0.0882666	0.00416066	0.0322938	0.0439007	0.360975	0.0949183	0.00383861	0.034054	0.0326342	0.0016645	0.283879	0.00307561	0.00598039	0.0113151	0.0130678	0.00371096	0.00108862	0.000436363	0.00929602	0.00429952	0.00260302	0.00856689	0.000130583	0.0295222	0.013984	0.00606861	0.000527794	0.0117959	0.00182315	0.00546218	0.000737606	0.000907825
IFITM1	End_Endo1	29	0.22066	0.00486598	0.138291	0.221112	0.000129998	0.0065265	0.019736	0.141276	0.000655561	0.00415362	0.000545504	0.0021505	0.000194439	0.0105141	0.023799	0.0412574	0.00131104	0.00156221	0.000347993	0.00345799	0.000307333	0.000103294	7.63232e-05	0.00481904	0.0247585	0.000851131	0.183397	0.194263	0.0999856	7.5924e-05	0.000275707	0.00223735	0.000850179	0.000788867	5.90215e-05
IFITM2	End_Endo1	29	0.147141	0.00977747	0.0999458	0.160313	0.01874	0.00302553	0.00564492	0.0142637	0.00193332	0.000875321	0.00151238	0.00135513	9.71026e-05	0.00527233	0.0204059	0.0441499	0.00753565	0.0157844	0.00213652	0.00798531	0.00343533	0.00873253	0.0107193	0.0040904	0.0458079	0.0027948	0.265265	0.248006	0.132709	0.00114475	0.00146838	0.00206021	0.000770485	0.00150228	0.0017352
IGF2BP2	End_Endo1	29	0.269935	0.00774239	0.0495879	0.179869	0.00563714	0.0841111	0.035706	0.0601757	0.130244	0.00181481	0.0247011	0.0297365	0.000692482	0.0103549	0.000211062	0.000771768	0.0125139	0.0178206	0.00148428	0.00130511	1.85653e-05	0.00505536	0.00273594	0.000188985	0.00310137	5.56899e-05	0.0715477	0.0527145	0.127105	0.000393462	0.074262	0.00570873	0.00832346	0.00248817	0.000586828
IL18BP	End_Endo1	29	0.402241	0.016207	0.286751	0.354032	0.0161778	0.0071448	0.0140964	0.0425361	0.0222389	2.46784e-05	0.0109542	0.00824522	0.00204611	0.0226273	0.004455	0.00973586	0.00936796	0.0473394	0.0218963	0.00295055	0.000347139	0.0267168	0.0285022	0.00306865	0.0161199	0.00122216	0.0732404	0.0701992	0.0210662	0.00174269	0.00146591	0.00388413	0.000589172	2.46784e-05	0.00148098
INMT	End_Endo1	29	0.142985	0.00528997	0.0406989	0.149537	1.70072e-05	0.00177223	0.00653335	0.00705303	0.0019148	1.70072e-05	0.00425624	0.000224073	0.000326419	0.00432693	1.70072e-05	0.000403593	0.000483849	0.00146557	0.000739637	0.000423327	1.70072e-05	0.000992544	1.70072e-05	0.000709865	0.0141841	0.000296868	0.392122	0.772542	0.255533	0.00183803	0.00148198	0.000251141	1.70072e-05	1.70072e-05	1.70072e-05
IPO11	End_Endo1	29	0.200793	0.00242544	0.147613	0.18648	0.0329502	0.0209886	0.0359896	0.199843	0.0923154	0.00122137	0.0294137	0.0168375	0.00178557	0.0873938	0.00369334	0.00793459	0.00404608	0.00344912	0.00250093	0.00358686	0.00106599	0.00172383	0.00248983	0.00206086	0.0203106	6.51272e-05	0.0623241	0.0505957	0.0210109	0.00116856	0.0101018	0.00113335	0.00524903	0.000783589	0.000496862
IRF1	End_Endo1	29	0.21425	0.00204161	0.0302403	0.0957315	0.00761668	0.0557877	0.0221542	0.0797544	0.110268	0.0015044	0.0161768	0.0224119	0.000360064	0.00558725	0.00714281	0.0197576	0.00919281	0.00981738	0.00213523	0.00383227	0.00069381	0.00307265	0.00240318	0.00250849	0.00996563	0.000838539	0.198333	0.0811652	0.186115	0.000229722	0.0133962	0.000379448	0.0038365	8.56089e-05	0.000835541
ITPRIP	End_Endo1	29	0.22422	0.00495555	0.0468183	0.124195	0.00858487	0.0182613	0.0409342	0.10476	0.238383	0.00629076	0.11199	0.0311939	0.000394764	0.137941	0.00451391	0.0165237	0.00754465	0.0116054	0.000989697	0.00362183	0.000192535	0.00501221	0.00106882	0.00146879	0.0072955	0.000164438	0.0324747	0.0254228	0.0251692	0.000127222	0.00685897	0.000210276	0.00439447	0.000108398	2.22591e-05
KITLG	End_Endo1	29	0.216877	0.00660482	0.0702615	0.177462	0.000436039	0.0334275	0.0484481	0.184652	0.0120117	0.000746072	0.00274073	0.00972522	0.000250289	0.0165582	2.45103e-05	0.000192872	0.000955475	0.000389845	5.18879e-05	0.000198206	0.000112999	0.000515447	0.000452365	0.000133394	0.0520364	0.00493436	0.293317	0.142923	0.0534783	4.14568e-05	0.000778071	0.000204338	0.00349371	1.93872e-06	0.000285728
KLF2	End_Endo1	29	0.190454	0.0101106	0.0728875	0.17962	0.0235405	0.00598744	0.00853539	0.0140027	0.0155246	0.000624638	0.0144186	0.00297187	0.000169429	0.0128508	0.0057779	0.0133841	0.00815281	0.00768914	0.000264149	0.00199977	0.000193931	0.0103668	0.00563447	0.000826784	0.0163924	0.0010688	0.209292	0.20936	0.200692	0.00302286	0.00437965	0.00301042	0.00167228	0.00141099	0.000316512
KLF9	End_Endo1	29	0.147656	0.00602751	0.0582318	0.119808	0.00988839	0.0178838	0.019955	0.0412516	0.0369048	0.00069408	0.00987129	0.00759867	6.50196e-05	0.00974301	0.00486482	0.00728691	0.00376598	0.00160203	0.000931502	0.00108944	0.000170788	0.00229941	0.00363986	0.00145104	0.0353367	0.00140666	0.243782	0.21085	0.212228	0.00387832	0.00962336	0.00383942	0.0021532	0.000986718	0.00301615
KMT2E	End_Endo1	29	0.133457	0.00768421	0.0341224	0.105011	0.011921	0.0286299	0.0420637	0.0949284	0.0690295	0.00202468	0.0345616	0.0128639	0.00170989	0.0386123	0.0148449	0.0355297	0.0132536	0.0158318	0.00291264	0.0128392	0.00223598	0.00822003	0.00355882	0.00483113	0.0151683	0.00178833	0.107639	0.0765878	0.0639176	0.00162946	0.0131853	0.00419158	0.00252158	0.00155404	0.00126984
KRT18	End_Endo1	29	0.371678	0.00995793	0.0735159	0.184925	0.0663267	0.00399974	0.0762179	0.0198783	0.00373416	0.0547688	0.00404577	0.00130505	0.00187639	0.00642425	0.000669349	0.00361208	0.0154686	0.00175179	0.000266862	0.00395244	5.21937e-06	0.00028568	5.21937e-06	0.000747958	0.00236899	5.21937e-06	0.00432295	0.0379228	0.0130897	8.87747e-05	0.92847	0.000697873	0.00444094	5.21937e-06	0.00031303
LAYN	End_Endo1	29	0.416892	0.00983719	0.31201	0.346194	0.337546	0.000926101	0.00237416	0.0046794	0.00228312	0.000842675	0.00232366	0.000387374	0.000445537	0.00283658	0.0092167	0.0110931	0.00380461	0.0169436	0.00540191	0.00191813	2.321e-05	0.00108546	0.000653742	0.0471027	0.0168701	0.00515139	0.102523	0.082361	0.0959966	0.000948758	0.00104174	0.00650054	0.000554127	2.321e-05	0.00309623
LNX1	End_Endo1	29	0.557954	0.023843	0.0812789	0.467604	0.0549812	0.0112539	0.103607	0.0285669	0.110355	0.0410474	0.0222597	0.0121972	0.00284122	0.00528853	5.98592e-05	5.98592e-05	0.00442473	5.98592e-05	5.98592e-05	0.00235836	5.98592e-05	5.98592e-05	5.98592e-05	5.98592e-05	0.0344925	0.00104564	0.056857	0.00737346	0.00135703	5.98592e-05	0.0661165	0.00203231	0.0128029	5.98592e-05	5.98592e-05
LOXL2	End_Endo1	29	0.365836	0.00528662	0.0910882	0.18793	0.00766547	0.00165572	0.00278858	0.0050756	0.00309095	0.000278767	0.00115416	0.000814264	4.03445e-06	0.0023156	0.000108589	0.000975237	0.000835525	0.00101566	0.000175341	0.000455139	0.000255428	0.000205201	0.000201329	0.000145859	0.132888	0.00192543	0.132203	0.43834	0.311165	0.00559089	0.000532681	0.000340486	0.000435588	8.03053e-05	0.00024189
LRATD2	End_Endo1	29	0.538513	0.00970871	0.174736	0.446275	0.00287331	0.0273429	0.0451758	0.075588	0.0807083	0.0343862	0.0372298	0.0145545	0.00634547	0.0578961	0.00115524	0.00547466	0.00286103	0.000398307	0.000110345	0.00223738	6.17262e-06	0.000176132	0.000173716	0.000884163	0.00178151	6.17262e-06	0.0107965	0.00476496	0.00838055	0.00025211	0.0746491	0.00137508	0.00465094	0.000122874	6.17262e-06
MAFG	End_Endo1	29	0.180723	0.00353208	0.0290655	0.0814784	0.00644017	0.0535995	0.0387035	0.123307	0.168638	0.0067081	0.0601066	0.0337319	0.00133818	0.0510813	0.00476783	0.0135249	0.0113803	0.0371561	0.0028789	0.00559607	0.000304243	0.0123697	0.00442154	0.00127348	0.0107571	0.000426565	0.081127	0.0453902	0.0622836	0.00177209	0.0150135	0.00351074	0.00584689	0.00159267	0.000644281
MARCHF3	End_Endo1	29	0.261536	0.00680126	0.1287	0.185994	0.0348626	0.0123779	0.0272846	0.0367961	0.038347	0.00692728	0.025705	0.00641092	0.000425206	0.0101301	0.004714	0.0156841	0.0136642	0.0064715	0.00224025	0.0628249	0.014276	0.00639657	0.000909573	0.00438487	0.00436059	0.000403531	0.194809	0.0365077	0.0644548	0.000464275	0.0630957	0.00522126	0.00542029	0.000902106	0.000250391
MB21D2	End_Endo1	29	0.28039	0.0033372	0.042515	0.129088	0.00156448	0.0232307	0.0408057	0.154246	0.0445527	0.00229968	0.0302512	0.0115129	0.000831636	0.0620961	0.0313889	0.0368063	0.0328505	0.0746101	0.0179718	0.00324699	2.1514e-06	0.0418618	0.00892746	0.00691197	0.0113791	0.000280392	0.0682724	0.026519	0.0317915	0.000225999	0.0120533	0.00231007	0.00402334	0.00146245	0.000588202
MCF2L	End_Endo1	29	0.282062	0.023977	0.337216	0.515537	0.0117002	0.0193073	0.0288264	0.0396267	0.0836754	0.00578728	0.0723941	0.0166787	0.00323042	0.0195814	0.000834217	0.000465384	0.00269377	0.000420032	0.00140517	0.000946898	6.50957e-06	0.00058636	0.000183195	0.000400992	0.00272333	0.000274608	0.0071085	0.054909	0.0299156	0.00230749	0.0274472	0.0182001	0.00336741	0.0165504	0.000131705
MCUB	End_Endo1	29	0.149776	0.00533181	0.0704699	0.12454	0.0144852	0.0118861	0.0272596	0.202791	0.0595951	0.00102181	0.0276267	0.0156545	0.00288673	0.100197	0.0183473	0.0306186	0.00939236	0.0179986	0.00298636	0.00567025	0.00278214	0.00755598	0.00541155	0.00291753	0.0131701	0.00265401	0.216641	0.0284852	0.0118542	0.000401084	0.00507946	0.000731112	0.00202184	0.000121306	0.00025646
MFNG	End_Endo1	29	0.473383	0.0144404	0.56245	0.597568	0.0542267	0.00572001	0.0100109	0.0597145	0.00248306	0.000893078	0.000394533	0.00340178	0.000334214	0.00684717	0.0944179	0.119567	0.0174902	0.0287236	0.00984175	0.00819812	0.00289304	0.00738592	0.0142203	0.0109683	0.00114568	1.74133e-05	0.00181431	0.00585216	0.00189932	1.74133e-05	0.000454845	0.000590337	1.74133e-05	0.000346724	1.74133e-05
MGLL	End_Endo1	29	0.195159	0.00734662	0.0927465	0.199593	0.01731	0.00522703	0.0146516	0.0430251	0.0445706	0.0062302	0.0341595	0.0116558	0.000415737	0.0539754	0.00165496	0.00220105	0.00621411	0.00902639	0.000445377	0.00102434	3.82007e-05	0.00668292	0.0036108	0.000436497	0.0213488	0.0010904	0.0711114	0.232098	0.169164	0.00595446	0.00401785	0.000431921	0.00214137	5.97622e-05	8.23275e-05
MICA	End_Endo1	29	0.254377	0.00218043	0.0463375	0.118754	0.0117522	0.0480274	0.0371769	0.179445	0.0355874	0.00455217	0.00674488	0.023009	0.00123308	0.0199917	0.00354385	0.0124085	0.00377668	0.00190549	0.00101272	0.00272828	0.000935467	0.00166508	0.000592552	0.00482357	0.0233682	0.00107879	0.194896	0.088171	0.0839852	0.000152596	0.0351088	0.00140906	0.00529196	0.000178608	0.00132336
MLPH	End_Endo1	29	0.516032	0.0322899	0.214129	0.541421	0.000597664	0.00334109	0.00881831	0.00967533	0.00695947	0.00163872	0.00272054	2.16243e-05	0.00102513	0.00643764	2.16243e-05	0.00178807	0.00276707	0.000278375	2.16243e-05	0.0552197	0.0250909	0.00145765	0.000382883	2.16243e-05	0.043927	0.000477872	0.0751516	0.0258509	0.00549282	2.16243e-05	0.0628038	0.175929	0.0331412	0.153399	0.000437686
MRTFB	End_Endo1	29	0.173649	0.011074	0.120604	0.209903	0.00199529	0.0225685	0.0408796	0.174597	0.0712234	0.00164766	0.0375953	0.0148411	0.00407503	0.0715163	0.00117075	0.00191974	0.00245324	0.00157417	0.000951389	0.000192031	2.43964e-05	0.000463646	0.00128632	0.000299351	0.0182507	0.000837664	0.0418801	0.124729	0.0372428	0.000555515	0.0116419	0.00090453	0.00226317	0.000253933	0.000223044
MYL4	End_Endo1	29	0.437627	0.00207501	0.0918279	0.18352	0.0162544	0.00450519	0.00749421	0.0118912	0.00723114	8.48907e-05	0.00295004	8.48907e-05	0.00163154	0.00393755	8.48907e-05	0.00455352	0.0010573	0.00235759	8.48907e-05	0.00649212	0.037029	0.00243024	8.48907e-05	0.00131668	0.407454	8.48907e-05	0.164635	0.0831651	0.129409	8.48907e-05	0.00105512	8.48907e-05	8.48907e-05	8.48907e-05	8.48907e-05
MYO15B	End_Endo1	29	0.194195	0.0422713	0.142924	0.304557	0.0262136	0.0114755	0.0258123	0.0398188	0.0294085	0.000883754	0.0187242	0.00911041	0.00242522	0.0297617	0.000737312	0.00300709	0.0179154	0.0162298	0.00262632	0.00262976	0.00432294	0.0101964	0.0155588	0.000255927	0.0410513	0.00288068	0.150476	0.0817894	0.0391703	0.000790297	0.00783977	0.00483023	0.00474473	0.00266301	0.00150198
MYO1E	End_Endo1	29	0.165384	0.00872582	0.0639684	0.148975	0.00408947	0.0286104	0.0506749	0.152767	0.0824075	0.00373567	0.0495678	0.0162447	0.00194537	0.0999343	0.000450804	0.00143634	0.010142	0.0224057	0.00581795	0.00102946	0.000151276	0.00715441	0.00325736	0.000795742	0.0114839	0.000189255	0.0340216	0.0766691	0.0330661	0.00187068	0.0284697	0.0026879	0.0035771	0.00199513	0.000449824
NDNF	End_Endo1	29	0.634698	0.0168663	0.100747	0.349884	0.106549	0.00113398	0.0152581	0.0221774	0.0123207	4.68108e-05	0.00284412	0.00365677	0.000898931	0.00766049	0.000592383	0.0019654	0.0137465	0.00129789	4.68108e-05	0.000564894	4.68108e-05	4.68108e-05	0.000609259	4.68108e-05	0.0163452	0.160184	0.166229	0.0611006	0.0564384	4.68108e-05	0.0198107	0.0046432	0.00766718	0.00407136	4.68108e-05
NES	End_Endo1	29	0.229455	0.00999262	0.333733	0.451651	0.000804037	0.000441384	0.00505723	0.0174347	0.00153652	0.000181011	0.000273121	0.000153595	1.16591e-05	0.0438305	0.000147448	0.000773713	0.00153	0.00127712	1.16591e-05	0.000162426	1.16591e-05	0.000332792	0.000362723	0.000180569	0.0544817	0.000577131	0.0519918	0.349786	0.144063	0.0136919	0.00280509	0.00260023	1.16591e-05	0.000685265	0.00319367
NIN	End_Endo1	29	0.17207	0.00519952	0.059287	0.105378	0.00757276	0.0134448	0.0271968	0.125083	0.0687753	0.00157627	0.0477234	0.0141056	0.00181704	0.0728078	0.0163295	0.0306701	0.0113794	0.0127234	0.00487452	0.00403449	0.000795502	0.00489701	0.00457394	0.00346142	0.0299002	0.00122312	0.109087	0.0747077	0.0385885	0.00100023	0.0150645	0.0130536	0.00379853	0.00560715	0.000357922
NNMT	End_Endo1	29	0.182313	0.00423773	0.0647204	0.0847858	0.0221848	0.00687403	0.00524649	0.00700239	0.00857387	0.000940082	0.00206048	0.00376432	0.000555344	0.00458314	9.93779e-05	0.000484225	0.00131169	0.000836545	4.13696e-05	0.00104743	7.34e-05	0.000640079	0.00155826	1.47407e-05	0.0996433	0.00135911	0.791514	0.19112	0.113483	0.00255703	0.00212021	0.000289104	0.00136582	4.70972e-05	0.000260256
NOX4	End_Endo1	29	0.26927	0.0325244	0.864209	0.653871	0.0652344	0.00095226	0.00391625	0.00362193	0.00288814	2.51285e-05	0.000898068	2.51285e-05	2.51285e-05	0.00408331	2.51285e-05	0.000596594	0.00198733	2.51285e-05	2.51285e-05	0.000429071	2.51285e-05	0.00032988	0.000326954	0.000389306	0.105586	2.51285e-05	0.233409	0.0207715	0.00232286	0.000427576	0.000712136	0.000371152	2.51285e-05	0.00147792	0.000508669
NRN1	End_Endo1	29	0.550848	0.0126578	0.226399	0.415679	0.0408021	0.000936118	0.00127212	0.00185872	0.00141409	0.000614605	0.00123242	0.000455323	0.000101553	0.00108929	6.82561e-05	0.000209085	0.00044897	0.000321541	0.000191384	0.00036121	0.000147845	0.000118421	0.000116436	0.000105778	0.0445404	0.0111138	0.302738	0.107965	0.0508764	0.0319661	0.000287537	0.000536748	2.5362e-06	2.5362e-06	0.013061
OAF	End_Endo1	29	0.285037	0.00470306	0.0934867	0.167389	0.0805588	0.00147827	0.0116001	0.0500975	0.00460897	0.00207246	0.00218877	0.00328441	0.00444184	0.031278	0.000227514	0.000135233	0.00377913	0.00903578	0.000345256	0.00668291	0.0071746	0.00507645	0.00215626	5.68243e-05	0.0401714	0.00192474	0.341365	0.181196	0.0623232	0.00023556	0.00269057	0.000997224	0.000396202	0.000435553	0.0036768
OAS2	End_Endo1	29	0.181481	0.00249848	0.163357	0.123181	0.00255643	0.00589875	0.0347931	0.60454	0.00456177	0.00106461	0.0102706	0.00647604	1.40567e-05	0.394922	0.0118188	0.0172031	0.00179623	0.00833696	0.00158761	0.00138858	0.000503098	0.00501854	0.00474631	0.0022564	0.0143449	0.000593221	0.0194096	0.0217875	0.00754797	1.40567e-05	0.00170632	0.000207556	0.00192813	0.000364307	0.000284458
OTUD4	End_Endo1	29	0.207293	0.00436764	0.0350077	0.123908	0.00813127	0.049757	0.04705	0.186532	0.12141	0.00232935	0.0401533	0.0266737	0.00276696	0.076443	0.00564221	0.0107668	0.00760734	0.0122477	0.00254259	0.00325636	0.000284891	0.00473183	0.00187711	0.00300627	0.0113274	0.000480577	0.0561608	0.0426387	0.060141	0.00060454	0.0169434	0.00201683	0.00695133	0.000581843	0.00110905
PARP12	End_Endo1	29	0.150019	0.00657559	0.135482	0.172259	0.0109411	0.00612493	0.0343242	0.27397	0.0603048	0.00412786	0.033206	0.0118323	0.00109193	0.214743	0.0085732	0.0105455	0.0101959	0.0109899	0.00324888	0.00151034	0.000288879	0.00265524	0.0107722	0.00338681	0.0118791	0.000596445	0.0440421	0.039245	0.0140351	9.3006e-05	0.0102783	0.000347726	0.00184925	0.00010886	0.00100329
PARP14	End_Endo1	29	0.173422	0.00859395	0.100728	0.148308	0.0154677	0.0148379	0.0415238	0.259842	0.0185903	0.000687628	0.00490131	0.00772747	0.000651988	0.100316	0.0126834	0.0179895	0.0100405	0.0168997	0.00295728	0.00102867	0.000485936	0.0115349	0.0133087	0.00333581	0.0371089	0.000822826	0.0973432	0.067765	0.0229648	0.000542792	0.00341364	0.00124179	0.00176866	0.00108022	0.00114688
PDE9A	End_Endo1	29	0.308148	0.0136818	0.208677	0.424943	0.0492888	0.00131618	0.00542086	0.00675577	0.00230648	7.77795e-06	0.00314796	0.000901955	0.00106906	0.00490156	0.000679492	0.00153731	0.00902061	0.000350056	0.00208028	0.00381625	7.77795e-06	0.000746884	0.000388282	0.00118186	0.0349171	0.00631636	0.0439206	0.145003	0.0786703	0.000132288	0.401159	0.00150626	0.0017676	0.00101456	0.00863032
PHF23	End_Endo1	29	0.184143	0.00291871	0.0291645	0.0763794	0.00599887	0.0486521	0.0377618	0.126485	0.20622	0.0103298	0.0474903	0.0392752	0.00143766	0.0532077	0.0035437	0.00940893	0.00975484	0.0112405	0.000881426	0.00291097	0.00129323	0.00602469	0.00283473	0.0011432	0.014581	0.00114441	0.0847277	0.074487	0.0537975	0.00143312	0.0222463	0.00286564	0.0073899	0.00173025	0.00111735
PHYHIPL	End_Endo1	29	0.285997	0.0279271	0.377266	0.735157	0.0116298	0.00495475	0.0163118	0.0207046	0.0191806	0.0092906	0.0106396	0.000905057	6.86322e-05	0.0229873	0.000868839	0.00163164	0.000854407	6.86322e-05	6.86322e-05	6.86322e-05	6.86322e-05	0.000901589	0.0021395	6.86322e-05	0.00704549	6.86322e-05	0.0730534	0.121313	0.0356728	0.0107737	0.00408945	6.86322e-05	0.0182889	0.0013678	6.86322e-05
PKIG	End_Endo1	29	0.233395	0.00729888	0.11299	0.190575	0.0109	0.00642563	0.00728504	0.0299685	0.0231991	0.000259732	0.0121605	0.00541249	0.000761394	0.0134868	0.00134209	0.00212947	0.00301495	0.00432314	0.000233938	0.00887651	0.00146099	0.00142981	0.000377532	0.000160906	0.0256306	0.000239917	0.177006	0.234954	0.162305	0.00892347	0.0112317	0.00442858	0.00204435	0.00184991	0.00166062
PKP4	End_Endo1	29	0.179868	0.0147763	0.098384	0.202172	0.00820352	0.0386558	0.0551187	0.193762	0.118499	0.00319269	0.0416552	0.0227474	0.0028784	0.0705727	0.00302197	0.00652476	0.00528577	0.00217358	0.000738411	0.00224087	8.7834e-05	0.000926065	0.000754415	0.0010737	0.0107248	0.00012921	0.0438792	0.0227181	0.0160415	0.000238369	0.0204085	0.00217219	0.00405376	0.000977364	8.61115e-05
PLIN2	End_Endo1	29	0.145167	0.00517573	0.0357599	0.121014	0.00956489	0.0369897	0.0314025	0.122595	0.0509499	0.00109888	0.0156984	0.0185167	0.00417565	0.0385097	0.0134703	0.0203057	0.0133995	0.0160912	0.00129789	0.0397189	0.00629604	0.0159423	0.00715341	0.00137204	0.0129129	0.000484066	0.181059	0.0671906	0.0550302	0.00188166	0.0168512	0.00194906	0.00377605	0.000755571	0.000234049
PLSCR1	End_Endo1	29	0.206443	0.0101779	0.111417	0.171634	0.00668345	0.010889	0.028257	0.176818	0.00889581	0.00348564	0.00578346	0.00737305	0.000704518	0.0782354	0.00120577	0.00134778	0.00989458	0.0331997	0.00374063	0.00106384	0.000858644	0.0159174	0.011731	0.000112352	0.0271284	0.000500275	0.200989	0.0497764	0.0509569	0.000151434	0.0165998	0.00120616	0.00222086	0.0019801	0.000712813
PLSCR4	End_Endo1	29	0.215128	0.0129409	0.121782	0.227156	0.0552583	0.00794517	0.0157436	0.0531499	0.00314981	0.000418926	0.00197397	0.00254397	0.000259909	0.0110386	9.09081e-05	4.96217e-05	0.000556048	0.00036706	3.74061e-05	0.000550299	0.000161356	0.000140764	5.8879e-05	3.96185e-05	0.0694059	0.00314526	0.460197	0.137234	0.0507592	0.00257607	0.00694773	0.00241878	0.00138655	0.000272748	0.00368213
PNP	End_Endo1	29	0.196066	0.00536896	0.0469203	0.10548	0.00251792	0.0363313	0.0608609	0.234343	0.124187	0.00517779	0.0580192	0.0240223	0.000727222	0.149606	0.00745472	0.0150304	0.0122861	0.014057	0.0026505	0.00303314	0.000425136	0.00731484	0.00333909	0.00106383	0.00144902	2.04999e-05	0.0160859	0.0193713	0.0657546	9.7481e-05	0.0150792	0.000465269	0.00450194	0.000216757	0.000170147
POPDC2	End_Endo1	29	0.257432	0.0154381	0.125824	0.261158	0.00635116	0.00209989	0.0103087	0.0276678	0.0117728	0.000616931	0.00501133	0.00270239	3.97153e-05	0.0135286	0.000560218	0.00264282	0.0159073	0.0191997	0.00172874	0.00870517	0.00142292	0.00770439	0.00448236	0.00143807	0.0204575	0.00290828	0.108188	0.33937	0.111961	0.0782103	0.00395368	0.00186879	3.97153e-05	3.97153e-05	3.97153e-05
PPFIBP1	End_Endo1	29	0.178243	0.0119017	0.0608484	0.17237	0.0630628	0.0322631	0.0618609	0.137079	0.0484899	0.00255128	0.0238499	0.0138352	0.00175272	0.0544247	0.00115779	0.000825525	0.00456762	0.00258299	0.00133946	0.000788186	5.19153e-05	0.00035952	0.000229223	0.000354628	0.0169745	0.000481201	0.105864	0.0609069	0.0364622	0.000653636	0.0216596	0.0122423	0.00418507	0.00306826	0.00161131
PPP1R15B	End_Endo1	29	0.218902	0.0033701	0.0211811	0.0755246	0.00206694	0.0360737	0.0198344	0.0618069	0.0916257	0.00352992	0.0406262	0.0252209	0.00140498	0.0401327	0.00374616	0.0115981	0.0211184	0.0435751	0.00584479	0.0118674	0.00153409	0.0353129	0.00514099	0.000952259	0.010109	0.000115622	0.134795	0.0552512	0.225544	0.000638183	0.00705517	0.00100017	0.00537498	0.000688424	0.000654544
PPP3R1	End_Endo1	29	0.196406	0.00240082	0.0385251	0.0889413	0.00615365	0.0483101	0.0235215	0.132498	0.14806	0.00387078	0.0720957	0.0318312	0.00532479	0.0686492	0.00450556	0.00877157	0.00905577	0.0209204	0.00227059	0.00344069	0.00143627	0.0153751	0.0130828	0.00207922	0.0183707	0.00105792	0.0841864	0.047126	0.0560265	0.00227844	0.0109849	0.00170474	0.00615636	0.00112098	0.000318641
PRKAR1B	End_Endo1	29	0.214148	0.00964497	0.118396	0.233217	0.0690798	0.0177792	0.0438726	0.229688	0.0424805	0.00300921	0.0175948	0.0132387	0.00294125	0.101696	0.00600364	0.012867	0.00320548	0.00205539	0.0013457	0.00112863	0.000716946	0.000578175	0.000731845	0.00453532	0.00480802	0.00104813	0.0155278	0.0987035	0.0475719	0.000529183	0.00623568	0.000530974	0.00421562	0.000295846	0.000253978
PRPSAP1	End_Endo1	29	0.202428	0.008446	0.0915451	0.163588	0.0151145	0.0204277	0.0416473	0.124654	0.0539218	0.00367333	0.0568269	0.0132071	0.00354862	0.0566372	0.00312328	0.010844	0.0069483	0.00776081	0.00278628	0.00137294	0.000159455	0.00316924	0.00308359	0.00120269	0.0171825	0.000825424	0.0667753	0.068429	0.056754	0.00216003	0.0703135	0.00222365	0.0045279	0.00133308	0.003201
PRR5L	End_Endo1	29	0.29846	0.00951065	0.10008	0.211653	0.144774	0.00985346	0.0211841	0.141208	0.0393904	0.00110529	0.012765	0.0105461	0.00136496	0.0165529	0.0274206	0.124428	0.0078545	0.00132324	0.00061779	0.0141902	0.000382265	0.00188495	0.00191821	0.000563383	0.0325156	0.00223713	0.0655511	0.033517	0.0162651	0.00188679	0.0224078	0.00354155	0.00219251	1.20818e-05	0.00107024
PRRG1	End_Endo1	29	0.280806	0.0116962	0.110257	0.206136	0.031031	0.0356372	0.0606688	0.221666	0.0290859	0.00118019	0.00871324	0.0145029	1.17797e-05	0.0763718	1.17797e-05	1.17797e-05	0.00290182	0.000530245	0.000512137	0.00046286	0.000165652	0.0003362	0.00230096	1.17797e-05	0.029867	0.000861057	0.0963803	0.0611262	0.0349283	1.17797e-05	0.00753845	0.00144999	0.0037384	0.00102239	0.000594312
PRXL2B	End_Endo1	29	0.274033	0.0134536	0.163801	0.253237	0.0336061	0.00461524	0.0211972	0.133107	0.0247928	0.00342328	0.0241113	0.00723347	0.00304999	0.0798382	0.00275286	0.0133277	0.00691773	0.0101677	0.00407075	0.00115835	0.00133039	0.0118348	0.00618349	0.00116215	0.0208432	0.00139197	0.0196219	0.121556	0.0464681	0.00147653	0.0138617	0.00576432	0.00381992	0.00166409	0.00327893
RALGDS	End_Endo1	29	0.21661	0.00942836	0.0464171	0.108743	0.0186669	0.0267655	0.0285201	0.104437	0.226807	0.00876876	0.101346	0.0293218	0.00155144	0.0853264	0.00450759	0.00994646	0.0071021	0.0107989	0.00136641	0.00205437	0.000826423	0.0108086	0.0059093	0.0022921	0.0117342	0.00126444	0.0727377	0.0216324	0.00975748	0.00115892	0.0261942	0.00150243	0.00345956	0.000589997	0.000132195
RBKS	End_Endo1	29	0.244341	0.00431375	0.0687453	0.0752146	0.00240077	0.0166552	0.0260472	0.123167	0.0200671	0.00451897	0.0232527	0.0116177	0.00408959	0.0847551	0.00634973	0.0144317	0.0118776	0.0233464	0.00372781	0.00193978	4.92633e-05	0.00919976	0.00685268	0.000933496	0.00668419	4.92633e-05	0.0631705	0.0926123	0.334072	0.000838508	0.0317098	0.000727856	0.0011766	4.92633e-05	4.92633e-05
RDX	End_Endo1	29	0.159648	0.01326	0.0999868	0.199483	0.0179453	0.0241281	0.0289175	0.141266	0.0468708	0.00168242	0.0193405	0.0127659	0.00279696	0.0306447	0.00399745	0.0054647	0.00668097	0.00615786	0.00172578	0.00308987	0.000901932	0.00497409	0.00374199	0.00201008	0.0291241	0.00139979	0.114396	0.0728814	0.0341063	0.0027298	0.0159226	0.00733527	0.00319395	0.00412481	0.00416374
RILPL2	End_Endo1	29	0.292416	0.00291404	0.12241	0.179339	0.00733854	0.0218001	0.0256687	0.0829718	0.0257561	0.00167335	0.00508971	0.0115949	0.00218372	0.0119125	0.033333	0.0448181	0.0331661	0.0726622	0.00718441	0.0111677	0.00134814	0.0440776	0.009284	0.0081032	0.0101164	0.00156081	0.0724193	0.0814081	0.0484014	0.000889123	0.00718609	0.00164872	0.00266743	0.00010776	0.000109843
RIN2	End_Endo1	29	0.147339	0.00766391	0.08113	0.154667	0.0182879	0.0223248	0.0317966	0.140493	0.0608259	0.00317395	0.0370527	0.0134603	0.0034782	0.0782013	0.000166481	0.000607198	0.00640606	0.00658051	0.000156071	0.000931817	0.000267073	0.00829398	0.0117648	2.45996e-05	0.0402516	0.00258937	0.16414	0.0726943	0.0235825	0.00193239	0.0109139	0.00123615	0.0019934	3.36661e-05	0.000443125
RNF19B	End_Endo1	29	0.17867	0.00353555	0.0250304	0.127972	0.0105888	0.0417273	0.0932969	0.193751	0.0988614	0.00208306	0.0467882	0.0279001	0.00172867	0.0664593	0.00622979	0.0115032	0.0162232	0.0243452	0.00123888	0.00192852	0.000159241	0.00842911	0.00312219	0.00173098	0.00677933	0.00215955	0.0723089	0.0328065	0.0307482	0.000205292	0.0245444	0.00173218	0.00414703	0.00136588	0.000191366
ROM1	End_Endo1	29	0.21231	0.00260599	0.310221	0.17701	0.0038209	0.0269484	0.0118941	0.0621728	0.0288154	0.00161279	0.0379053	0.00766124	0.00611821	0.0670355	0.00193355	0.00163988	0.0044464	0.00200203	4.43938e-05	0.000535683	0.000624674	0.000582925	0.000577754	0.000687935	0.00726538	0.00187553	0.225543	0.100748	0.0447007	0.00313806	0.0150603	0.00656318	0.0072689	0.000884355	0.000898859
RP1	End_Endo1	29	0.196145	0.00815146	0.369882	0.290734	0.00498797	0.0265682	0.112605	0.134804	0.0309327	3.09317e-05	0.0176722	0.00627687	0.00256567	0.0368035	0.00255591	0.00754067	0.0100231	0.0068145	0.00158292	0.00121695	0.000979451	0.00527717	0.00273686	0.00282316	0.0166493	0.000540072	0.0525977	0.0387575	0.0262772	3.09317e-05	0.00526567	0.00456765	0.0056222	0.000616062	0.000626165
SEMA6D	End_Endo1	29	0.353992	0.0134848	0.0516077	0.254626	0.0145361	0.00781191	0.00851781	0.0168681	0.00826832	5.30465e-06	0.00506852	0.00241592	0.00105929	0.0113347	0.000230517	0.000723251	0.000895611	0.000877982	0.000400399	0.000131961	7.45863e-05	0.000644547	0.000243598	0.000153125	0.0307512	0.00117421	0.0603118	0.471285	0.288086	0.000216646	0.00164625	0.00839475	0.00623173	0.0107976	0.00214526
SLC2A3	End_Endo1	29	0.206584	0.00720194	0.0912501	0.226006	0.00578106	0.00110512	0.001937	0.00289534	0.00342199	9.58843e-05	0.00154449	0.00101152	7.50242e-05	0.00198859	0.0343218	0.0626221	0.0205728	0.0273407	0.00529134	0.0195766	0.0060878	0.0125056	0.00809665	0.00700904	0.0196605	0.000935211	0.26198	0.168534	0.166209	4.86587e-05	0.000594438	0.00198909	0.00031069	0.000731622	5.89779e-05
SLF1	End_Endo1	29	0.256481	0.0114987	0.0952537	0.176425	0.02611	0.0128362	0.0414313	0.240399	0.0407176	0.00137004	0.0165274	0.0121899	0.00247992	0.0499344	0.0530277	0.10133	0.00813988	0.00710458	0.000939986	0.00446487	0.00116478	0.00206431	0.00260328	0.00567173	0.0119447	0.00336398	0.0419435	0.0367382	0.0127818	0.00101454	0.00460276	0.0033414	0.00434885	0.0028722	0.000296924
SMAD1	End_Endo1	29	0.208771	0.0179648	0.131927	0.26355	0.0810569	0.0243691	0.0423746	0.170571	0.0900656	0.00250307	0.0417486	0.0184255	0.00361466	0.0920661	0.000158519	0.000566777	0.00185165	0.000406727	0.000452533	0.00035789	0.000132075	0.000345169	0.00082602	0.000169083	0.0185226	0.00621036	0.0323142	0.0262034	0.0105456	0.000971927	0.00715644	0.0013178	0.00370171	0.000524347	0.000303182
SP140L	End_Endo1	29	0.265102	0.00902641	0.121125	0.200422	0.0165964	0.00848387	0.022221	0.154051	0.0110955	0.00153794	0.00726618	0.00423586	0.000219194	0.0660367	0.0592146	0.0635051	0.020044	0.0208292	0.00785097	0.00475808	0.000160626	0.00905401	0.0134927	0.00649693	0.0171329	0.000834903	0.0666813	0.0568669	0.0372792	0.00341091	0.0179755	0.000653743	0.00123384	0.000991335	0.00101171
SRPX2	End_Endo1	29	0.162439	0.00339433	0.151967	0.155387	0.00420516	0.000274509	0.00318718	0.00792875	0.00161581	1.13469e-05	0.00136221	0.000770339	0.000217754	0.00669088	1.13469e-05	0.000269204	0.00108409	0.000473494	0.000493352	0.000546338	1.13469e-05	0.000323868	0.000352997	0.000175731	0.254357	0.0144096	1.44417	0.0478276	0.012465	0.000800669	0.000988155	0.000167536	0.000270827	0.000225906	0.00182228
ST3GAL2	End_Endo1	29	0.250558	0.00696982	0.0786175	0.223396	0.017894	0.00915697	0.020448	0.0769119	0.0138832	0.000197969	0.00432477	0.00418923	0.00219122	0.0122967	0.0216947	0.0567198	0.0495568	0.088061	0.0134521	0.0371224	0.00358331	0.0162116	0.00950774	0.00918017	0.0371631	0.00163193	0.099189	0.0771396	0.0334279	0.00182944	0.00774203	0.00164593	0.00261737	0.000537904	0.000726725
ST6GAL2	End_Endo1	29	0.317932	0.00390988	0.0568081	0.234224	0.00161664	0.0897596	0.0476657	0.0718159	0.0591646	0.00313333	0.0285	0.0351054	0.0406635	0.0146232	0.00638247	0.00730286	0.0102299	0.0128303	0.00312928	0.00228293	0.000352997	0.00525143	0.00165978	0.00228918	0.00675365	2.50947e-05	0.0690139	0.0499871	0.12928	0.00102577	0.0224662	2.50947e-05	0.0110447	2.50947e-05	0.000507937
ST6GALNAC4	End_Endo1	29	0.312419	0.00357173	0.156604	0.216585	0.0235919	0.00303768	0.018172	0.0469384	0.00990109	0.00280908	0.00582802	0.00200252	1.62995e-05	0.0374925	0.00400657	0.0169689	0.00899157	0.0092884	0.000941993	0.0035531	0.00125859	0.000829724	0.00203806	0.00735946	0.0429513	0.00381615	0.166854	0.169626	0.0703754	0.00850422	0.00535506	0.00348492	0.000389065	0.0010885	0.000329854
STOM	End_Endo1	29	0.178642	0.00690165	0.0754899	0.14662	0.012709	0.0116291	0.0130994	0.051453	0.0536384	0.00188715	0.0215961	0.00856036	0.0020648	0.0439608	0.00269662	0.00808903	0.00433256	0.00355315	0.000892551	0.00318885	0.000952423	0.00449589	0.00319487	0.000273903	0.0210245	0.00131791	0.162041	0.157648	0.105385	0.00183151	0.0147102	0.00200142	0.00200129	0.00182171	0.000615558
SULF2	End_Endo1	29	0.279547	0.0186554	0.175602	0.396349	0.0597667	0.00740244	0.0125674	0.047624	0.0205905	0.00622545	0.00805656	0.0114698	0.0016574	0.0345148	0.000156413	0.000869851	0.0309728	0.0713663	0.00578036	0.000368449	5.06162e-05	0.011393	0.00574965	0.000446558	0.0654622	0.00165797	0.108978	0.03672	0.0219603	0.000890958	0.0100805	0.00135354	0.00142075	0.000469311	3.60012e-06
SYBU	End_Endo1	29	0.315878	0.00745452	0.227113	0.299017	0.00749831	0.00772756	0.022318	0.064717	0.0299623	0.00243927	0.0160313	0.00937302	0.000921733	0.00864646	0.000738332	0.00132477	0.00101806	0.000613501	0.000291563	0.00102566	9.43178e-05	0.000604228	0.000591902	0.000103869	0.041761	0.00997379	0.336027	0.0477662	0.0296878	0.00047311	0.00418057	0.000766172	0.00559075	0.000581982	0.000135716
SYN2	End_Endo1	29	0.418193	0.015003	0.176855	0.379943	0.0438466	0.0196115	0.10315	0.0811952	0.0235604	0.0105335	0.0123485	0.0059124	0.0237416	0.0377842	0.00103929	0.00436801	0.010308	0.00194141	0.00195368	0.000911986	0.000177206	0.00144878	0.00209368	0.000195151	0.00616571	0.00053175	0.0427418	0.0380892	0.0138787	0.000214335	0.0331577	0.0016205	0.00580014	0.000623745	0.000254985
TCF4	End_Endo1	29	0.167269	0.0145335	0.072378	0.168996	0.0156433	0.0209954	0.0270578	0.0910038	0.0355263	0.00105196	0.00896436	0.00913017	0.000638598	0.022329	0.00019173	0.000495197	0.00470741	0.00509084	0.00109583	0.000553824	6.72525e-05	0.00478029	0.00315967	0.000118493	0.0513908	0.0059791	0.162787	0.102559	0.043661	0.00119654	0.00145994	0.000754192	0.00144684	1.86736e-05	0.000585046
TCIM	End_Endo1	29	0.300676	0.00979477	0.16373	0.231963	0.00176345	0.00056589	0.00136449	0.00290956	0.00225224	4.91766e-05	0.000980313	0.000367155	6.07877e-05	0.00237164	0.000276628	0.000210023	0.00166962	0.000349893	0.000705874	0.00020169	4.45453e-05	0.000139246	0.000376247	3.16817e-06	0.0484572	3.16817e-06	0.159316	0.431242	0.310297	0.0016998	0.00627994	0.000353742	7.56033e-05	3.16817e-06	0.00477082
TCN2	End_Endo1	29	0.437428	0.00820025	0.512765	0.476489	0.00871353	0.0013393	0.00978211	0.0116262	0.00377113	1.94482e-05	0.00233838	0.000915828	1.94482e-05	0.0118985	0.00160523	0.00194127	0.00961609	0.00756791	0.000994814	0.0014086	0.00260843	0.00985663	0.081877	0.00119918	0.0197423	0.00160507	0.264627	0.0199547	0.00738155	0.000330862	0.00394836	0.00111381	0.00118573	0.00807368	0.000981604
TDRD10	End_Endo1	29	0.261409	0.0197003	0.472056	0.58588	0.0640791	0.00525622	0.00860921	0.0350854	0.0144236	0.000637276	0.00495013	0.00653579	0.000787744	0.0284745	0.00110591	0.00151534	0.00924647	0.00284541	0.00178574	0.00161487	0.0012995	0.00583357	0.01143	0.00063572	0.0336419	4.10253e-05	0.171688	0.0160967	0.0121806	4.10253e-05	0.00322991	0.00159185	0.000979738	0.000817231	4.10253e-05
TDRP	End_Endo1	29	0.284581	0.0153288	0.164784	0.372855	0.0593337	0.0492879	0.0352949	0.044991	0.00524564	0.000943089	0.00306169	0.00747759	0.0017509	0.00286193	9.41434e-06	0.000223326	0.0056107	0.000423733	0.000168308	0.000574067	9.41434e-06	9.41434e-06	9.41434e-06	9.41434e-06	0.00755776	0.00315917	0.0958696	0.13761	0.147867	9.41434e-06	0.0440502	0.00384262	0.00847366	0.00184058	0.00138884
THSD1	End_Endo1	29	0.220005	0.0162087	0.33909	0.370003	0.0964743	0.0108416	0.0303191	0.270791	0.0206219	0.0034273	0.02484	0.00879303	0.00135259	0.131857	0.00089705	0.00148516	0.000997191	0.0005308	0.000472994	0.000632546	0.000180218	0.000142767	0.00096056	0.000168485	0.00441747	1.08794e-05	0.0363876	0.0162969	0.00288313	0.000185048	0.00090184	0.00200488	0.00177694	0.000944243	0.000548888
TINAGL1	End_Endo1	29	0.217345	0.00955183	0.114894	0.209089	0.00372888	0.000722837	0.00619161	0.00416628	0.00106328	0.000855208	0.00104552	0.000364827	0.00844294	0.00222356	5.04218e-05	0.000388107	0.00196179	0.000369316	5.01467e-05	0.000324504	6.70138e-05	0.000126032	0.000210382	0.000215561	0.00537211	1.87362e-06	0.00658875	0.889325	0.547342	0.00299838	0.0350596	0.000240656	0.000831801	3.72914e-05	3.7903e-05
TMC1	End_Endo1	29	0.176314	0.0137165	0.120372	0.256299	0.00893317	0.0220015	0.0485437	0.152768	0.0559207	0.0046748	0.022863	0.0184557	0.00227913	0.0509452	0.00678726	0.0176961	0.00731767	0.00653347	0.00345558	0.00290014	0.000301634	0.0011591	0.00194056	0.00394008	0.0188815	0.00280603	0.0997546	0.0452567	0.0290745	0.00067263	0.0219208	0.00314717	0.001557	0.00137667	0.000844422
TMEM39A	End_Endo1	29	0.272401	0.00773535	0.153391	0.23809	0.0212554	0.00936046	0.0205184	0.0947194	0.0369345	0.00219471	0.0273402	0.00661506	0.00215837	0.0611926	0.00796672	0.0131964	0.0234448	0.033023	0.0122259	0.00487257	0.00217766	0.0134518	0.00516619	0.00211068	0.0390592	0.000557734	0.0694707	0.0512933	0.0179716	8.69699e-05	0.019288	0.00667939	0.00376497	0.00220724	0.00196592
TNIP1	End_Endo1	29	0.196233	0.0050754	0.0522266	0.115246	0.00754828	0.0143911	0.0244778	0.0704695	0.0585525	0.00781558	0.0202649	0.0171798	0.00158753	0.0442104	0.0175845	0.0353491	0.0143189	0.043424	0.0035689	0.00923798	0.000597558	0.00977431	0.00580934	0.0103176	0.0285341	0.000242576	0.113538	0.10649	0.0767845	0.00110492	0.0169698	0.00397376	0.00339097	0.00160053	0.00044367
TNPO1	End_Endo1	29	0.144256	0.00802755	0.0518078	0.117218	0.0134205	0.0235966	0.0477231	0.191976	0.0653107	0.00358992	0.0298281	0.0186903	0.00407462	0.0650904	0.00664432	0.0125411	0.00868921	0.00746039	0.00222354	0.00410714	0.000423922	0.00319579	0.00357291	0.00208104	0.026489	0.0015046	0.102167	0.0752895	0.0493444	0.0017297	0.0175137	0.00227551	0.00355558	0.000799701	0.000573721
TNXB	End_Endo1	29	0.162501	0.00697378	0.0692079	0.128413	0.0640568	0.00556653	0.00489108	0.0115186	0.00640692	0.000590828	0.0041802	0.00143489	0.00117828	0.00466422	0.000486192	0.000504671	0.000247728	0.000408046	0.000256451	0.000994203	5.90009e-06	0.00045517	0.000166042	0.00011171	0.101576	0.00010296	1.57915	0.0491765	0.0161052	0.000126184	0.000853545	0.00037519	0.000963201	0.000117447	0.0002976
TOR3A	End_Endo1	29	0.260658	0.00383578	0.0718052	0.127786	0.00993979	0.0203748	0.0279489	0.147168	0.0624989	0.0018816	0.0334294	0.0137556	0.00353316	0.0659137	0.00436482	0.00914462	0.0245652	0.0395497	0.00666908	0.00112511	0.000399329	0.0126846	0.00740965	0.00484553	0.0200239	0.000675006	0.104973	0.0700918	0.0275991	0.00211518	0.0107092	0.0033111	0.00618944	0.0015143	0.000689333
TRIB1	End_Endo1	29	0.234309	0.00469702	0.0355212	0.145081	0.00643327	0.0920104	0.0406413	0.0994175	0.143641	0.00926877	0.0833417	0.032353	0.00168012	0.101685	0.000712213	0.00187894	0.0199088	0.0157395	0.00255238	0.000738636	7.64046e-05	0.0108728	0.00489236	0.00146515	0.00344078	2.13624e-06	0.0527638	0.0300958	0.0340033	3.63257e-05	0.0225406	0.00163628	0.010084	0.00158321	4.32151e-05
TRIM16L	End_Endo1	29	0.235949	0.00299802	0.0284874	0.0571028	0.00315067	0.0193573	0.0571392	0.3034	0.269291	0.0012698	0.0898112	0.0352682	0.00410414	0.172599	0.000552672	0.0010493	0.00204984	0.00176849	0.000366909	0.000806699	2.05185e-05	0.000585836	0.000638527	2.05185e-05	0.012884	2.05185e-05	0.0302819	0.027284	0.0185318	0.00144854	0.00932504	0.00130602	2.05185e-05	0.000408569	0.0010356
TSC22D1	End_Endo1	29	0.193711	0.00698832	0.0693447	0.125557	0.00862533	0.00930442	0.0364813	0.0758838	0.0434609	0.00265461	0.0267136	0.00855651	0.00152978	0.0442474	0.00544461	0.0149979	0.00611963	0.00303846	0.000940535	0.00163303	0.00051727	0.00108399	0.00120074	0.00210914	0.0483706	0.00467643	0.155761	0.155779	0.0765096	0.00304637	0.0233083	0.010122	0.0029577	0.00247938	0.00112768
TSPAN13	End_Endo1	29	0.344954	0.00730177	0.149415	0.31051	0.00246214	0.03223	0.0462908	0.1752	0.0961937	0.00489581	0.042246	0.0338952	0.00148287	0.0473656	0.000646573	0.000981468	0.00910994	0.0022098	0.00242784	0.00113116	4.08022e-05	0.000135506	8.16555e-05	0.00031241	0.0127266	0.000122401	0.0180516	0.0136808	0.0122359	2.90217e-06	0.0716987	0.000201294	0.00619406	7.51919e-05	0.000386316
USP27X	End_Endo1	29	0.267714	0.00876089	0.0624615	0.105279	0.00875354	0.0229429	0.0832421	0.166076	0.116156	0.00595454	0.0363296	0.0255177	0.0080931	0.0494288	0.0040388	0.00919783	0.00796988	0.000835429	6.48544e-05	0.000845738	6.48544e-05	0.00205567	0.00298775	0.00234987	0.0160468	0.00168225	0.06353	0.0887652	0.0432712	0.00265435	0.0110907	0.000958427	0.00154933	6.48544e-05	0.00131354
VASH1	End_Endo1	29	0.243915	0.0199705	0.407745	0.310956	0.00233069	0.00465544	0.0206648	0.0915464	0.00363839	0.00102315	0.00139046	0.000527074	0.000783668	0.00791833	0.00581928	0.00639847	0.0783332	0.0815795	0.08947	0.00119729	1.65349e-05	0.00513119	0.00766853	0.000771227	0.0236196	0.00069791	0.0389133	0.111031	0.0550985	0.00116717	0.00164163	1.65349e-05	1.65349e-05	1.65349e-05	0.000334633
WNT2B	End_Endo1	29	0.287286	0.00893154	0.100382	0.230018	0.0102679	0.0384539	0.0370147	0.11891	0.196723	0.00582319	0.0671864	0.0415555	0.00101048	0.0732646	0.000730155	0.00107326	0.00670678	0.0226154	0.00281219	0.000739485	7.64386e-05	0.00544376	0.00250907	0.000374196	0.00529951	0.000653476	0.044846	0.0172073	0.00867592	5.43644e-06	0.00327498	0.000668679	0.00710345	0.000108215	0.00108554
YES1	End_Endo1	29	0.156739	0.0058149	0.0666511	0.145524	0.01934	0.0413483	0.0653648	0.176329	0.103785	0.00350027	0.0435805	0.0218054	0.00273929	0.0738476	0.00195355	0.0178549	0.00369648	0.000752429	0.000251835	0.00925368	0.0025096	0.00107831	0.00080953	0.000460115	0.0129484	0.00110007	0.0749117	0.0389326	0.0370037	0.000677034	0.0212244	0.00154609	0.00434004	0.000480674	0.000248991
ZNFX1	End_Endo1	29	0.176437	0.00489237	0.0368757	0.110733	0.00758173	0.0306963	0.0399962	0.146649	0.0842043	0.00281799	0.0287627	0.022203	0.000939339	0.0710396	0.00767263	0.015096	0.0114908	0.0214155	0.00469213	0.00259606	0.000209519	0.00725172	0.00366142	0.00247694	0.0229779	0.00023876	0.10264	0.0940311	0.0537566	0.00100249	0.0134612	0.00080216	0.00549264	0.000348142	0.000402569
AC008537.1	End_Endo1	28	0.207621	0.0047002	0.0522164	0.146177	0.0115454	0.0645121	0.0519759	0.116707	0.194458	0.00553537	0.053954	0.0381746	0.00336887	0.0209837	0.00198518	0.00539857	0.00820566	0.00607629	0.00114136	0.00111885	0.000167268	0.00401805	0.0013639	0.00117917	0.00629433	0.000635686	0.094999	0.0355549	0.0749034	0.000252583	0.0142781	0.00180852	0.00745426	0.000261679	0.000468222
AC008758.5	End_Endo1	28	0.194956	0.00502492	0.163849	0.208655	0.0274633	0.0131608	0.0502972	0.165036	0.0819197	0.00132061	0.0365242	0.00886595	0.00233786	0.0645694	0.00132333	0.00397759	0.00404906	0.0025845	0.00050419	0.0020434	0.00294569	0.00190093	0.00079412	0.000436739	0.0151668	0.00139632	0.051398	0.059365	0.0616339	0.00199118	0.024669	0.00322766	0.00637715	0.000561437	0.000744954
ACBD3	End_Endo1	28	0.184785	0.005127	0.0491297	0.118082	0.00418104	0.0215548	0.0322884	0.123819	0.105236	0.00476362	0.0499253	0.0157134	0.00291962	0.0929836	0.00705892	0.0109285	0.0113771	0.0193372	0.00239472	0.00911842	0.00133462	0.0125875	0.0050177	0.000915246	0.0335697	0.000737999	0.116392	0.0514782	0.0218665	0.000674708	0.0232541	0.00338322	0.00494285	0.00277543	0.00013733
ACKR3	End_Endo1	28	0.0844112	0.00299602	0.0230768	0.0541127	0.0412277	0.0234379	0.00872048	0.0401555	0.045541	0.000390535	0.029316	0.00772747	2.56092e-06	0.00292303	0.000111263	0.000359488	0.0013016	0.000504989	4.57757e-05	0.000573893	9.16044e-05	0.000321968	0.000304043	3.96518e-05	0.0393181	0.00083517	0.473507	0.259791	0.263766	0.00420314	0.000616874	0.000129576	0.00132395	5.09732e-05	0.000340926
ADGRL2	End_Endo1	28	0.163334	0.00730398	0.104172	0.200616	0.00223726	0.00544069	0.0166729	0.0282072	0.0147518	0.00502648	0.0581282	0.00282741	0.00107721	0.204166	0.00158812	0.0028303	0.00215467	0.00165116	0.000541357	0.00129157	1.91894e-06	0.000271195	0.00103224	0.000405592	0.04743	0.00389803	0.146982	0.170152	0.0621037	0.00293163	0.0117715	0.000935708	0.00104911	0.000166409	0.00030779
AHI1	End_Endo1	28	0.131218	0.0106015	0.0435066	0.0964302	0.0145885	0.0260574	0.053194	0.158751	0.0424251	0.00419631	0.0211362	0.0137516	0.00253148	0.0571877	0.0117132	0.0162074	0.00626152	0.00288919	0.00106301	0.00994551	0.00101074	0.00257678	0.000924974	0.00207315	0.0445622	0.0019497	0.158903	0.0862283	0.0613787	0.00274755	0.0246113	0.00383671	0.00333632	0.00203095	0.000796106
AIF1L	End_Endo1	28	0.251302	0.0129641	0.404041	0.442709	0.000508268	0.00630501	0.0154444	0.0385599	0.00498052	0.000259579	0.00140604	0.00152134	1.67176e-05	0.0174341	0.00045028	0.000616723	0.00457089	1.67176e-05	1.67176e-05	0.00126987	1.67176e-05	0.000219419	0.000470754	1.67176e-05	0.0145375	0.00029182	0.0860267	0.0566809	0.0776449	0.00373323	0.118142	0.0975276	0.0292517	0.0646781	0.00202991
AKAP12	End_Endo1	28	0.289546	0.00754626	0.0380205	0.166129	0.072429	0.00158936	0.00207702	0.00357388	0.00307953	0.000136633	0.00158309	0.000978327	7.08084e-05	0.00250595	0.000209492	0.000686837	0.0030953	0.00256186	0.000112821	0.000338814	5.90299e-05	0.000518374	0.000259311	0.000300111	0.0263342	0.000194877	0.350246	0.235074	0.325944	0.00850899	0.00281466	0.0233877	0.00375323	0.0123168	0.00228746
AKAP13	End_Endo1	28	0.117799	0.00893345	0.0435691	0.105933	0.00729105	0.0205067	0.036173	0.0922244	0.0817078	0.00365052	0.0384943	0.0135445	0.00168544	0.0623111	0.0182398	0.0385216	0.0173394	0.021397	0.00458961	0.0146073	0.00352713	0.0109899	0.00797617	0.00447253	0.0212872	0.00122352	0.109289	0.0693531	0.0398016	0.00096253	0.010303	0.00263269	0.0020726	0.00109565	0.00134849
ANKRD10	End_Endo1	28	0.13443	0.0076637	0.0420323	0.109522	0.0108596	0.0277334	0.0323747	0.0844033	0.0406268	0.00315579	0.0113693	0.0125548	0.00241426	0.00953845	0.00746603	0.0139472	0.0121005	0.0133943	0.00224535	0.0050048	0.00104456	0.00657358	0.00388858	0.0061034	0.039883	0.00189098	0.193238	0.16851	0.110036	0.00206809	0.0198678	0.00524836	0.00288452	0.00198	0.00249344
AP002990.1	End_Endo1	28	0.241722	0.00563242	0.130582	0.176058	0.0434125	0.00298045	0.0345938	0.116618	0.0470983	4.31945e-05	0.0289061	0.0101758	0.00242581	0.0706328	0.00781965	0.00979672	0.00290143	0.00501185	0.000772709	0.00479117	0.00362902	0.00202184	0.00286041	0.00156403	0.0682834	0.00316302	0.150116	0.0653577	0.0124255	0.000735133	0.0045166	0.00364443	0.00263556	0.00375566	0.000874556
ASPH	End_Endo1	28	0.163872	0.00762528	0.0705562	0.132023	0.0110101	0.0147348	0.032294	0.101089	0.0439968	0.00308683	0.02761	0.00887607	0.00479635	0.0634846	0.0010315	0.00195296	0.00681205	0.0081526	0.00270008	0.000788762	7.5213e-05	0.00681681	0.00635157	0.000324563	0.0427101	0.00275077	0.19617	0.111329	0.0453198	0.00320305	0.0175236	0.00407484	0.00258907	0.00173487	0.00197564
ATP8A1	End_Endo1	28	0.233229	0.014553	0.211081	0.310421	0.00560274	0.00236691	0.0116551	0.0304648	0.0269555	0.000962467	0.0435068	0.00312126	0.00177055	0.0385364	0.0676341	0.225775	0.0244036	0.0062261	0.00587616	0.00541313	0.000461169	0.00383119	0.00622901	0.0139325	0.00556301	0.00153555	0.0775929	0.0264267	0.0198423	0.000860646	0.00856892	0.00109276	0.000645515	0.000351228	0.00498205
BAG3	End_Endo1	28	0.163733	0.00286384	0.0359888	0.0950116	0.00301439	0.0346866	0.0479839	0.118668	0.109685	0.00588352	0.0483319	0.0221659	0.00120136	0.0778897	0.00565962	0.00711146	0.0182938	0.0131628	0.00208871	0.00216804	0.00020059	0.0157308	0.00158815	0.00157126	0.00757809	0.000650664	0.119474	0.0578033	0.088492	0.00126656	0.0147538	0.00153048	0.00304451	0.000982435	0.000131368
BDKRB1	End_Endo1	28	0.190722	0.00098486	0.0132953	0.0297606	0.000236988	0.629887	0.0866655	0.68223	0.104335	0.000286296	0.0289973	0.118036	1.84373e-05	0.0470224	1.84373e-05	0.000437593	0.00140118	1.84373e-05	1.84373e-05	0.000724946	1.84373e-05	1.84373e-05	1.84373e-05	0.000285596	0.00378453	0.000407423	0.0176038	0.00130023	0.000637425	1.84373e-05	0.000771584	0.000272279	0.0267718	1.84373e-05	1.84373e-05
BMERB1	End_Endo1	28	0.166139	0.00760344	0.0903359	0.155646	0.00786258	0.00567184	0.024038	0.0535168	0.00536377	3.43007e-05	0.00365403	0.00226477	0.00144578	0.0156252	0.0016946	0.00519845	0.00381876	0.00298216	0.000398431	0.00150542	0.000116702	0.000785449	0.000764581	0.000401291	0.0624383	0.0016156	0.372231	0.208635	0.136453	0.00973315	0.00566828	0.0029578	0.00146423	0.00159095	0.00122039
BNIP2	End_Endo1	28	0.15474	0.00778284	0.0925821	0.136428	0.0125813	0.0293474	0.0244532	0.118188	0.0957111	0.00230455	0.0479151	0.0166642	0.00250446	0.0604874	0.00509369	0.0111798	0.0106566	0.0157146	0.00303323	0.00403876	0.000866359	0.0128458	0.0114003	0.00129277	0.0169497	0.00101106	0.0974429	0.0754954	0.038272	0.00379123	0.0145692	0.00303314	0.00365549	0.00302748	0.000709784
C2CD2	End_Endo1	28	0.246928	0.00540507	0.0902529	0.195432	0.00941642	0.0183386	0.0239347	0.102043	0.0195499	0.000337337	0.020647	0.00718567	0.0182105	0.0317053	0.00123138	0.00129706	0.0126107	0.0183538	0.00544829	0.00125931	0.000309093	0.00335551	0.00413273	0.000735959	0.0193082	0.000551853	0.130427	0.142321	0.131871	0.000556509	0.00304409	0.000645579	0.000977851	0.000662614	0.000186137
C4orf19	End_Endo1	28	0.145005	0.00512789	0.1277	0.123127	0.00146955	0.0221899	0.0343561	0.244483	0.0338031	0.00336633	0.0208909	0.0098938	0.00126048	0.0246453	0.00299998	0.00580997	0.0101826	0.00220487	0.000485089	0.00320787	0.000589681	0.00223366	0.00574924	0.0010167	0.0193881	0.00117993	0.0372022	0.0669993	0.0293859	1.11567e-05	0.442216	0.00621428	0.00611509	0.00601996	1.11567e-05
CACHD1	End_Endo1	28	0.193657	0.00601654	0.0513619	0.15913	0.00215789	0.0480357	0.0951963	0.186086	0.130302	0.0052959	0.0207984	0.0303413	0.00364936	0.0898778	0.00013111	0.000148631	0.00225222	0.000679871	0.000176159	0.000720824	9.86809e-06	0.000392318	0.000126838	5.28817e-05	0.0233681	0.00452296	0.113921	0.0208469	0.0228047	0.000732485	0.0111411	0.00144265	0.006738	0.000433804	1.85368e-05
CALML4	End_Endo1	28	0.266752	0.0059091	0.082933	0.244124	0.0265699	0.0376249	0.0305526	0.199068	0.0535206	0.00544345	0.020249	0.023826	0.00226402	0.0549151	0.0118945	0.0055305	0.0175417	0.010159	0.000721221	0.00168326	4.03189e-05	0.0125692	0.00588862	4.03189e-05	0.0322795	0.00170308	0.064062	0.0466142	0.0153176	0.00164886	0.00586342	0.0034009	0.00295228	0.00199772	4.03189e-05
CARS1	End_Endo1	28	0.209086	0.00548938	0.0640094	0.121704	0.0100461	0.0118634	0.0242576	0.160072	0.045766	0.0049606	0.0393316	0.0133179	0.00650573	0.133037	0.0120229	0.0180874	0.00369417	0.00686782	0.00186135	0.00266007	0.000338494	0.00262354	0.00412621	0.00440764	0.0302499	0.000237335	0.0786549	0.0823971	0.0504483	0.00151913	0.0236402	0.00285433	0.00435529	0.00318537	0.00083404
CD274	End_Endo1	28	0.509421	0.00205767	0.024154	0.101355	0.00588846	0.00631119	0.0349823	0.100649	0.00994824	0.00184964	0.0116337	0.0062782	0.00241528	0.176229	0.00656344	0.008238	0.074206	0.126658	0.0294874	0.14753	0.0253523	0.026596	0.0370699	0.00587978	0.00300017	0.000888996	0.0179519	0.0316194	0.00966219	5.08985e-05	0.0168146	5.08985e-05	0.00310668	5.08985e-05	5.08985e-05
CDC14A	End_Endo1	28	0.191584	0.00932224	0.0887289	0.193536	0.0140291	0.00906887	0.0454867	0.0900409	0.0269752	0.00241891	0.0251173	0.00727866	0.00140522	0.0371612	0.0677904	0.140898	0.0233733	0.0118439	0.00309167	0.0171292	0.00276213	0.00617423	0.00218568	0.0164104	0.00956497	0.00052709	0.0746132	0.0423491	0.0325564	0.000244789	0.011722	0.0037692	0.00423734	0.000896032	0.000227896
CDK9	End_Endo1	28	0.228007	0.00588991	0.0633409	0.163807	0.016194	0.0197458	0.0953237	0.257856	0.0712459	0.00490083	0.0371676	0.019872	0.00344133	0.0982371	0.005149	0.010195	0.0152702	0.00903704	2.30002e-05	0.00174772	0.000728043	0.00155023	0.00105743	0.000832238	0.00365343	0.00300377	0.047934	0.0411779	0.0236915	0.000391308	0.0122064	0.0021144	0.00284129	0.00135237	0.000465522
CHD7	End_Endo1	28	0.224743	0.00811301	0.0615313	0.172532	0.0112853	0.0289987	0.0647519	0.220667	0.15376	0.00163615	0.0722186	0.0274795	0.0020309	0.148179	0.00827984	0.00955134	0.00586457	0.00493092	0.000438351	0.00734893	0.00208	0.00283033	0.00170439	0.000505859	0.00214245	1.55404e-06	0.00675349	0.0180623	0.0117429	1.55404e-06	0.0147692	0.00636624	0.00473181	0.00243409	0.00065708
CLCF1	End_Endo1	28	0.3304	6.23214e-05	0.0512998	0.0977784	0.0100911	0.00538545	0.012193	0.019018	0.0173776	0.00843113	0.0107546	0.00569299	6.23214e-05	0.00538867	0.0168775	0.0236334	0.0193725	0.071251	0.00271457	0.0133452	6.23214e-05	0.0141388	0.00175758	0.00385121	0.0253671	6.23214e-05	0.416351	0.0673877	0.133714	0.0044095	0.0201845	0.00715604	0.00809374	6.23214e-05	0.00222695
CLU	End_Endo1	28	0.210022	0.0200805	0.0851694	0.229947	0.0369924	0.00352543	0.00840361	0.0145199	0.00570251	0.00108023	0.00607691	0.00171925	0.000166723	0.0117522	0.00503958	0.00348911	0.00209701	0.000848643	6.627e-05	0.0091961	0.00727111	0.000541546	0.000730874	0.000223234	0.0454527	0.000105522	0.531573	0.0752883	0.0474263	0.00789901	0.0258521	0.00522851	0.00150049	0.00282659	0.00757729
CNR1	End_Endo1	28	0.256327	0.00458972	0.105621	0.193006	0.000757984	0.00452299	0.0065824	0.00794734	0.00119329	5.23628e-05	0.00118807	5.23628e-05	5.23628e-05	0.00528371	0.00141231	5.23628e-05	0.000780417	0.00256141	5.23628e-05	5.23628e-05	5.23628e-05	5.23628e-05	0.00147652	5.23628e-05	0.0101505	5.23628e-05	0.030442	1.30623	0.234323	0.0124217	0.000650397	5.23628e-05	0.00125083	5.23628e-05	0.00314601
COL4A1	End_Endo1	28	0.236972	0.0121441	0.133663	0.210662	0.0134821	0.000367961	0.00192587	0.00338706	0.00113557	8.3442e-05	0.000661047	0.000298561	0.000247317	0.00468403	0.000123393	0.000280611	0.00109608	0.000297677	0.00037263	0.000382506	2.4413e-05	0.000206229	0.000445156	0.000108727	0.100861	0.000274195	0.135712	0.448944	0.266551	0.00821339	0.00143575	0.000652057	0.000260866	0.000415192	0.00332672
COL4A2	End_Endo1	28	0.210481	0.0128065	0.129885	0.189923	0.0136968	0.00045154	0.00168877	0.00280136	0.000904758	3.2073e-05	0.000559324	0.000272612	0.000441535	0.00323097	7.15519e-05	0.000368636	0.00121752	0.000715325	0.000212997	0.000279456	7.66294e-05	0.000485043	0.000286251	0.000151076	0.0865575	0.000111136	0.150141	0.504977	0.263824	0.0120359	0.000924545	0.00144834	0.00067069	0.000803937	0.00444993
CPNE5	End_Endo1	28	0.210533	0.00968788	0.258088	0.256096	0.0656713	0.0115691	0.0272516	0.0557728	0.109004	0.00315429	0.0826893	0.0143454	0.000249214	0.0533958	0.0013584	0.00229487	0.00515856	0.00209658	0.00146659	0.00491468	0.00321366	0.000370671	0.000858118	0.000800379	0.00894615	0.058654	0.0679372	0.0335347	0.0310033	0.00022089	0.00364549	0.0035612	0.00295253	1.29857e-05	1.29857e-05
CRACR2B	End_Endo1	28	0.430867	0.0229478	0.25244	0.526357	0.195578	0.00562302	0.0587995	0.0179227	0.00384258	0.0238569	0.00526961	0.00163981	0.00125824	0.00403052	0.000660307	0.00545467	0.0118427	0.00216916	2.24181e-05	0.00526977	0.00130886	0.0038205	0.00547466	2.24181e-05	0.00269547	2.24181e-05	0.00519067	0.014693	0.00525016	2.24181e-05	0.537664	0.00208942	0.0054065	2.24181e-05	0.000453759
CSRNP1	End_Endo1	28	0.151082	0.00173332	0.0187251	0.064906	0.00326411	0.051862	0.0326189	0.0668177	0.141234	0.00392987	0.0602345	0.0257918	0.000394596	0.026445	0.0117796	0.0210444	0.0168741	0.0226052	0.00428289	0.0056623	0.00124426	0.0178569	0.00335223	0.00262859	0.00619006	0.000730142	0.133086	0.0646523	0.207965	0.00039079	0.0101178	0.000443074	0.00410561	0.000240638	0.000262021
CTSH	End_Endo1	28	0.358016	0.0144718	0.198148	0.353455	0.0546665	0.00201724	0.0109127	0.0114327	0.00837058	0.00062209	0.00479154	0.00217917	4.67318e-05	0.00889951	0.012911	0.00655948	0.0299209	0.1016	0.0299125	0.00110346	2.4358e-06	0.0297898	0.0298216	0.000758284	0.0250735	0.000662526	0.181602	0.033642	0.0141266	4.14205e-05	0.023345	0.00518255	0.00101472	0.00189135	4.92762e-05
DAB2	End_Endo1	28	0.220031	0.00518605	0.0984091	0.167239	0.0199735	0.000357654	0.00146996	0.0010435	0.0011093	4.09969e-05	0.00085558	2.64142e-06	5.06768e-05	0.00120551	7.77182e-05	0.000262839	0.0157674	0.012296	0.0020164	0.000698227	3.7136e-05	0.0757628	0.0852026	9.54834e-05	0.10308	0.0054385	0.835258	0.0985037	0.0411058	0.000380066	0.000771797	0.00122492	0.00083706	0.00124826	2.64142e-06
DENND11	End_Endo1	28	0.170464	0.0120296	0.19122	0.188784	0.0167177	0.0224189	0.0337498	0.0838528	0.0812701	0.0108226	0.0477302	0.0140529	0.0032128	0.0525704	0.00749564	0.0182717	0.0134196	0.0143287	0.00129299	0.00296027	0.00106339	0.00811636	0.00687305	0.00190118	0.0174756	0.00173559	0.0484981	0.0724162	0.025506	0.00171507	0.0422097	0.00200184	0.00303944	0.000598289	0.000160329
DENND5A	End_Endo1	28	0.174931	0.00774517	0.0631968	0.141082	0.00643024	0.032411	0.0373145	0.078276	0.0127422	0.000948857	0.00213876	0.0110499	0.00145912	0.00563558	0.00165786	0.0044561	0.0211567	0.0386738	0.00537901	0.00820463	0.0012258	0.0171703	0.00669363	0.000269594	0.0281063	0.00149431	0.181368	0.15285	0.15669	0.00247517	0.011709	0.00332071	0.00402197	0.00239157	0.000650207
DLC1	End_Endo1	28	0.164078	0.00779232	0.058211	0.134139	0.00537562	0.00282763	0.00573856	0.0129706	0.0041781	0.000167541	0.00255774	0.00116047	0.00211987	0.00540908	0.000142932	0.000448999	0.00157404	0.000710936	0.00021663	0.00363011	0.00432915	0.000416761	0.000248628	0.000159029	0.0629558	0.00434015	0.38656	0.406155	0.174635	0.00160647	0.00147822	0.00755247	0.00109241	0.00117314	0.00491467
DPYSL3	End_Endo1	28	0.27286	0.00973477	0.143396	0.288113	0.0755436	0.00127043	0.00296816	0.00240292	0.00140916	0.00098833	0.0020417	0.000738283	0.000892926	0.00275712	0.000424155	0.000623265	0.0025481	0.0009466	0.000137306	0.000876846	3.15953e-06	0.000383726	0.000737614	3.15953e-06	0.132621	0.00663265	0.637502	0.0661579	0.0524406	0.0174895	0.0116396	0.00175779	0.000892773	0.00112284	0.000579489
DTX3L	End_Endo1	28	0.163062	0.00402995	0.110557	0.128086	0.0124842	0.0206718	0.0295385	0.230083	0.0367701	0.0023471	0.0104917	0.00822376	0.0003769	0.0706382	0.00736795	0.0102289	0.00340082	0.00864976	0.00276096	0.00352257	0.00165586	0.00512266	0.0078137	0.00135684	0.0372934	0.00103387	0.118094	0.123879	0.0290116	0.000993282	0.0126132	0.00239509	0.00200866	0.000630137	0.00269061
EFNB2	End_Endo1	28	0.351721	0.00936611	0.150439	0.251849	0.0310329	0.0494593	0.0547491	0.0674438	0.183975	0.0227216	0.083415	0.0283687	0.014579	0.0621996	0.000114324	0.000421659	0.0026845	0.000226331	0.000114358	0.000370281	2.63162e-06	0.000267125	0.000173689	0.000198307	0.00811811	0.00211265	0.0125869	0.0155493	0.0130417	0.00242213	0.00517298	0.00210813	0.00932666	0.000935051	0.000132708
ERI1	End_Endo1	28	0.185161	0.00448251	0.0568576	0.128012	0.00582766	0.022747	0.0634418	0.222822	0.0586817	0.00271285	0.0187773	0.0178565	0.00126216	0.0933484	0.00891981	0.013836	0.0106254	0.0102601	0.00389971	0.00654069	0.00131568	0.00611649	0.00340773	0.00342915	0.0164948	0.000370276	0.113346	0.0456771	0.0385606	0.000443397	0.0140498	0.00175362	0.00350757	0.000483733	0.000184732
FADS3	End_Endo1	28	0.156295	0.0113041	0.0678587	0.158255	0.0104278	0.00112913	0.00677407	0.00785958	0.00203101	0.00017809	0.000579964	0.000529899	0.000655318	0.0022179	0.00487854	0.00979583	0.0113077	0.011963	0.00297537	0.00543622	0.000736089	0.00289821	0.00127186	0.00139152	0.0228945	0.00192228	0.153521	0.543696	0.370566	0.00475094	0.00141645	0.00794812	0.000467314	0.00329607	0.00360079
FAM91A1	End_Endo1	28	0.164465	0.00504508	0.0676288	0.133219	0.00640146	0.0284355	0.0369109	0.134053	0.114681	0.00276829	0.0554034	0.0271379	0.00251672	0.0806378	0.0057054	0.0129797	0.0119328	0.0143327	0.00177794	0.00346257	0.000409739	0.0136721	0.0162917	0.00164318	0.0185644	0.00117363	0.0551247	0.0697014	0.0439884	0.000477727	0.0147843	0.00313883	0.00633724	0.00126708	0.000491403
FAR2	End_Endo1	28	0.294265	0.0108382	0.237157	0.329538	0.0459327	0.00848499	0.0215804	0.0655621	0.0267264	0.000920556	0.0157626	0.00642182	0.0115211	0.0468185	0.0105249	0.0173461	0.00854875	0.00508109	0.000711829	0.00237623	0.00410342	0.00471551	0.00343801	0.00252344	0.0185429	0.000687378	0.0915908	0.0500018	0.01795	0.000542041	0.00895113	0.0158334	0.00509245	0.00865326	0.00259862
FILIP1	End_Endo1	28	0.174838	0.0107187	0.112251	0.2795	0.0362137	0.00354497	0.0107669	0.033104	0.0031466	1.64955e-05	0.00354894	0.00150092	0.000781797	0.0116435	0.00136115	0.00164592	0.00348481	0.00142144	1.64955e-05	0.00125283	0.000273291	0.00189762	0.000214577	0.000596754	0.0161176	1.64955e-05	0.0709511	0.419245	0.306736	0.0466509	0.00542299	0.00785088	0.00178271	0.00143232	0.000333834
FKRP	End_Endo1	28	0.180119	0.00566339	0.0308164	0.11615	0.00561017	0.0379017	0.0888857	0.256184	0.033423	0.00414291	0.0167362	0.0218783	0.00264631	0.0571358	0.00267786	0.00634959	0.0105305	0.00836266	0.000675914	0.00182151	0.000670072	0.00444337	0.00295967	0.00208273	0.0180348	0.00255011	0.116756	0.0769492	0.0605612	0.00234106	0.0199274	0.000881479	0.00703578	0.000864528	0.00030212
FNDC3B	End_Endo1	28	0.117806	0.00733962	0.0455215	0.109821	0.0122595	0.0437946	0.0499887	0.113136	0.0471384	0.00217489	0.00999171	0.0147928	0.00226218	0.019883	0.00419975	0.0089703	0.0118435	0.0179138	0.002692	0.00410911	0.000595293	0.00952785	0.00536124	0.00291033	0.0387885	0.00133307	0.197291	0.0949779	0.073975	0.00211026	0.0163905	0.00350891	0.00318206	0.00125572	0.00199886
FOXO1	End_Endo1	28	0.156562	0.00705926	0.0661175	0.153524	0.0211563	0.0283626	0.0420199	0.0827067	0.0858373	0.00244673	0.0435214	0.01509	0.00201243	0.0405717	0.0201451	0.0436194	0.0126263	0.0106434	0.00117151	0.00695773	0.000340424	0.00792831	0.00268471	0.00859447	0.0139243	0.000672181	0.128023	0.0412544	0.0389419	0.00176505	0.0115819	0.00245989	0.00323297	0.000538933	0.00141613
FRMD3	End_Endo1	28	0.170391	0.00872973	0.0966729	0.277122	0.00380218	0.00727079	0.00867114	0.027846	0.0151073	0.000382209	0.0123387	0.00397173	0.00052446	0.0168806	0.00179796	0.00321566	0.00397805	0.00148175	6.82419e-05	0.00066562	0.000275999	0.00209726	0.00135403	0.000761406	0.0294668	0.000314712	0.0328243	0.646738	0.176533	8.16434e-05	0.00704623	0.00234278	0.00181052	0.000599433	0.0129587
GFOD1	End_Endo1	28	0.152963	0.00997159	0.128723	0.216751	0.00840423	0.0103733	0.0450651	0.0944669	0.061583	0.00466635	0.0502313	0.0130696	0.00106622	0.148965	0.00382189	0.0211984	0.00961576	0.0126905	0.00144129	0.00164276	0.000116911	0.00645857	0.00239411	0.000834354	0.00745885	0.00331285	0.0351999	0.0644276	0.0834235	0.00219601	0.00430764	0.00168072	0.00461768	0.000296093	1.51653e-06
GIT1	End_Endo1	28	0.273836	0.00769739	0.128056	0.202211	0.0395594	0.0334497	0.0237932	0.271999	0.121675	0.00296585	0.0407013	0.0275388	0.00191663	0.0249013	0.00510895	0.00703657	0.00540347	0.00505023	1.39392e-05	0.00154014	0.000441046	0.0016025	0.00156794	0.000504166	0.0148943	0.00101903	0.0385525	0.0293355	0.0193453	0.000569493	0.0103893	0.00525164	0.00515267	0.000689984	0.00507473
GLRA1	End_Endo1	28	0.186316	0.00176477	0.042442	0.166243	0.00872809	0.0287278	0.0661369	0.208997	0.11233	0.00315601	0.0541465	0.0308314	0.000485205	0.0393783	0.0146272	0.0113719	0.00839139	0.00717716	0.00392355	0.00229944	0.000355559	0.00170395	0.0016718	0.00505786	0.00739371	2.52769e-05	0.0753672	0.0511804	0.0611724	0.00103321	0.00732659	0.00250309	0.00346936	2.52769e-05	2.52769e-05
GPR137C	End_Endo1	28	0.187061	0.00876725	0.0765226	0.187264	0.0127542	0.0135803	0.101808	0.298597	0.0660866	0.00153708	0.0330597	0.0147344	0.00472143	0.0673892	0.00580068	0.0034733	0.0177404	0.00456708	0.000792224	0.000489293	0.000266279	0.00246585	0.00119202	0.000906749	0.0181916	0.00301061	0.0717436	0.0367837	0.0171947	0.00088496	0.00746732	0.00216053	0.00277876	0.000416574	0.000222339
GPRC5B	End_Endo1	28	0.32539	0.0104611	0.104694	0.372383	0.0816544	0.0016642	0.00696016	0.0100345	0.00183919	6.98984e-06	0.00115786	0.000998796	0.000578904	0.00260753	6.98984e-06	8.20147e-05	0.00358459	0.000553656	0.000518827	0.00124576	6.98984e-06	0.00244595	0.0020538	0.00010824	0.0265071	0.000911663	0.188359	0.177326	0.218883	0.000493057	0.0452078	0.0136564	0.0011413	0.00175705	6.98984e-06
GRPEL2	End_Endo1	28	0.180168	0.012065	0.217077	0.204511	0.0386546	0.0115748	0.0242337	0.153632	0.0862875	0.00169595	0.0448041	0.0203743	0.00369294	0.149082	0.015053	0.012106	0.00551191	0.00143063	1.17819e-05	0.00150318	0.000165685	0.00106198	0.00249344	0.00257465	0.00898191	0.000497155	0.0440983	0.0360926	0.0130288	0.00123903	0.0108699	0.00334533	0.00312496	0.000583165	1.17819e-05
HELZ2	End_Endo1	28	0.149504	0.00850576	0.0421928	0.0854252	0.00508762	0.0166255	0.0669198	0.34415	0.0571204	0.00149042	0.030803	0.0187072	0.000116569	0.24225	0.00387165	0.0117549	0.00521116	0.00761522	0.00279787	0.00110232	0.00032093	0.00306057	0.00114245	0.00250804	0.0234972	0.000985661	0.0563772	0.0427372	0.0310229	6.07535e-06	0.0103437	0.000953714	0.000978117	0.000876849	0.000611494
HIF1A	End_Endo1	28	0.140952	0.0058297	0.039585	0.10435	0.00868761	0.0227643	0.0385482	0.130233	0.052338	0.00450223	0.0283684	0.012946	0.00136324	0.0830123	0.00663285	0.0138944	0.0131799	0.0152698	0.00234052	0.005698	0.000954335	0.0163361	0.00881202	0.00191207	0.0251446	0.00037893	0.103729	0.0842363	0.0571851	0.00208506	0.0467498	0.000845428	0.00248569	0.000337948	0.000328655
HIF3A	End_Endo1	28	0.182347	0.0237564	0.162216	0.378016	0.199078	0.00932684	0.0153148	0.0392876	0.0181373	0.000436728	0.0111113	0.00431306	0.000877795	0.025377	0.001083	0.00295526	0.00678814	0.00281218	0.000307019	0.00119045	9.93159e-05	0.000475405	0.000793828	0.00140951	0.013931	0.00137142	0.149461	0.117379	0.0466848	0.0125931	0.0103342	0.00317151	0.00159413	0.000349526	0.0010417
HLA-DRB5	End_Endo1	28	0.704031	0.0158677	0.110595	0.51321	0.000351328	0.00835296	0.00158825	0.0056045	0.0352828	0.0107097	0.0157745	0.00695368	0.000375554	0.000634657	0.00215814	0.0101022	0.11827	0.324897	0.0582034	0.00103224	0.00015361	0.079676	0.0476473	0.00271668	0.000507081	2.9078e-06	0.00556811	0.00185211	0.00125096	0.000205079	0.000325538	0.000718443	0.00109592	2.9078e-06	5.88311e-05
HSD17B14	End_Endo1	28	0.276502	0.00721097	0.072359	0.200553	0.00739045	0.00754991	0.0387437	0.0708764	0.0147721	0.00284673	0.00680034	0.00248704	0.000782749	0.0167118	0.00102525	0.00200798	0.0150117	0.00374505	0.00335265	0.00309741	0.000232293	0.0208946	0.0105354	0.00113777	0.0232299	0.000697091	0.302846	0.0782129	0.103021	0.0023808	0.00280388	0.0225566	0.00352168	0.026517	0.000990853
HUS1	End_Endo1	28	0.225797	0.00637395	0.0953278	0.120605	0.00790271	0.0162308	0.0342873	0.19255	0.0664765	0.00218202	0.0324366	0.0149798	0.00333664	0.133505	0.00713513	0.0127989	0.0112512	0.0176339	0.00420919	0.00289265	0.00215111	0.0064989	0.00419495	0.00124106	0.0222996	7.24209e-06	0.0643213	0.0495695	0.0229272	0.00154028	0.027548	0.00299653	0.00267397	0.00582269	0.000807248
IER3	End_Endo1	28	0.161652	0.00521672	0.0161285	0.0937975	0.00381794	0.0354697	0.0568664	0.117368	0.0786872	0.0116967	0.0438866	0.0178561	0.00103718	0.0471665	0.000448665	0.00135751	0.0120076	0.0230063	0.00175484	0.00152824	0.000554505	0.0154333	0.00375587	0.0001694	0.00982131	0.00116819	0.143705	0.0640728	0.138838	0.000192346	0.0201616	0.000982031	0.00344775	0.000227508	0.000524898
IFI27	End_Endo1	28	0.169012	0.0107242	0.120365	0.194325	0.000902183	0.00418608	0.0366717	0.29516	0.0201264	0.00546769	0.0221488	0.00872803	0.000369239	0.218791	0.000619877	0.00095709	0.00165448	0.000668997	0.000415147	0.000328525	4.1114e-05	0.000290348	0.00127988	0.000187504	0.0130212	0.000437665	0.0339717	0.0431421	0.0114356	0.000130882	0.00141022	0.00395319	0.00152998	0.00446714	0.00135138
IFIT5	End_Endo1	28	0.267239	0.00972575	0.105695	0.126772	0.00690052	0.0141849	0.0208738	0.264108	0.0118348	1.95036e-05	0.00733368	0.00943968	0.000374337	0.075837	0.00204137	0.00781179	0.0012379	0.00178631	0.000348751	0.000766728	0.000274314	0.00131411	0.00324327	0.00120245	0.0387524	0.000823231	0.145049	0.140247	0.0334517	0.00137676	0.00344042	0.00398196	0.00210788	0.00809399	0.00466814
IKBIP	End_Endo1	28	0.226769	0.00933294	0.123251	0.201332	0.0149119	0.00718826	0.0242109	0.0945806	0.0209203	0.00031178	0.0057185	0.0073841	0.00114745	0.0111932	0.00736029	0.0184648	0.016486	0.0166105	0.00548897	0.00547422	0.00116124	0.005577	0.00486051	0.00236473	0.0874154	0.000492085	0.183888	0.126565	0.0362186	0.000565767	0.00393916	0.00334238	0.00143042	0.00339725	0.000270538
INAFM2	End_Endo1	28	0.278681	0.00175494	0.162784	0.162549	0.00463127	0.000776203	0.00548543	0.0058703	0.00815847	0.00288305	0.0426904	2.87349e-05	2.87349e-05	0.0357093	0.000774242	0.00106063	0.0114647	0.0173313	0.00324908	0.00158708	0.00102902	0.012303	0.0104903	0.000445167	0.0131531	2.87349e-05	0.029285	0.415102	0.304714	0.00862315	0.0231672	0.00182992	0.00175247	0.000572271	0.00971605
INHBB	End_Endo1	28	0.500065	0.018175	0.174847	0.378102	0.014645	0.00105661	0.145219	0.0088096	0.00369485	0.0229223	0.00188471	0.000578552	0.00342092	0.00163006	0.000330974	0.000291619	0.00391881	0.000158188	1.22906e-05	0.000566614	1.22906e-05	1.22906e-05	0.000346023	0.000444569	0.0811884	0.00351962	0.417033	0.0117054	0.00150589	0.000209067	0.015951	0.000980331	0.00257242	1.22906e-05	1.22906e-05
KCNE1	End_Endo1	28	0.329042	0.00370568	0.0822519	0.193909	0.0213494	0.0254435	0.0521407	0.189061	0.021371	0.000787048	0.0215371	0.0103117	0.00240388	0.0847626	0.00419307	0.00696363	0.0238151	0.0214533	0.00383412	0.00126248	5.06582e-05	0.0118677	0.0315267	5.06582e-05	0.0122265	5.06582e-05	0.0371793	0.0493265	0.0267934	5.06582e-05	0.0347464	0.00749599	0.00829953	0.00602967	0.00102585
KCNG3	End_Endo1	28	0.215779	0.00419825	0.0287848	0.13798	0.00261213	0.0646527	0.134123	0.552575	0.0566116	0.00220201	0.0196962	0.0282789	0.00305708	0.0625552	0.00133686	0.00252933	0.00519651	0.00280518	1.27811e-05	0.00221968	0.000675566	0.000404411	0.000587263	0.000787728	0.00730315	0.00139514	0.0387042	0.0253438	0.0195709	0.000217406	0.0177407	0.000433208	0.00613825	0.000254465	0.000337642
KLHL3	End_Endo1	28	0.206173	0.0219846	0.230473	0.364661	0.178913	0.0125764	0.0358172	0.176574	0.0275498	0.00111372	0.00963222	0.0078995	0.00511609	0.0363525	0.00686512	0.0121276	0.00401027	0.00358544	0.000300646	0.00172898	0.000533625	0.00183008	0.00100567	0.00234038	0.0151752	0.00188306	0.0343982	0.0344056	0.0233627	0.00155326	0.00220732	0.00503114	0.00318	0.00286419	0.00613869
LACTB	End_Endo1	28	0.190247	0.00329241	0.0331497	0.0840741	0.0102223	0.0325394	0.0279128	0.0930557	0.1101	0.00436534	0.0522389	0.0237055	0.0011107	0.0909077	0.0033253	0.00676133	0.0102294	0.0324332	0.00782752	0.00717259	0.0021805	0.00885401	0.0107535	0.000982151	0.0168243	2.8277e-06	0.133332	0.0764406	0.0527665	0.000406837	0.0164604	0.00148481	0.00405902	0.000756259	0.000564328
LAMC1	End_Endo1	28	0.195959	0.0102815	0.0826209	0.16194	0.0234389	0.0321971	0.0286272	0.0702314	0.00825243	0.000516012	0.00129802	0.00787212	0.00156649	0.0028438	8.60426e-05	9.15164e-05	0.00166322	0.000481864	0.000249299	0.000340044	2.40469e-05	0.000134222	0.000420053	5.8469e-05	0.0568361	0.00164986	0.288463	0.220853	0.110499	0.00594176	0.00467935	0.00223085	0.00340931	0.00101896	0.0031114
LAMC2	End_Endo1	28	0.197827	0.00674106	0.0160779	0.0947834	0.00705411	0.221823	0.132155	0.344101	0.175468	0.00619488	0.0392969	0.0704331	0.00176273	0.00840282	7.52409e-05	0.000303943	0.00187073	0.000383985	5.95036e-06	0.000509315	5.95036e-06	0.000400507	5.95036e-06	9.21422e-05	0.00325138	5.95036e-06	0.0384023	0.0208633	0.0138354	0.0001012	0.0113174	0.000201624	0.0223928	0.000118451	5.95036e-06
LIMK2	End_Endo1	28	0.192122	0.004834	0.05757	0.115647	0.0111894	0.0469678	0.0882338	0.260211	0.157029	0.00610003	0.0784758	0.0287159	0.00389834	0.149282	0.00362723	0.00599353	0.00762843	0.00566114	0.000683324	0.00230783	0.000420496	0.00482865	0.00209499	0.00192916	0.00340252	0.000250235	0.0154441	0.0117881	0.00534071	0.000201182	0.0224368	0.000850989	0.00545534	0.000665384	0.000688828
LRRC8B	End_Endo1	28	0.191607	0.00205389	0.0402483	0.0853376	0.00118761	0.0472584	0.0401166	0.182379	0.116527	0.00167446	0.0586401	0.0238847	0.00120371	0.135003	0.0184607	0.0168134	0.0112965	0.0203585	0.00394304	0.00374517	0.000507275	0.00572346	0.00157768	0.00406154	0.00266649	6.21895e-05	0.0191288	0.0538085	0.0918833	0.00214485	0.0272435	0.00176047	0.00865824	0.000748234	0.00136951
LYL1	End_Endo1	28	0.36113	0.00698117	0.772066	0.557159	0.0969494	0.000672548	0.00193497	0.00858577	0.00663551	1.77587e-05	0.00488284	0.00161606	1.77587e-05	0.0298006	0.0162308	0.00593388	0.0329718	0.0442256	0.00770916	0.00659142	0.0202355	0.0240799	0.0448646	0.00355066	0.0047604	0.00193943	0.0195072	0.0222841	0.0104496	0.00141212	0.00185221	0.00233386	1.77587e-05	0.000353609	0.000896277
MAFK	End_Endo1	28	0.174826	0.0034921	0.0387931	0.0961861	0.00646296	0.0339311	0.0352378	0.0733063	0.117138	0.00648705	0.0510552	0.0226703	0.00102267	0.0746957	0.00389349	0.00810678	0.00772144	0.00977527	0.000882732	0.00169596	0.000211405	0.0107416	0.00317576	0.00138144	0.0138396	0.000200261	0.0585227	0.11143	0.192449	0.00264159	0.0181243	0.00080187	0.00552626	0.000135637	0.000547182
MALL	End_Endo1	28	0.217027	0.00913667	0.258603	0.277876	0.00473204	0.0160371	0.0246529	0.156321	0.0447037	0.00126854	0.115675	0.015531	0.000481461	0.461339	0.00106904	0.00318572	0.00121693	0.00017435	0.000395771	0.000256779	5.44889e-05	0.000110567	0.000460164	0.000819657	0.00205744	0.000163466	0.00695706	0.00655025	0.00180163	6.5906e-05	0.00222309	0.00153982	0.00265804	7.71404e-05	0.000195453
MAPK3	End_Endo1	28	0.189926	0.00400942	0.194658	0.196092	0.0242139	0.00925646	0.0169347	0.0865003	0.0426743	0.00148298	0.0423204	0.0126958	0.00123231	0.178734	0.00300097	0.00526923	0.00404988	0.00417987	0.000408507	0.00111355	4.61545e-05	0.00268186	0.00380512	0.000731562	0.0114663	0.00107038	0.108714	0.0754872	0.0314113	0.00145028	0.0147276	0.00397795	0.0031845	0.00129734	0.00149067
2020-03-02	End_Endo1	28	0.295333	0.00989608	0.199042	0.236917	0.0386596	0.00199962	0.0187253	0.00962345	0.00385384	0.00160597	0.0018254	0.00160101	0.000772551	0.00452897	0.000117946	0.000476518	0.00459784	0.000419784	0.00126077	0.00221347	0.000590741	0.000266177	0.00082331	0.000337293	0.0292601	0.00076919	0.145082	0.26585	0.137887	0.00364899	0.104037	0.00735695	0.0116526	0.00402953	0.000188725
MAST2	End_Endo1	28	0.136511	0.00539326	0.0415701	0.108984	0.00813424	0.0160402	0.0529701	0.14956	0.0504274	0.00208759	0.0240987	0.0108082	0.00149767	0.0515568	0.00657378	0.0166907	0.0161544	0.019961	0.00485471	0.0045733	0.00116175	0.00610858	0.00421199	0.00296473	0.0346785	0.00252501	0.160114	0.093092	0.0550925	0.00141945	0.0278593	0.00206082	0.00139095	0.00138858	0.00116841
MET	End_Endo1	28	0.372829	0.0113675	0.168566	0.288427	0.00648749	0.207655	0.0857576	0.254047	0.135377	0.00118393	0.0313625	0.0688827	0.00341532	0.015756	0.000369307	0.000513037	0.00101	0.000462713	4.22999e-06	0.000669154	4.22999e-06	0.000120684	5.50066e-05	4.22999e-06	0.000345302	4.22999e-06	0.00354976	0.00266708	0.000949807	7.19352e-05	0.00162651	0.00021404	0.0135558	4.22999e-06	0.000253612
MID1	End_Endo1	28	0.17751	0.00713312	0.0606896	0.111084	0.0206297	0.0200114	0.0632048	0.296179	0.022299	0.00392636	0.0109564	0.0131449	0.00165656	0.0590885	0.000612799	0.00103047	0.00359913	0.00172964	0.000246823	0.000661884	1.59477e-06	0.000404541	0.000716974	0.000255422	0.0186366	0.00049639	0.192771	0.0857423	0.0398433	0.00182764	0.02958	0.00250112	0.00408405	0.000426417	0.00117846
MMP15	End_Endo1	28	0.315084	0.0127376	0.358003	0.470324	0.00430128	0.00757169	0.0842822	0.244695	0.015764	0.0134379	0.00943085	0.00381998	0.00877575	0.0581033	0.000497202	0.00261432	0.00177391	0.000505997	3.9295e-05	0.00104666	3.9295e-05	0.000515943	0.00110736	3.9295e-05	0.00688813	3.9295e-05	0.0153075	0.018504	0.0100275	0.00455911	0.0232232	0.00450352	0.00839331	3.9295e-05	3.9295e-05
MPDZ	End_Endo1	28	0.242302	0.0117407	0.127222	0.232579	0.0443015	0.0109852	0.0123807	0.0497254	0.0135908	0.000263842	0.00468347	0.00437732	0.0020973	0.00553415	0.000251178	0.000817836	0.00213121	0.000607126	0.000221298	0.000703938	2.75855e-05	0.000605751	0.000129484	3.03791e-05	0.041332	0.000696959	0.253643	0.189	0.0954405	0.00911001	0.00820377	0.0127743	0.003196	0.00718086	0.000932439
MRAP2	End_Endo1	28	0.312768	0.00945926	0.0878019	0.25571	0.0307616	0.0476898	0.0779998	0.259095	0.0190833	0.00305311	0.00920615	0.00666144	0.00162471	0.0141109	4.40789e-05	0.0036527	0.000548509	0.00198792	0.00078856	0.00109822	4.40789e-05	0.000578799	0.000573664	4.40789e-05	0.0262167	4.40789e-05	0.136297	0.0456597	0.032507	0.00511569	0.00461011	0.00149577	0.00322827	4.40789e-05	4.40789e-05
MRPL33	End_Endo1	28	0.152122	0.00756169	0.0963018	0.129595	0.0163118	0.0183704	0.0228245	0.100763	0.0604913	0.00438255	0.0293386	0.0142099	0.0024761	0.0533475	0.00637304	0.00940131	0.00574619	0.0105459	0.00169515	0.00383172	0.00141381	0.00229659	0.00163078	0.00223414	0.0207429	0.00174569	0.103371	0.132131	0.0731621	0.00561563	0.0223854	0.00506998	0.00286057	0.00372292	0.00112566
MSN	End_Endo1	28	0.139266	0.00750155	0.0646066	0.127929	0.00923538	0.0369809	0.043497	0.116784	0.0690081	0.00289414	0.0229677	0.0161768	0.000919964	0.0426785	0.0126533	0.0280041	0.00822164	0.0155486	0.00282558	0.00499746	0.00120842	0.00775367	0.00615801	0.0019564	0.018836	0.00107989	0.103439	0.0874032	0.0562345	0.00259085	0.00160709	0.00206597	0.00273863	0.00143808	0.000698964
MYLK	End_Endo1	28	0.205074	0.00429748	0.0758019	0.130497	0.000721696	0.00272146	0.00511708	0.00890822	0.00214002	0.000364532	0.00231855	0.000434605	0.000605445	0.00365314	0.00026476	0.000345423	0.00200936	0.000408398	0.000191327	6.30619e-05	3.56465e-05	0.00109799	0.000700052	0.000362967	0.0266677	0.00331395	0.0257367	0.88098	0.509975	0.0653573	0.00196155	0.000332546	0.00092343	0.000219908	0.000127861
MYZAP	End_Endo1	28	0.47485	0.00358253	0.211976	0.291237	0.607986	0.00369012	0.0136667	0.00644425	0.00847462	0.00861938	0.00585905	0.000839857	0.00122347	0.0464086	6.36915e-05	0.000748127	0.011401	0.0108332	6.36915e-05	0.00158804	6.36915e-05	0.0199697	0.0111585	6.36915e-05	0.0077021	6.36915e-05	0.0713821	0.0313886	0.00220712	0.111575	0.0682245	0.00402411	0.00152166	6.36915e-05	6.36915e-05
NDRG1	End_Endo1	28	0.163796	0.00772167	0.0432581	0.112295	0.00924658	0.042539	0.0482698	0.142576	0.127519	0.00469789	0.068157	0.0222616	0.00112295	0.100067	0.00354836	0.00684917	0.00447531	0.00478565	0.000743065	0.00119942	8.67266e-05	0.00189962	0.000926992	0.00115016	0.0134661	0.000467309	0.0935182	0.0390605	0.0303851	0.000327869	0.01043	0.00137187	0.00311482	0.000341373	0.0014701
NECTIN2	End_Endo1	28	0.182403	0.00513318	0.0728628	0.146978	0.00755434	0.0373325	0.0403442	0.100167	0.163286	0.00740317	0.0771477	0.0280385	0.00147117	0.0560414	0.000331147	0.000688189	0.0101048	0.0204197	0.00473975	0.00157849	0.000174084	0.00757639	0.00402654	3.08003e-05	0.0095603	0.000470179	0.064344	0.0530106	0.0568154	0.000293667	0.0142849	0.000791959	0.0049061	0.000744746	0.000658772
NFATC2	End_Endo1	28	0.380178	0.00771498	0.108927	0.238827	0.022432	0.00210885	0.00621996	0.00573532	0.0148538	0.00363645	0.0161869	0.00357794	0.000481876	0.00598879	0.0831621	0.204416	0.0353262	0.0340773	0.0117157	0.0244773	0.00313714	0.021507	0.00539661	0.0174768	0.0269085	0.00648991	0.0983135	0.0266627	0.0215413	0.000123852	0.00221155	0.0246862	0.00883725	0.012508	0.00620628
NHSL2	End_Endo1	28	0.194184	0.0121447	0.197296	0.253887	0.0149845	0.0010922	0.00494651	0.0103998	0.00609479	6.31733e-05	0.00351122	0.00127157	0.000505628	0.00594634	0.00501858	0.00387871	0.00234361	0.00260229	0.000630253	0.00109784	0.00104739	0.000661318	0.00208923	0.00050489	0.0629074	0.000443841	0.268656	0.343095	0.108234	0.00354047	0.00236742	0.000137885	0.00043941	8.10123e-05	0.000205264
NKX3-1	End_Endo1	28	0.257333	0.00364263	0.021214	0.0378413	0.00467009	0.0288084	0.076259	0.194578	0.0189356	0.0132732	0.00688094	0.0101119	0.00659422	0.0154613	3.84735e-05	0.00142127	0.0162765	0.00468922	0.00291077	0.00265428	3.84735e-05	0.00432083	0.000567399	3.84735e-05	0.00645596	0.000997673	0.108738	0.0706303	0.263595	0.00271972	0.249218	3.84735e-05	0.0082204	3.84735e-05	0.000779003
NMB	End_Endo1	28	0.192441	0.00251102	0.0306347	0.0892668	0.00651454	0.0078236	0.0460663	0.109185	0.0321784	0.00147497	0.0260817	0.00895412	0.00670476	0.0917756	0.0033125	0.00880712	0.0112166	0.0212009	0.00652822	0.00137719	0.000388811	0.00323013	0.00326412	0.000453364	0.0158189	0.000959778	0.220408	0.0793532	0.159529	0.000989345	0.0148913	0.00233482	0.00216772	0.000491255	0.000651662
NR2F2	End_Endo1	28	0.136819	0.0130469	0.0691133	0.154506	0.0603348	0.00201629	0.00671438	0.00960198	0.00140027	0.000395445	0.00091137	0.000586061	0.000610129	0.0028097	5.32002e-05	0.000166764	0.000786125	9.97499e-05	6.25891e-05	0.00024814	1.2248e-06	0.000206754	0.00026926	0.000186283	0.018559	6.05868e-05	0.136169	0.755633	0.338667	0.00245763	0.00441307	0.0017701	0.000586817	0.000639334	0.00132363
NRGN	End_Endo1	28	0.20259	0.00601234	0.151295	0.171413	0.00398241	0.0012181	0.00634759	0.0285297	0.00240926	9.55305e-06	0.000995924	0.0013487	0.000791368	0.00584518	0.000879344	0.00130406	0.00592295	0.0149876	0.00731509	0.000526861	0.000158247	0.00446052	0.00354969	0.000147944	0.00441169	9.55305e-06	0.00496623	0.706311	0.616515	0.00356037	0.00039951	0.00021545	0.00103194	9.55305e-06	9.55305e-06
NT5E	End_Endo1	28	0.216867	0.00795621	0.151734	0.162284	0.0976213	0.00127186	0.0021987	0.00414858	0.00117254	0.000265138	0.00148097	0.000343863	0.000140238	0.00341354	0.00308465	0.00367939	0.00129543	0.000505525	0.000130653	0.00144613	7.30844e-06	0.000371826	0.000205692	0.000113174	0.103482	0.00060265	1.10485	0.0714664	0.0322711	0.00887544	0.00100655	0.00156045	0.000174417	7.30844e-06	0.000147873
NUAK2	End_Endo1	28	0.190727	0.00264037	0.0316727	0.110517	0.00173652	0.00844579	0.0673151	0.199022	0.0961233	0.000333745	0.215915	0.0102622	0.000761943	0.354887	0.001013	0.00206909	0.0225628	0.0108335	0.00211316	0.000383382	9.19871e-06	0.00399481	0.00114922	0.000566788	0.00569994	9.19871e-06	0.0153662	0.0299284	0.0202379	0.000156455	0.000240183	0.000396202	0.00226524	0.000183125	0.000186128
NXT1	End_Endo1	28	0.159558	0.00128901	0.0341406	0.0607142	0.00500185	0.0534169	0.0261135	0.165478	0.195999	0.00701695	0.0529001	0.0375908	0.00140445	0.0469437	0.00746547	0.0127037	0.00672644	0.0124309	0.00315902	0.00783595	0.000819749	0.00563455	0.00142071	0.00195093	0.0118826	0.000987682	0.0760861	0.0598635	0.114909	0.000560475	0.00888717	0.0013523	0.00533341	0.000418376	0.000432944
ODC1	End_Endo1	28	0.223179	0.00683162	0.0483384	0.160514	0.0309861	0.0179949	0.0252768	0.0599753	0.0408776	0.0174268	0.0471655	0.0112951	0.00209581	0.00962624	0.0129975	0.024851	0.0110337	0.00513996	0.00129036	0.00415953	0.000386885	0.00205468	0.00138116	0.00699257	0.0105182	0.00124264	0.0772675	0.144226	0.181462	0.00892247	0.02508	0.00384513	0.00114118	0.000519161	0.00212556
PELO	End_Endo1	28	0.178832	0.00302194	0.0772799	0.104119	0.015646	0.025467	0.0146151	0.0757646	0.0661003	0.00434684	0.0289362	0.0132242	0.000120574	0.0480923	0.00121973	0.00748072	0.00394776	0.0041997	0.000536001	0.00152838	0.000104081	0.000422887	0.000746359	0.000387073	0.0385452	0.00068541	0.0830443	0.301525	0.126761	0.00267906	0.0091603	0.00172006	0.0040804	0.00122789	0.00288397
PGM2	End_Endo1	28	0.188539	0.0030746	0.0639284	0.10371	0.00329679	0.00990928	0.0281007	0.160529	0.128761	0.00322231	0.112181	0.017893	0.00117714	0.259413	0.00416089	0.00480672	0.00475501	0.00636883	0.00148836	0.000873932	0.00026185	0.00141282	0.000727981	0.00123799	0.00506547	0.000172349	0.017014	0.0554124	0.0635854	0.00057971	0.0188134	0.000855512	0.00246804	0.00109778	9.47754e-05
PIP5K1C	End_Endo1	28	0.204368	0.00896268	0.115364	0.167609	0.00988918	0.00989537	0.0258856	0.102414	0.0418435	0.00534855	0.0227745	0.011689	0.00145318	0.0579896	0.00430652	0.00968742	0.013278	0.0254549	0.00759868	0.00250556	0.000440727	0.0145856	0.00718594	0.00127392	0.0296014	0.00138469	0.113005	0.0962597	0.0430798	0.013199	0.0225102	0.00262367	0.00151416	0.00214839	0.000760795
PLEKHA6	End_Endo1	28	0.233885	0.00795787	0.0354731	0.146505	0.000361961	0.00652619	0.0487204	0.117379	0.0202514	0.00823946	0.0415906	0.00206031	0.0101512	0.0468262	0.000758675	0.00419715	0.0215153	0.00951612	0.000503571	0.00171976	0.000891479	0.00378052	0.000793171	0.0025694	0.0116331	0.00139465	0.425565	0.0314551	0.0328621	2.81554e-05	0.0388729	0.00840409	0.00748189	0.0106336	2.81554e-05
PLEKHG2	End_Endo1	28	0.194567	0.00746623	0.0546118	0.119981	0.0051552	0.0122133	0.0222561	0.0625079	0.0158872	0.0014234	0.0150641	0.00553778	0.000852196	0.029143	0.00731635	0.0127045	0.0136953	0.0278565	0.00224321	0.00132335	5.31029e-06	0.0113023	0.0046996	0.00197903	0.0372707	0.00103758	0.165574	0.282305	0.132221	0.00131472	0.00299208	0.000947298	0.00130695	0.000105704	0.000591869
PLPP3	End_Endo1	28	0.10072	0.00501291	0.0393927	0.0837866	0.00606125	0.0028146	0.00534084	0.0131716	0.00952158	0.000221019	0.00578869	0.00130718	0.000655683	0.0113509	0.000265703	0.000620382	0.0023703	0.00131384	0.00020965	0.000832536	6.81364e-06	0.000993983	0.00116467	0.000167107	0.086059	0.00199621	0.564893	0.281124	0.206747	0.00301399	0.00595984	0.000812808	0.000353052	4.20244e-05	0.000421006
PLXND1	End_Endo1	28	0.191303	0.0264257	0.270837	0.364291	0.0376568	0.0010638	0.00334549	0.00654461	0.0024778	0.000205524	0.00120741	0.000225514	6.37962e-05	0.00490404	0.000365767	0.00255597	0.0117002	0.01188	0.00362583	0.000662696	0.00025642	0.0184771	0.0397714	5.14844e-05	0.0516679	0.00250031	0.146627	0.246588	0.0918959	0.000518633	0.000672183	0.00464121	0.000978687	0.00253946	0.000713541
POLE4	End_Endo1	28	0.175609	0.0034576	0.138625	0.155451	0.0129144	0.0203809	0.0160568	0.143718	0.0544128	0.00311413	0.0178861	0.0165205	0.00210771	0.0772379	0.00568485	0.00798556	0.00403917	0.00831489	0.00214696	0.0033168	0.00135633	0.00383024	0.00480371	0.0020672	0.0125898	0.00128954	0.0974414	0.126618	0.0549345	0.00380134	0.00960483	0.00453999	0.00333637	0.00355415	0.000399209
PPARG	End_Endo1	28	0.249237	0.0113656	0.0783302	0.301042	0.0610731	0.00460655	0.0186034	0.0355964	0.0147388	0.00103901	0.0120962	0.00442768	0.0297195	0.0346753	0.0113875	0.00692625	0.00834114	0.0186242	0.00110696	0.00157044	0.000229563	0.0232563	0.00818701	0.00157347	0.00660399	2.97686e-06	0.149689	0.134313	0.0795308	0.000312766	0.00398322	0.0015772	0.000732395	5.92514e-05	0.00110376
PPM1F	End_Endo1	28	0.213843	0.00956279	0.227196	0.302048	0.0568673	0.0142442	0.019391	0.121784	0.025717	0.000830015	0.011445	0.00996956	0.00121001	0.118785	0.00162609	0.00170563	0.00660066	0.038399	0.00467798	0.000671355	0.000287436	0.0108547	0.00757126	0.000585932	0.0196033	0.00168995	0.0635306	0.056817	0.0173153	0.000682334	0.00858174	0.000499417	0.00205053	0.00031969	0.00124427
PPP1R18	End_Endo1	28	0.191961	0.00483108	0.0465778	0.114369	0.00943202	0.0443289	0.0390263	0.136394	0.0566023	0.00167186	0.0171265	0.0201297	0.000523266	0.0183492	0.0111224	0.0265345	0.0156864	0.0337614	0.0050343	0.00378052	0.000750038	0.0208214	0.0124491	0.00401658	0.0122107	0.000400794	0.101379	0.0837228	0.122696	0.00172084	0.00221622	0.000638306	0.00422693	0.000485779	0.00112525
PPP5D1	End_Endo1	28	0.25796	0.00715632	0.0677865	0.202572	0.00857728	0.0349636	0.0401481	0.132583	0.0784904	0.00192798	0.0313186	0.0134955	0.0106415	0.0397696	0.00855039	0.00648253	0.0124062	0.0101289	0.000949278	0.00208939	0.000746667	0.00248454	0.00244288	0.000822283	0.00980616	0.000926675	0.0947975	0.0655539	0.0440914	0.000903116	0.0288465	0.0152755	0.00126726	0.00262996	5.30572e-05
PRKAA1	End_Endo1	28	0.139587	0.00785228	0.0822871	0.129307	0.0118659	0.0149746	0.0299069	0.112913	0.0668377	0.00180136	0.0303182	0.0139359	0.00180921	0.0658137	0.0110619	0.0235561	0.00857467	0.00686591	0.00147503	0.0034012	0.000330804	0.00368774	0.00233805	0.00282927	0.024723	0.001116	0.150844	0.114787	0.0453155	0.00320954	0.0170402	0.0025284	0.00287456	0.000847181	0.00138822
PSMB8	End_Endo1	28	0.146271	0.00475554	0.0945124	0.119942	0.0127189	0.0340948	0.032193	0.222036	0.112511	0.00297316	0.046166	0.0249733	0.00070353	0.0591823	0.013118	0.0209448	0.00787346	0.00729524	0.00322717	0.00195016	0.000463739	0.00328518	0.00238977	0.00511518	0.0168723	0.000644024	0.0659738	0.0676209	0.025105	0.00120109	0.0112574	0.00112472	0.00312044	0.00123007	0.00099819
PSMB9	End_Endo1	28	0.198339	0.00632812	0.149397	0.197721	0.0131773	0.025029	0.0246686	0.207104	0.0421178	0.000396126	0.00925678	0.0160897	0.000442722	0.0135525	0.0205507	0.0372035	0.0138561	0.0162197	0.00652156	0.00165837	0.00168682	0.00457584	0.00553375	0.00929345	0.0205414	0.00099516	0.0808351	0.0930166	0.0284405	0.000519062	0.00369381	0.000684584	0.00281304	8.61763e-05	0.00278074
PTPRK	End_Endo1	28	0.166948	0.0108436	0.0767836	0.159556	0.0156147	0.040566	0.0623843	0.212666	0.0542508	0.00404309	0.0252955	0.0149697	0.00441077	0.0660795	0.000271789	0.00210112	0.00206755	0.000193302	0.000170659	0.000563131	6.04678e-05	0.000205238	7.38199e-05	1.83806e-05	0.0227739	0.00387649	0.0579305	0.0927711	0.0439659	0.000985255	0.0205858	0.000340742	0.00383358	0.000118746	0.0002618
PTPRM	End_Endo1	28	0.297303	0.0256187	0.177876	0.393289	0.0345655	0.00731442	0.00848931	0.0110254	0.00806144	5.13501e-05	0.00467209	0.00287074	0.00302556	0.00541246	0.00206943	0.00368705	0.00603201	0.00319458	0.00309296	0.00118769	8.65415e-05	0.00321051	0.00220059	0.000622823	0.0355816	0.00155915	0.173073	0.0740966	0.0439644	0.00202129	0.00438414	0.0288209	0.00381848	0.011602	0.00127015
PTPRN2	End_Endo1	28	0.195728	0.00593186	0.200423	0.214869	0.0290719	0.0120485	0.0364815	0.286025	0.0264003	0.000396838	0.014943	0.0132	0.00190096	0.17522	0.0144324	0.0157792	0.0029872	0.00594479	0.00155688	0.00160395	0.00315385	0.00214968	0.00559716	0.00344819	0.0073392	0.000270768	0.0313999	0.0435913	0.014072	0.000109162	0.00661627	0.00305883	0.00252749	0.00161294	0.000129865
PYGO2	End_Endo1	28	0.150248	0.00501539	0.0441656	0.0661458	0.00559691	0.0285417	0.0617692	0.228038	0.0984818	0.00365686	0.0635765	0.0137687	0.00379973	0.121056	0.0108307	0.0190258	0.00873633	0.00195634	0.00244083	0.000704908	0.000640733	0.000816352	0.00490771	0.00207917	0.0147071	0.00158178	0.0670677	0.0608762	0.0517572	0.00226527	0.0195525	0.00368947	0.00607764	0.000600084	0.000611683
RAB27A	End_Endo1	28	0.227567	0.00846356	0.0878966	0.152946	0.0121058	0.01104	0.0273711	0.144312	0.0347749	0.000730188	0.0251556	0.00648409	0.00288122	0.10014	0.0338523	0.107295	0.00712205	0.00632867	0.00265292	0.00629747	0.00104129	0.00207597	0.0024268	0.0103622	0.0129986	0.000292563	0.058488	0.0484395	0.0306968	0.00495862	0.0112022	0.0128211	0.00632963	0.0171494	0.000572257
RAI2	End_Endo1	28	0.182335	0.00343659	0.130534	0.209457	0.0403853	0.00251907	0.0074318	0.0022502	0.00579236	0.000667724	0.00832575	0.000877727	0.000185361	0.00212873	0.000483659	0.000690876	0.000762327	0.000154148	9.65958e-06	0.00169884	0.000135833	0.000451286	9.65958e-06	9.65958e-06	0.0617076	0.00249124	1.14376	0.0605934	0.0779034	0.0101076	0.0020219	0.000722026	0.00132453	9.65958e-06	0.000195453
RASSF9	End_Endo1	28	0.292976	0.00418706	0.139893	0.253875	0.108447	0.0479185	0.0544792	0.240094	0.0878016	0.00556644	0.024407	0.0369734	0.00163363	0.0483382	0.000435805	0.000817959	0.00316502	0.00155278	0.000616126	0.00190348	3.4445e-05	0.000452233	3.4445e-05	0.0005337	0.00577168	3.4445e-05	0.0292838	0.0276732	0.017156	0.00140854	0.00090033	0.00162045	0.0123805	3.4445e-05	0.000697334
RAVER2	End_Endo1	28	0.223429	0.00970754	0.156966	0.250895	0.0111564	0.0179131	0.0610137	0.181811	0.0574065	0.00156979	0.020123	0.0163225	0.0046261	0.035049	0.00113237	0.0037266	0.00877525	0.00358906	0.000557508	0.00199441	7.38526e-06	0.000665306	0.000830016	0.000454963	0.0120724	0.000805659	0.0537731	0.0595939	0.0252343	0.01993	0.074433	0.00391097	0.00562831	7.38526e-06	0.000823261
RBPMS	End_Endo1	28	0.213612	0.00950153	0.0814787	0.192156	0.0222391	0.00208099	0.00871541	0.0207482	0.0035388	0.000244297	0.00198118	0.00095071	0.000196486	0.014755	0.000328248	0.000344075	0.00212698	0.00074701	0.000107212	0.00116102	0.000159147	0.00014823	0.000171794	0.000169694	0.0168999	0.000162464	0.187376	0.396938	0.224887	0.0155435	0.022658	0.00208194	0.00101211	0.00116075	0.000668513
RCN1	End_Endo1	28	0.189163	0.00430567	0.115132	0.178276	0.00840946	0.0202201	0.0091974	0.0427173	0.0325381	0.000703695	0.0114083	0.00959272	0.00135338	0.018071	0.000286657	0.000605548	0.00135777	0.00199056	0.000720848	0.000832899	0.000318615	0.000968998	0.00185424	2.23923e-06	0.0935472	0.00302704	0.34437	0.147318	0.0651659	0.00530522	0.0174425	0.00333043	0.00226138	0.001684	0.00269911
RIT1	End_Endo1	28	0.19027	0.00471757	0.0690289	0.135707	0.00613369	0.0140825	0.0450854	0.107303	0.0841019	0.00336585	0.0465808	0.0131337	0.00119613	0.0906614	0.0106302	0.0201967	0.0209739	0.0438239	0.00674248	0.00519954	0.000844983	0.0186121	0.00604275	0.00425827	0.014578	0.00164989	0.0612798	0.0685031	0.0392838	0.00170358	0.0113807	0.00321406	0.00543019	0.00252462	0.00168545
ROCK2	End_Endo1	28	0.139807	0.00685038	0.0592363	0.119452	0.015743	0.0231733	0.0328769	0.115563	0.0443124	0.00129079	0.0147969	0.0120348	0.00216322	0.034921	0.00497987	0.00698161	0.00570718	0.00524679	0.00132516	0.00217186	0.00028847	0.00299278	0.00277409	0.00185572	0.0252243	0.000927133	0.106942	0.187069	0.130785	0.00461379	0.0138455	0.00200814	0.0022097	0.00105134	0.00144175
RPS6KA3	End_Endo1	28	0.152569	0.00454026	0.0475115	0.118953	0.00892434	0.039811	0.0313467	0.0873501	0.120421	0.00335269	0.0564611	0.0219953	0.00114859	0.0389765	0.0195804	0.0440057	0.0148857	0.024593	0.00534529	0.0188472	0.00216096	0.0102554	0.00512847	0.00502683	0.0100442	0.000234348	0.0962687	0.0341228	0.0625505	0.000779342	0.0142218	0.00347891	0.00410937	0.00128568	0.000228618
RUSC2	End_Endo1	28	0.229783	0.0080148	0.11047	0.209138	0.00501897	0.0143687	0.0220873	0.0690878	0.00864522	0.000103189	0.00339893	0.0087206	0.00171435	0.00794538	0.000547794	0.000906489	0.00334634	0.00601102	0.000827582	0.00927894	0.00116474	0.00625467	0.00333959	0.000578394	0.0559956	0.00275984	0.196606	0.194431	0.0892205	0.00527799	0.0482945	0.000872345	0.00485171	0.000132328	0.00202358
SAT1	End_Endo1	28	0.135178	0.0114287	0.0511923	0.0962222	0.00512327	0.0257638	0.0600948	0.128379	0.0507481	0.00643022	0.0173302	0.0118627	0.000287811	0.0363821	0.00767199	0.0171864	0.0294184	0.0386246	0.00626079	0.0126226	0.00162747	0.0208549	0.0138323	0.0035606	0.0100054	0.000273507	0.0666521	0.0395641	0.0312677	0.000875675	0.0423939	0.00512023	0.00299067	0.00346311	0.000719398
SCARB1	End_Endo1	28	0.268284	0.0121691	0.101595	0.377228	0.00632801	0.00722989	0.0569191	0.0924145	0.0486815	0.00362502	0.041833	0.00815078	0.0175518	0.0478624	0.00135668	0.00287142	0.0282004	0.0175727	0.00198484	0.000788878	0.000126123	0.0148361	0.0107794	0.000164339	0.0116743	0.00156615	0.0515138	0.0319061	0.0176356	0.000657986	0.0475916	0.00781812	0.00421987	0.0119603	0.000354828
SDCBP	End_Endo1	28	0.164541	0.00897426	0.0639632	0.134573	0.0222271	0.0338233	0.023411	0.074469	0.0180163	0.00275715	0.00429384	0.00969616	0.00105431	0.0106029	0.00971117	0.0190007	0.014609	0.028496	0.00308154	0.0245846	0.00418988	0.0191545	0.0147668	0.00298455	0.0264338	0.0012034	0.201553	0.0783033	0.0612432	0.00163408	0.0194238	0.0119613	0.00334426	0.00754286	0.000330789
SEL1L3	End_Endo1	28	0.354017	0.00787613	0.0795907	0.227886	0.0201947	0.0112029	0.0462936	0.280414	0.0103221	1.11182e-05	0.00540026	0.00913612	0.000526798	0.0330832	0.0827443	0.177747	0.0233081	0.016356	0.0112167	0.00420396	0.00244683	0.000748673	0.00183419	0.0337995	0.00875598	0.00474113	0.0316757	0.00944195	0.00498597	0.000883658	0.00841321	0.000478925	0.00081327	1.11182e-05	0.000224978
SEPHS2	End_Endo1	28	0.170555	0.00288826	0.0504383	0.0991671	0.00876474	0.0285518	0.0323347	0.132026	0.0936176	0.0064186	0.0406839	0.0183018	0.00375458	0.0611154	0.00333755	0.00547332	0.00844544	0.0045012	0.000640131	0.00172152	0.000568905	0.00799271	0.00403595	0.00171368	0.0104827	0.000461591	0.0746729	0.100086	0.154935	0.00133747	0.0255626	0.00337229	0.00342398	0.00254739	0.000331479
SFMBT2	End_Endo1	28	0.325754	0.0110997	0.12978	0.273855	0.0179271	0.0108765	0.0099375	0.023094	0.00899985	0.000280328	0.0069558	0.00487223	0.00377418	0.0133651	0.0734439	0.174304	0.0333342	0.0233795	0.00421309	0.0168375	0.000433274	0.0174589	0.0144646	0.0200206	0.00486709	0.000270496	0.0458508	0.0404653	0.0445163	0.000236499	0.0566403	0.00941936	0.00269282	0.00211111	0.000870308
SH3BP5	End_Endo1	28	0.27453	0.0146291	0.120687	0.254291	0.0132272	0.00191335	0.0157879	0.014973	0.00674679	0.00441812	0.00747947	0.00153577	0.00400815	0.0125597	0.020013	0.0205665	0.0313172	0.0953009	0.00991035	0.00108479	2.60839e-05	0.0751215	0.0250376	0.00213102	0.0396235	0.00186412	0.337218	0.0161912	0.0103234	0.000147334	0.0252827	0.00109468	0.00253413	0.000108978	0.00177952
SHC1	End_Endo1	28	0.223735	0.00922246	0.0688712	0.147996	0.04546	0.018971	0.0526027	0.142324	0.0509119	0.00111276	0.0236261	0.013135	0.0059895	0.0599186	0.00541013	0.00699449	0.00732349	0.00454351	0.000674539	0.00201996	0.00053658	0.00207829	0.000808395	0.00150485	0.0262729	0.000984051	0.0991757	0.0821308	0.0678181	0.00135092	0.0119745	0.00180516	0.00384962	0.000973792	0.000492626
SKIDA1	End_Endo1	28	0.224879	0.0132629	0.0950257	0.189319	0.0205085	0.0291014	0.139375	0.396163	0.0754948	0.00118533	0.0463814	0.00827933	0.00809678	0.0445796	3.26369e-05	3.26369e-05	0.00207404	0.000904486	3.26369e-05	0.000393759	3.26369e-05	0.000932357	0.00163183	0.000505674	0.00932925	0.00681942	0.0652853	0.0133916	0.00511681	0.00133455	0.00206255	0.00207911	0.00593325	0.000650055	3.26369e-05
SLC26A6	End_Endo1	28	0.158074	0.0158996	0.0504138	0.119016	0.00603083	0.0131245	0.105306	0.45896	0.0402491	0.00135759	0.00896205	0.00879653	3.73783e-05	0.0640899	0.00481083	0.0109133	0.00666005	0.00712002	0.00319431	0.00156032	0.000525892	0.00337729	0.0100619	0.00057915	0.041115	3.73783e-05	0.054376	0.0652699	0.0271779	0.000636082	0.0161219	0.000552143	0.00679581	3.73783e-05	0.00188768
SLC39A1	End_Endo1	28	0.203281	0.00174399	0.087408	0.119772	0.0151503	0.0184229	0.0249547	0.146249	0.0634902	0.00277323	0.0399427	0.012713	0.00345805	0.0463656	0.00147304	0.00391872	0.00333743	0.00572769	0.00154737	0.00150462	0.000291041	0.00130213	0.00127285	9.20047e-06	0.0316183	0.00137656	0.168847	0.113687	0.054562	0.00206653	0.020385	0.00279776	0.00113546	0.00475528	0.000814755
SLCO5A1	End_Endo1	28	0.296749	0.00423894	0.0402328	0.106023	0.00917791	0.0111737	0.0268846	0.111185	0.0204474	0.00105149	0.0208999	0.00545089	0.0068615	0.0380173	0.00303512	0.00527475	0.0763714	0.0191214	0.00327463	0.00113914	2.89556e-05	0.00135457	0.00237277	0.00104806	0.0269158	0.00143433	0.0914429	0.131703	0.164403	0.0106766	0.0121921	0.00884783	0.00313171	0.007775	0.000586151
SNCG	End_Endo1	28	0.343926	0.0155944	0.162149	0.303748	0.145818	0.00276579	0.00421164	0.00686261	0.00239862	0.000429999	0.00691367	0.00169648	0.000158097	0.00201158	0.000246142	0.000570539	0.000943096	7.80359e-05	2.81958e-06	0.000267142	2.81958e-06	0.000253878	0.000199888	4.36571e-05	0.00143399	0.000118926	0.016242	0.432433	0.400799	0.00588603	0.000867892	0.000451121	0.000539456	0.000139501	7.44667e-05
SP100	End_Endo1	28	0.15224	0.00721511	0.0635099	0.130454	0.0119246	0.0220729	0.0340416	0.1767	0.0409467	0.0016288	0.0199475	0.0110421	0.000844086	0.07741	0.016479	0.0301665	0.00830563	0.00985866	0.00210588	0.00250304	0.0008271	0.0053072	0.00581141	0.00400501	0.0248127	0.000864899	0.119313	0.0766354	0.0431357	0.00231564	0.00917223	0.00392951	0.00219375	0.00176699	0.00076824
SPTBN1	End_Endo1	28	0.173491	0.0109542	0.0887939	0.182856	0.0293606	0.0195701	0.0259817	0.0755659	0.029592	0.00224487	0.0123658	0.00938435	0.00164564	0.0241423	0.00235649	0.0069534	0.00398603	0.00115236	0.000126103	0.00248974	0.000252057	0.000335648	0.000399148	0.000567477	0.0350244	0.00178656	0.219048	0.106832	0.0537879	0.000906685	0.0115589	0.00750773	0.00322711	0.00452148	0.00378258
STARD3	End_Endo1	28	0.187822	0.013709	0.117176	0.170539	0.0366781	0.0152709	0.0328385	0.129634	0.0733982	0.00270641	0.0591653	0.0144517	0.00130787	0.107469	0.00673006	0.014598	0.00890879	0.0158351	0.00183778	0.00268516	0.000619128	0.00629137	0.0103441	0.00412492	0.0225176	0.00055611	0.0604004	0.0380475	0.0161613	0.000773669	0.0232802	0.00282227	0.00526837	0.00305053	0.00212269
STARD4	End_Endo1	28	0.224547	0.0073554	0.181955	0.193694	0.00437151	0.00160913	0.0280764	0.283022	0.00297402	0.00141254	0.0110616	0.00329705	0.000250479	0.173727	0.0114999	0.0352428	0.0327083	0.0566015	0.00563486	0.0260014	0.00818154	0.0162684	0.00758422	0.00778819	0.0119988	1.30518e-05	0.0124834	0.0441355	0.0175638	0.000222011	0.00439249	0.00109882	0.000311527	1.30518e-05	0.000658562
STARD9	End_Endo1	28	0.138413	0.0134787	0.106529	0.203756	0.0265507	0.0116617	0.0163662	0.0592099	0.0385216	0.00106065	0.0289301	0.00973123	0.00290216	0.030743	0.00417988	0.00930684	0.00583847	0.00474096	0.00203106	0.00183046	0.000458962	0.00174595	0.00382246	0.00136278	0.0396476	0.00328818	0.218812	0.127989	0.0657237	0.00369034	0.00576964	0.00355944	0.00242552	0.00154858	0.00316589
STXBP1	End_Endo1	28	0.146272	0.0118252	0.0858079	0.168352	0.0121474	0.0180782	0.0715471	0.184458	0.0590872	0.0050205	0.0472455	0.0153653	0.0022154	0.051532	0.000735832	0.00311772	0.00604035	0.00857866	0.00161251	0.0021426	0.000921816	0.00170011	0.000893295	0.000125649	0.0171115	0.00218084	0.11727	0.0648765	0.0444921	0.00251213	0.0123319	0.00482428	0.00396294	0.00272906	0.000364402
SYNE2	End_Endo1	28	0.1548	0.0100833	0.0598008	0.157623	0.00686684	0.0511353	0.0772842	0.194471	0.128575	0.00379479	0.0426726	0.0243986	0.00219345	0.0381154	0.0170797	0.0370206	0.00269257	0.000534586	9.80788e-05	0.00297962	0.000139319	0.000324894	0.000100149	0.00586457	0.00566664	6.39121e-05	0.0209009	0.0577471	0.0295133	0.00121438	0.0158585	0.00369167	0.00395358	0.00240707	0.00112027
TBC1D8	End_Endo1	28	0.192538	0.00913579	0.0728298	0.164705	0.0240596	0.0247122	0.0708783	0.152167	0.0764254	0.00643357	0.034355	0.0149231	0.00212983	0.0798727	0.00131707	0.00310442	0.0164553	0.0277112	0.00158513	0.0024638	1.89868e-05	0.0111364	0.00565633	0.00121313	0.00604036	0.000385726	0.0451087	0.0341408	0.0228306	0.000251887	0.082514	0.00137324	0.00545144	0.000467516	0.00116795
TCP11L2	End_Endo1	28	0.182736	0.00807233	0.0883404	0.17681	0.0259687	0.0128518	0.0285214	0.0523356	0.0806207	0.00481601	0.0384791	0.0130675	0.00102014	0.0386234	0.00758861	0.0131262	0.00251321	0.00278945	0.000535384	0.00292444	0.00017317	0.00110994	0.00383543	0.00288274	0.0363795	0.00352469	0.191873	0.11496	0.019276	0.00246624	0.0583123	0.00103654	0.00133026	1.23142e-05	0.000621289
TENM2	End_Endo1	28	0.179447	0.00631756	0.0105259	0.0914669	0.00113191	0.0517273	0.156504	0.803269	0.0179491	0.0138615	0.0123821	0.0150308	0.00289188	0.104558	0.00104642	0.00194439	0.00176937	0.00266788	0.000287793	0.00067904	2.55133e-06	0.000635775	0.000923627	0.000341693	0.0117401	0.00049497	0.0446649	0.0167275	0.0143304	0.00026804	0.00384503	0.000888485	0.00571519	0.000906537	0.000128659
TFPI	End_Endo1	28	0.210056	0.0193456	0.0856729	0.180551	0.177702	0.000353343	0.00122682	0.0021413	0.00131372	3.21899e-05	0.00113149	0.000655683	1.69486e-06	0.00266896	0.000112177	0.000139687	0.00134151	0.000819017	3.02932e-05	0.000367938	5.3593e-05	0.000113998	0.000977726	4.89176e-05	0.0476704	0.00127361	0.440109	0.348888	0.108089	6.92011e-05	0.00103614	0.000594105	1.69486e-06	1.69486e-06	0.0001279
TMEM184B	End_Endo1	28	0.185528	0.00962288	0.0959483	0.18122	0.0126762	0.0192413	0.0433853	0.147975	0.0267448	0.00480004	0.0166736	0.00946411	0.00176573	0.0290224	0.00271632	0.00835958	0.00576592	0.011293	0.00246905	0.00248237	0.000180477	0.00315177	0.00148198	0.000518972	0.0363021	0.000826019	0.10261	0.108221	0.0841615	0.00150002	0.0250886	0.00406656	0.00350601	0.00342764	0.0011288
[truncated: 52,093 more rows]

## Sheet: 2b_CommonlyKnownMarkers
Main_Type	Sub_Cluster_Name	Marker (*, median expression; -, negtive)
[truncated: 35 more rows]
