# Supplementary material for: Single cell transcriptional zonation of human psoriasis skin identifies an alternative immunoregulatory axis conducted by skin resident cells
Source: Cell Death Dis. 2021 May 6;12(5):450. doi: 10.1038/s41419-021-03724-6 (PMC8102483; doi:10.1038/s41419-021-03724-6)
Supplement: Supplementary file 7 — Supplementary table 3 [file 41419_2021_3724_MOESM7_ESM.xlsx]

## Sheet: Identified
genes	loci	reference PMID
AIM2	rs2276405	25854761
AP5B1	rs610037	25854761
B3GNT2	rs10865331	25854761
C1orf141	rs72933970	25854761
CARD14	rs11652075	25854761
CARM1	rs892085	25854761
CASR	rs1042636	25854761
CCDC129	rs4141001	25854761
DDX58	rs11795343	25854761
ELMO1	rs2700987	25854761
ETS1	rs3802826	25854761
EXOC2	rs9504361	25854761
IFNGR2	rs9808753	25854761
IL12B	rs4379175/rs12188300	25854761
IL13	rs1295685	25182136
IL1RL1	rs1420101	25182136
IL23A	rs2066819	25182136
ILF3	rs892085	25182136
IRF4	rs9504361	25182136
KLF4	rs10979182	25182136
MBD2	rs545979	25182136
MHC	rs4406273/rs13437088	25182136
MTHFR	rs2274976	25182136
POL1	rs545979	25182136
PRM3	rs367569	25182136
PTRF	rs963986	25182136
RUNX3	rs7536201	25182136
SLC45A1	rs11121129	23143594
SOCS1	rs367569	23143594
SON	rs3174808	23143594
STARD6	rs545979	23143594
STAT3	rs963986	23143594
STAT5A	rs963986	23143594
STAT5B	rs963986	23143594
SYNE2	rs2781377	23143594
TAGAP	rs2451258	23143594
TMC6	rs12449858	23143594
TNFAIP3	rs582757	23143594
TNFRSF9	rs11121129	23143594
TNIP1	rs2233278	23143594
ZC3H12C	rs4561177	23143594
ZFYVE16	rs249038	23143594
ZNF143	rs10743108	23143594
ZNF683	rs10794532	23143594
HLC-C	C*06:02	30578879

## Sheet: European and Chinese
Summary of non-MHC psoriasis GWAS loci in European and Chinese populations. PMID26811024
Locus	Notable gene(s)	Popula tiona	Index SNPb	Index SNP annotation	P-value	Risk allele	Odds ratio	Study Platform(s)	Total sample size cases/controls
1p36.3	MTHFR	CHN	rs2274976	Missense: MTHFR	2.33 x 10-10	G	1.211	Illumina (Human Exome Asian and Human Exome Fine Mapping)	11,245/11,177
1p36.23	SLC45A1, TNFRSF9	EUR	rs11121129	Intergenic	1.7 x 10-8	A	1.132	Illumina (Immunochip and others); Perlegen	10,588/22,806
1p36	IL28RA	EUR	rs7552167	4.2kb 5' of IL28RA	8.5 x 10-12	G	1.212	Illumina (Immunochip and others); Perlegen	10,588/22,806
		CHN	rs4649203	5.5kb 5' of IL28RA	9.74 x 10-11	A	1.193	Illumina Human 610-Quad; Sequenom MassARRAY	8,339/12,725
1p36.11	RUNX3	EUR	rs7536201	1.5kb 5' of RUNX3	2.3 x 10-12	C	1.132	Illumina (Immunochip and others); Perlegen	10,588/22,806
1p36.11	ZNF683	CHN	rs10794532	Missense: ZNF683	4.18 x 10-8	A	1.111	Illumina (Human Exome Asian and Human Exome Fine Mapping)	11,245/11,177
1p31.3	IL23R	EUR	rs9988642	441bp 3' of IL23R	1.1 x 10-26	T	1.522	Illumina (Immunochip and others); Perlegen	10,588/22,806
		CHN	chr1: 67,421,184 (hg 18)	Nonsynonymous: IL23R	1.94 x 10-11	G	1.284	NimbleGen 2.1 M Sequence Capture Human Exome Array; targeted sequencing (Illumina Hiseq 2000 platform)	10,727/10,582
1p31.3	C1orf141	CHN	rs72933970	Missense: C1orf141	1.23 x 10-8	G	1.161	Illumina (Human Exome Asian and Human Exome Fine Mapping)	11,245/11,177
1q21.3	LCE3B, LCE3D	EUR	rs6677595	3.6kb 3' of LCE3B	2.1 x 10-33	T	1.262	Illumina (Immunochip and others); Perlegen	10,588/22,806
		CHN	rs10888501	175bp 3' of LCE3E	6.48 x 10-13	A	1.141	Illumina (Human Exome Asian and Human Exome Fine Mapping)	11,245/11,177
1q22	AIM2	CHN	rs2276405	Stop-gained: AIM2	3.22 x 10-9	G	1.171	Illumina (Human Exome Asian and Human Exome Fine Mapping)	11,245/11,177
1q31.1	LRRC7	EUR	rs10789285	Intergenic	1.43 x 10-8	G	1.125	Illumina (Immunochip and others); Perlegen	15,295/27,578
2p16.1	FLJ16341, REL	EUR	rs62149416	Intronic: FLJ16341	1.8 x 10-17	T	1.172	Illumina (Immunochip and others); Perlegen	10,588/22,806
2p15	B3GNT2	EUR	rs10865331	Intergenic	4.7 x 10-10	A	1.122	Illumina (Immunochip and others); Perlegen	10,588/22,806
2q12.1	IL1RL1	CHN	rs1420101	Intronic: IL1RL1	1.71 x 10-10	G	1.121	Illumina (Human Exome Asian and Human Exome Fine Mapping)	11,245/11,177
2q24.2	KCNH7, IFIH1	EUR	rs17716942	Intronic: KCNH7	3.3 x 10-18	T	1.272	Illumina (Immunochip and others); Perlegen	10,588/22,806
		CHN	rs13431841	Intronic: IFIH1	2.96 x 10-9	G	1.176	NimbleGen 2.1 M Sequence Capture Human Exome Array; targeted sequencing (Illumina Hiseq 2000 platform); Sequenom MassARRAY	15,207/17,103
3p24.3	PLCL2	EUR	rs4685408	Intronic: PLCL2	8.58 x 10-9	G	1.125	Illumina (Immunochip and others); Perlegen	15,295/27,578
3q11.2	TP63	EUR	rs28512356	400bp 3' of TP63	4.31 x 10-8	C	1.177	Illumina (Immunochip and others); Perlegen	CHN: 1,588/3,546 EUR: 3,496/5,186
3q12.3	NFKBIZ	EUR	rs7637230	Intronic: RP11- 221J22.1	2.07 x 10-9	A	1.145	Illumina (Immunochip and others); Perlegen	15,295/27,578
3q13	CASR	CHN	rs1042636	Missense: CASR	1.88 x 10-10	A	1.091	Illumina (Human Exome Asian and Human Exome Fine Mapping)	11,245/11,177
3q26.2- q27	GPR160	CHN	rs6444895	Intronic: GPR160	1.44 x 10-12	G	1.111	Illumina (Human Exome Asian and Human Exome Fine Mapping)	11,245/11,177
4q24	NFKB1	CHN	rs1020760	Intronic: NFKB1	2.19 x 10-8	G	1.126	NimbleGen 2.1 M Sequence Capture Human Exome Array; targeted sequencing (Illumina Hiseq 2000 platform); Sequenom MassARRAY	15,207/17,103
5p13.1	PTGER4, CARD6	EUR	rs114934997	Intergenic	1.27 x 10-8	C	1.175	Illumina (Immunochip and others); Perlegen	15,295/27,578
5q14	ZFYVE16	CHN	rs249038	Missense: ZFYVE16	2.14 x 10-8	G	1.161	Illumina (Human Exome Asian and Human Exome Fine Mapping)	11,245/11,177
5q15	ERAP1, LNPEP	EUR	rs27432	Intronic: ERAP1	1.9 x 10-20	A	1.202	Illumina (Immunochip and others); Perlegen	10,588/22,806
		CHN	rs27043	Intronic: ERAP1	6.50 x 10-12	G	1.136	NimbleGen 2.1 M Sequence Capture Human Exome Array; targeted sequencing (Illumina Hiseq 2000 platform); Sequenom MassARRAY	15,207/17,103
5q31	IL13, IL4	EUR	rs1295685	3'-UTR: IL13	3.4 x 10-10	G	1.182	Illumina (Immunochip and others); Perlegen	10,588/22,806
5q33.1	TNIP1	EUR	rs2233278	5'-UTR: TNIP1	2.2 x 10-42	C	1.592	Illumina (Immunochip and others); Perlegen	10,588/22,806
		CHN	rs10036748	Intronic: TNIP1	4.26 x 10-9	G	1.101	Illumina (Human Exome Asian and Human Exome Fine Mapping)	11,245/11,177
5q33.3	IL12B	EUR	rs12188300	Intergenic	3.2 x 10-53	T	1.582	Illumina (Immunochip and others); Perlegen	10,588/22,806
		CHN	rs10076782	Intronic: RNF145	4.11 x 10-11	G	1.121	Illumina (Human Exome Asian and Human Exome Fine Mapping)	11,245/11,177
5q33.3	PTTG1	CHN	rs2431697	Intergenic	1.11 x 10-8	C	1.208	Sequenom MassArray; Applied Biosystems TaqMan assays	CHN: 8,312/12,919 EUR: 3,293/4,188
6p25.3	EXOC2, IRF4	EUR	rs9504361	Intronic: EXOC2	2.1 x 10-11	A	1.122	Illumina (Immunochip and others); Perlegen	10,588/22,806
6q21	TRAF3IP2	EUR	rs33980500	Missense: TRAF3IP2	4.2 x 10-45	T	1.522	Illumina (Immunochip and others); Perlegen	10,588/22,806
6q23.3	TNFAIP3	EUR	rs582757	Intronic: TNFAIP3	2.2 x 10-25	C	1.232	Illumina (Immunochip and others); Perlegen	10,588/22,806
6q25.3	TAGAP	EUR	rs2451258	Intergenic	3.4 x 10-8	C	1.122	Illumina (Immunochip and others); Perlegen	10,588/22,806
7p14.3	CCDC129	CHN	rs4141001	Missense: CCDC129	1.84 x 10-11	A	1.141	Illumina (Human Exome Asian and Human Exome Fine Mapping)	11,245/11,177
7p14.1	ELMO1	EUR	rs2700987	Intronic: ELMO1	4.3 x 10-9	A	1.112	Illumina (Immunochip and others); Perlegen	10,588/22,806
8p23.2	CSMD1	CHN	rs10088247	Intronic: CSMD1	4.54 x 10-9	C	1.178	Sequenom MassArray; Applied Biosystems TaqMan assays	CHN: 8,312/12,919 EUR: 3,293/4,188
9p21.1	DDX58	EUR	rs11795343	Intronic: DDX58	8.4 x 10-11	T	1.112	Illumina (Immunochip and others); Perlegen	10,588/22,806
9q31.2	KLF4	EUR	rs10979182	Intergenic	2.3 x 10-8	A	1.122	Illumina (Immunochip and others); Perlegen	10,588/22,806
10q22.2	CAMK2G, FUT11	EUR	rs2675662	Intronic: CAMK2G	7.35 x 10-9	A	1.125	Illumina (Immunochip and others); Perlegen	15,295/27,578
10q22.3	ZMIZ1	EUR	rs1250544	Intronic: ZMIZ1	3.53 x 10-8	G	1.169	Affymetrix, Illumina and Perlegen	8,644/15,055
11p15.4	ZNF143	CHN	rs10743108	Missense: ZNF143	1.70 x 10-8	C	1.141	Illumina (Human Exome Asian and Human Exome Fine Mapping)	11,245/11,177
11q13	RPS6KA4, PRDX5	EUR	rs694739	256bp 5' of AP003774.1	3.71 x 10-9	A	1.129	Affymetrix, Illumina and Perlegen	8,644/15,055
11q13.1	AP5B1	CHN	rs610037	Synonymous: AP5B1	4.29 x 10-11	C	1.111	Illumina (Human Exome Asian and Human Exome Fine Mapping)	11,245/11,177
11q22.3	ZC3H12C	EUR	rs4561177	1.7kb 5' of ZC3H12C	7.7 x 10-13	A	1.142	Illumina (Immunochip and others); Perlegen	10,588/22,806
11q24.3	ETS1	EUR	rs3802826	Intronic: ETS1	9.5 x 10-10	A	1.122	Illumina (Immunochip and others); Perlegen	10,588/22,806
12p13.3	CD27, LAG3	CHN	rs758739	Intronic: NCAPD2	4.08 x 10-8	C	1.096	NimbleGen 2.1 M Sequence Capture Human Exome Array; targeted sequencing (Illumina Hiseq 2000 platform); Sequenom MassARRAY	15,207/17,103
12q13.3	IL23A, STAT2	EUR	rs2066819	Intronic: STAT2	5.4 x 10-17	C	1.392	Illumina (Immunochip and others); Perlegen	10,588/22,806
13q12.11	GJB2	CHN	rs72474224	Missense: GJB2	7.46 x 10-11	T	1.344	NimbleGen 2.1 M Sequence Capture Human Exome Array; targeted sequencing (Illumina Hiseq 2000 platform)	10,727/10,582
13q14.11	COG6	EUR	rs34394770	Intronic: COG6	2.65 x 10-8	T	1.167	Illumina (Immunochip and others); Perlegen	CHN: 1,588/3,546 EUR: 3,496/5,186
13q14.11	LOC14481 7	EUR	rs9533962	Within LOC144817	1.93 x 10-8	C	1.147	Illumina (Immunochip and others); Perlegen	CHN: 1,588/3,546 EUR: 3,496/5,186
14q13.2	NFKBIA	EUR	rs8016947	Intronic: RP11- 56B11.3	2.5 x 10-17	G	1.162	Illumina (Immunochip and others); Perlegen	10,588/22,806
		CHN	rs12884468	Intergenic	1.05 x 10-8	G	1.121	Illumina (Human Exome Asian and Human Exome Fine Mapping)	11,245/11,177
14q23.2	SYNE2	CHN	rs2781377	Stop-gained: SYNE2	4.21 x 10-11	G	1.151	Illumina (Human Exome Asian and Human Exome Fine Mapping)	11,245/11,177
16p13.13	PRM3, SOCS1	EUR	rs367569	1.6kb 3' of PRM3	4.9 x 10-8	C	1.132	Illumina (Immunochip and others); Perlegen	10,588/22,806
16p11.2	FBXL19, PRSS53	EUR	rs12445568	Intronic: STX1B	1.2 x 10-16	C	1.162	Illumina (Immunochip and others); Perlegen	10,588/22,806
17q11.2	NOS2	EUR	rs28998802	Intronic: NOS2	3.3 x 10-16	A	1.222	Illumina (Immunochip and others); Perlegen	10,588/22,806
17q12	IKZF3	CHN	rs10852936	Intronic: ZPBP2	1.96 x 10-8	T	1.106	NimbleGen 2.1 M Sequence Capture Human Exome Array plus targeted sequencing (Illumina Hiseq 2000 platform); Sequenom	15,207/17,103
17q21.2	PTRF, STAT3, STAT5A/B	EUR	rs963986	Intronic: PTRF	5.3 x 10-9	C	1.152	Illumina (Immunochip and others); Perlegen	10,588/22,806
17q25.3	CARD14	EUR	rs11652075	Missense: CARD14	3.4 x 10-8	C	1.112	Illumina (Immunochip and others); Perlegen	10,588/22,806
		CHN	rs11652075	Missense: CARD14	3.46 x 10-9	C	1.094	NimbleGen 2.1 M Sequence Capture Human Exome Array; targeted sequencing (Illumina Hiseq 2000 platform)	10,727/10,582
17q25.3	TMC6	CHN	rs12449858	Missense: TMC6	2.28 x 10-8	A	1.121	Illumina (Human Exome Asian and Human Exome Fine Mapping)	11,245/11,177
18q21.2	POL1, STARD6, MBD2	EUR	rs545979	Intronic: POL1	3.5 x 10-10	T	1.122	Illumina (Immunochip and others); Perlegen	10,588/22,806
18q22.1	SERPINB8	CHN	rs514315	3’ of SERPINB8	5.92 x 10-9	T	1.138	Sequenom MassArray; Biosystems TaqMan assays	CHN: 8,312/12,919 EUR: 3,293/4,188
19p13.2	TYK2	EUR	rs34536443	Missense: TYK2	9.1 x 10-31	G	1.882	Illumina (Immunochip and others); Perlegen	10,588/22,806
19p13.2	ILF3, CARM1	EUR	rs892085	Intronic: QTRT1	3 x 10-17	A	1.172	Illumina (Immunochip and others); Perlegen	10,588/22,806
19q13.41	ZNF816A	CHN	rs12459008	Missense: ZNF816	2.25 x 10-9	A	1.124	NimbleGen 2.1 M Sequence Capture Human Exome Array; targeted sequencing (Illumina Hiseq 2000 platform)	10,727/10,582
20q13.13	RNF114	EUR	rs1056198	Intronic: RNF114	1.5 x 10-14	C	1.162	Illumina (Immunochip and others); Perlegen	10,588/22,806
21q22	RUNX1	EUR	rs8128234	Intronic: RUNX1	3.74 x 10-8	T	1.177	Illumina (Immunochip and others); Perlegen	CHN: 1,588/3,546 EUR: 3,496/5,186
21q22.11	IFNGR2	CHN	rs9808753	Missense: IFNGR2	2.75 x 10-8	A	1.081	Illumina (Human Exome Asian and Human Exome Fine Mapping)	11,245/11,177
21q22.11	SON	CHN	rs3174808	Missense: SON	1.15 x 10-8	G	1.101	Illumina (Human Exome Asian and Human Exome Fine Mapping)	11,245/11,177
22q11.21	UBE2L3, YDJC	EUR	rs4821124	1kb 3' of UBE2L3	3.8 x 10-8	C	1.132	Illumina (Immunochip and others); Perlegen	10,588/22,806
a. CHN, Chinese; EUR, European. b. The most recently reported GWAS index SNP in each locus at genome wide significance (P ≤ 5 x 10-8), excluding any secondary signals in the locus 1. Zuo et al., 2015 2. Tsoi et al., 2012 3. Cheng et al., 2014 4. Tang et al., 2014 5. Tsoi et al., 2015b 6. Sheng et al., 2014 7. Yin et al., 2015 8. Sun et al., 2010 9. Ellinghaus et al., 2012
