# Supplementary material for: Single cell transcriptional zonation of human psoriasis skin identifies an alternative immunoregulatory axis conducted by skin resident cells
Source: Cell Death Dis. 2021 May 6;12(5):450. doi: 10.1038/s41419-021-03724-6 (PMC8102483; doi:10.1038/s41419-021-03724-6)
Supplement: Supplementary file 8 — Supplementary table 4 [file 41419_2021_3724_MOESM8_ESM.xlsx]

## Sheet: End_Endo1_CtrlPsor_DEG_SigDownG
	End_Endo1_Stat	End_Endo1_pVal	End_Endo1_ctrlMean	End_Endo1_psorMean	End_Endo1_MeanDIF
SFN	6.18672	1.06998e-09	1.52252	0.483146	3.15127
RGS16	7.25791	8.68366e-13	29.6667	12.2219	2.42733
G0S2	5.27282	1.70481e-07	27.573	11.4157	2.41535
ATF3	7.36929	3.91071e-13	12.6757	6.09831	2.07855
ECRG4	5.53818	4.05094e-08	0.376577	0.0955056	3.94298
ARAP2	3.97119	7.84088e-05	2.29009	1.03652	2.20941
LNX1	8.66984	2.83386e-17	0.342342	0.0533708	6.41441
NDNF	5.78777	9.81436e-09	0.38018	0.151685	2.50637
SPRY1	7.53121	1.22646e-13	22.9928	11.3455	2.0266
ADRB2	7.77328	2.06748e-14	1.67568	0.679775	2.46504
TENM2	11.4345	1.76018e-27	4.03423	0.426966	9.4486
HLA-DRB5	16.6003	1.24633e-51	9.85225	1.64045	6.00583
INMT	5.03727	5.77315e-07	0.36036	0.120787	2.98345
PLAT	10.0293	5.10667e-22	4.86126	0.780899	6.22521
MYC	7.89591	8.69772e-15	11.764	5.12921	2.29352
FAM189A2	4.91657	1.12972e-06	6.24324	1.05899	5.89548
IFIT3	5.32012	1.30654e-07	1.08288	0.47191	2.29468
RBP4	3.2566	0.00117506	0.418018	0.207865	2.01101
KRT2	4.49094	8.16553e-06	0.284685	0.0926966	3.07114
KRT1	9.71286	5.23305e-21	2.25405	0.58427	3.8579
SPATA13	4.00352	6.8213e-05	0.277477	0.109551	2.53287
BDKRB1	3.63284	0.000297279	0.378378	0.182584	2.07235
PPL	6.13428	1.27987e-09	0.583784	0.247191	2.36167
MT2A	8.90102	3.81417e-18	51.4739	18.7865	2.73994
MT1E	3.60497	0.000335235	1.57658	0.446629	3.52995
MT1M	3.60205	0.000340636	1.67207	0.294944	5.66912
MT1G	2.80911	0.00514249	0.89009	0.0365169	24.3748
MT1X	8.7022	2.83583e-17	4.61441	1.07584	4.28912
AC005324.3	6.04874	2.24726e-09	0.336937	0.0898876	3.74842
TRIM16L	7.61415	7.75576e-14	0.432432	0.101124	4.27628
KRT10	7.07025	3.3398e-12	5.34054	2.6573	2.00976
KRT15	4.73203	2.58252e-06	0.297297	0.146067	2.03534
TEX14	4.95616	8.65556e-07	1.38919	0.648876	2.14091
ST6GALNAC1	6.62759	6.2754e-11	0.351351	0.0898876	3.90878
TAF4B	6.92423	9.52584e-12	4.13514	1.48315	2.78808
TNFSF9	5.03853	5.70932e-07	2.06667	1.01966	2.02681
DMKN	7.65554	7.21477e-14	1.00541	0.185393	5.4231
SBSN	2.98158	0.00297249	0.365766	0.151685	2.41134
LGALS7	3.85475	0.000128212	0.374775	0.0758427	4.94147
POU2F2	2.90613	0.00375861	0.351351	0.168539	2.08468
LYPD3	5.13265	3.50219e-07	0.306306	0.120787	2.53593
IL4I1	3.97716	7.59614e-05	0.464865	0.205056	2.26701
TNMD	7.66374	4.94319e-14	0.452252	0.0646067	7.00008
RPL36A-HNRNPH2	3.29949	0.00100668	0.412613	0.202247	2.04014
RPS4Y1	10.2303	2.89462e-23	8.88649	2.98876	2.9733
PRKY	6.94931	7.00275e-12	1.28649	0.477528	2.69405
DDX3Y	8.39138	1.85096e-16	1.4991	0.441011	3.39923
EIF1AY	3.99514	7.03192e-05	0.394595	0.188202	2.09665

## Sheet: End_Endo1_CtrlPsor_DEG_SigUpGen
	End_Endo1_Stat	End_Endo1_pVal	End_Endo1_ctrlMean	End_Endo1_psorMean	End_Endo1_MeanDIF
NOC2L	-6.78301	3.82126e-11	0.158559	0.514045	0.308453
HES4	-4.2939	2.19873e-05	0.306306	1.1573	0.264672
ISG15	-9.45359	2.95309e-19	0.956757	4.47191	0.213948
AGRN	-7.74674	6.78715e-14	0.0882883	0.449438	0.196441
SDF4	-10.7162	4.1339e-24	0.52973	1.66292	0.318554
ACAP3	-6.67614	6.92265e-11	0.0936937	0.36236	0.258566
PUSL1	-6.80719	3.48208e-11	0.0396396	0.258427	0.153388
INTS11	-6.64895	7.77251e-11	0.30991	0.744382	0.416332
CPTP	-5.4464	7.78426e-08	0.18018	0.438202	0.41118
DVL1	-5.69283	2.03071e-08	0.205405	0.47191	0.435264
AURKAIP1	-10.5744	1.01054e-23	0.886486	2.33146	0.380228
CCNL2	-11.7285	2.46095e-28	0.809009	2.4691	0.327653
MRPL20	-8.14879	2.63405e-15	0.987387	2.06461	0.478245
ANKRD65	-4.0626	5.63252e-05	0.117117	0.323034	0.362554
VWA1	-12.8861	4.55033e-32	0.812613	3.81461	0.213027
ATAD3C	-4.1618	3.76554e-05	0.115315	0.317416	0.363294
ATAD3B	-7.60446	1.65737e-13	0.190991	0.617978	0.309058
ATAD3A	-7.3141	1.27348e-12	0.126126	0.519663	0.242708
MIB2	-4.83486	1.71633e-06	0.145946	0.325843	0.447903
CDK11B	-6.74836	3.6989e-11	0.210811	0.567416	0.371528
SLC35E2B	-5.76064	1.45098e-08	0.158559	0.424157	0.37382
NADK	-7.14575	3.18105e-12	0.284685	0.783708	0.363254
GNB1	-12.0667	2.17908e-29	4.85405	12.2472	0.39634
SKI	-8.48178	2.33363e-16	1.01802	2.43258	0.418492
RER1	-7.0101	7.63754e-12	0.502703	1.14607	0.438633
PRXL2B	-8.2808	1.48792e-15	0.243243	0.882022	0.275779
TPRG1L	-8.5319	2.3094e-16	0.198198	0.730337	0.271379
WRAP73	-6.87446	2.08557e-11	0.108108	0.401685	0.269136
CEP104	-6.11647	1.96944e-09	0.176577	0.477528	0.369772
NPHP4	-6.32158	6.03728e-10	0.126126	0.426966	0.295401
ICMT	-7.72271	7.30816e-14	0.181982	0.626404	0.290518
ACOT7	-5.89141	7.18132e-09	0.257658	0.671348	0.383791
TNFRSF25	-4.60454	5.33304e-06	0.0936937	0.272472	0.343866
PLEKHG5	-6.26489	9.14108e-10	0.14955	0.553371	0.270252
NOL9	-6.1316	1.77363e-09	0.236036	0.646067	0.365343
ZBTB48	-4.10084	4.79339e-05	0.10991	0.264045	0.416255
KLHL21	-9.25031	8.86811e-19	0.787387	3.14045	0.250724
PHF13	-6.79187	2.85806e-11	0.511712	1.09551	0.467101
THAP3	-5.20103	2.8631e-07	0.117117	0.314607	0.372265
DNAJC11	-5.801	1.20496e-08	0.142342	0.407303	0.349475
PARK7	-8.52999	1.52676e-16	1.90991	3.93258	0.485663
ERRFI1	-8.73216	5.13094e-17	0.372973	1.44382	0.258324
RERE	-9.7456	1.06242e-20	8.2991	17.9607	0.462071
ENO1	-13.2674	1.21981e-33	3.05405	9.57865	0.31884
GPR157	-5.70635	2.11997e-08	0.0864865	0.345506	0.250319
SLC25A33	-7.08806	3.76232e-12	0.807207	1.70225	0.474201
CLSTN1	-7.40373	5.11482e-13	0.452252	1.10674	0.408634
UBE4B	-8.53771	2.03978e-16	0.664865	1.93539	0.34353
KIF1B	-10.5845	3.45888e-23	2.26486	8.54775	0.264966
PGD	-9.48244	2.27228e-19	0.255856	1.23596	0.207011
DFFA	-7.94648	1.36042e-14	0.381982	1.07865	0.354129
PEX14	-7.85361	3.77781e-14	0.203604	0.890449	0.228653
TARDBP	-8.54134	1.4932e-16	0.637838	1.57584	0.40476
SRM	-9.67015	3.48533e-20	0.54955	1.70506	0.322306
EXOSC10	-5.96687	4.17137e-09	0.281081	0.598315	0.469788
MTOR	-5.82314	9.83426e-09	0.381982	0.800562	0.477142
CLCN6	-5.77522	1.31371e-08	0.196396	0.483146	0.406495
KIAA2013	-8.7698	3.06882e-17	0.223423	0.828652	0.269623
PLOD1	-9.15929	1.92089e-18	0.185586	0.792135	0.234285
MFN2	-7.54189	2.22196e-13	0.477477	1.15449	0.413581
TNFRSF1B	-8.70633	6.50884e-17	1.72793	4.55056	0.379717
DHRS3	-7.52856	3.31295e-13	0.567568	2.13764	0.265511
PRDM2	-9.34358	3.62419e-19	0.81982	2.47191	0.331654
TMEM51	-6.01219	3.70934e-09	0.126126	0.438202	0.287826
EFHD2	-8.66353	6.05194e-17	1.32793	2.97753	0.445983
DDI2	-11.5235	1.54499e-26	0.322523	2.40449	0.134133
PLEKHM2	-10.8113	3.56652e-24	0.544144	2.18539	0.248991
SPEN	-9.15198	1.67235e-18	2.28829	5.02247	0.45561
ZBTB17	-6.30491	6.27178e-10	0.803604	1.65169	0.486536
FBXO42	-9.64756	5.1209e-20	0.342342	1.49719	0.228656
NECAP2	-9.23647	6.20425e-19	0.744144	1.79213	0.415228
NBPF1	-9.92444	5.6038e-21	0.176577	0.88764	0.198928
CROCC	-4.34655	1.68303e-05	0.264865	0.575843	0.45996
ATP13A2	-7.70865	9.43012e-14	0.0630631	0.379213	0.1663
SDHB	-7.9836	9.58764e-15	0.578378	1.31461	0.439963
RCC2	-12.4193	1.78867e-30	0.553153	2.27528	0.243114
IFFO2	-5.40719	1.04809e-07	0.115315	0.404494	0.285085
UBR4	-12.3867	6.86493e-30	0.720721	3.70225	0.194671
EMC1	-6.90691	1.74622e-11	0.0990991	0.396067	0.250208
MRTO4	-5.97621	4.16894e-09	0.320721	0.710674	0.451291
AKR7A2	-6.49874	1.86933e-10	0.297297	0.69382	0.428493
NBL1	-8.85112	1.78545e-17	1.24144	2.89326	0.429081
OTUD3	-5.45362	8.12388e-08	0.104505	0.33427	0.312635
CAMK2N1	-4.89255	1.32116e-06	0.23964	0.58427	0.410152
DDOST	-9.62657	3.45818e-20	0.958559	2.33427	0.410646
HP1BP3	-10.4117	4.17252e-23	1.8036	4.42135	0.407931
ECE1	-11.4304	1.09818e-26	4.82342	13.3399	0.361579
ALPL	-4.1974	3.39857e-05	0.167568	1.31461	0.127466
USP48	-11.7127	1.60727e-27	1.11712	4.08146	0.273705
LDLRAD2	-5.07037	5.68206e-07	0.0792793	0.261236	0.303478
HSPG2	-16.6371	8.31822e-47	2.13874	17.9972	0.118837
ZBTB40	-6.04066	3.07816e-09	0.126126	0.398876	0.316204
KDM1A	-6.13974	1.58741e-09	0.263063	0.617978	0.425684
HNRNPR	-10.0588	8.77378e-22	1.83604	4.17416	0.439858
ASAP3	-8.58141	1.77331e-16	0.167568	0.808989	0.207132
ELOA	-8.23864	2.09524e-15	0.198198	0.766854	0.258456
LYPLA2	-10.4216	8.78928e-23	0.297297	1.20787	0.246135
FUCA1	-5.26263	2.17621e-07	0.0828829	0.272472	0.304189
SRSF10	-8.85367	1.62621e-17	3.01982	6.39326	0.472344
RSRP1	-12.2208	1.00704e-29	3.79279	10.764	0.352358
TMEM50A	-11.4912	3.04321e-27	1.75495	4.57022	0.383998
MACO1	-10.5398	2.99256e-23	0.616216	2.37079	0.259921
MAN1C1	-4.03359	6.19156e-05	0.171171	0.373596	0.458172
SELENON	-8.02496	8.4851e-15	0.216216	0.851124	0.254036
STMN1	-8.18745	3.37612e-15	1.4991	4.82022	0.311002
SH3BGRL3	-9.8935	3.44299e-21	5.94234	11.9045	0.499168
CRYBG2	-5.35575	1.24102e-07	0.135135	0.323034	0.418331
DHDDS	-5.5133	5.94099e-08	0.118919	0.382022	0.311288
RPS6KA1	-5.91996	6.09952e-09	0.0792793	0.294944	0.268795
ARID1A	-8.66596	5.7766e-17	1.6036	3.6882	0.434793
GPN2	-5.80923	1.1043e-08	0.108108	0.33427	0.323416
SLC9A1	-6.77152	3.40946e-11	0.369369	0.935393	0.394881
WDTC1	-7.15733	2.81232e-12	0.508108	1.21629	0.417752
TMEM222	-4.67982	3.57596e-06	0.126126	0.303371	0.415749
MAP3K6	-4.38074	1.446e-05	0.104505	0.266854	0.391617
FCN3	-4.28425	2.35205e-05	0.0144144	0.252809	0.057017
WASF2	-11.9499	5.30698e-29	2.51532	7.36798	0.341385
AHDC1	-8.31657	8.28075e-16	0.953153	2.43258	0.391827
IFI6	-4.96703	9.73569e-07	1.41081	3.02247	0.466774
STX12	-10.4116	4.63401e-23	2.58378	6.19101	0.417344
PPP1R8	-6.79825	3.12868e-11	0.16036	0.525281	0.305285
EYA3	-10.0195	2.12244e-21	0.427027	1.6264	0.262559
DNAJC8	-8.8155	1.61935e-17	1.25225	2.63483	0.475268
SESN2	-8.22323	2.36557e-15	0.295495	1.23596	0.239083
PHACTR4	-8.12902	2.93802e-15	2.42523	5.35674	0.452743
RCC1	-8.78397	3.60827e-17	0.686486	2.14607	0.319881
TRNAU1AP	-6.98422	9.2304e-12	0.715315	1.66854	0.428707
YTHDF2	-9.6943	1.58718e-20	1.59459	3.86236	0.412855
LAPTM5	-4.64479	4.56868e-06	0.0558559	0.294944	0.189378
PUM1	-12.4618	9.4641e-31	2.90811	8.42697	0.345095
ZCCHC17	-8.56044	1.57227e-16	0.387387	1.14888	0.337188
TINAGL1	-11.3821	1.17637e-26	1.52432	5.11798	0.297837
PTP4A2	-10.4016	4.57569e-23	2.6955	6.30056	0.427818
TMEM39B	-8.03899	6.12012e-15	0.374775	1.02247	0.366538
KPNA6	-9.18739	1.38196e-18	0.837838	2.29213	0.365527
TXLNA	-7.49045	3.45212e-13	0.753153	1.71067	0.440267
CCDC28B	-5.86464	7.9655e-09	0.295495	0.668539	0.442002
FAM167B	-7.22001	1.98976e-12	0.266667	0.814607	0.327356
HDAC1	-9.15399	1.89107e-18	0.452252	1.50281	0.300938
MARCKSL1	-10.5323	3.7531e-23	1.44685	4.91573	0.29433
BSDC1	-12.1137	5.29375e-29	0.522523	2.52809	0.206687
RBBP4	-10.6874	5.60082e-24	0.354955	1.3764	0.257886
KIAA1522	-7.95684	1.88074e-14	0.145946	0.80618	0.181034
YARS1	-10.688	6.52507e-24	0.908108	2.88202	0.315094
RNF19B	-8.05608	9.1036e-15	1.43423	5.7191	0.25078
AK2	-9.85258	7.17963e-21	0.603604	1.86798	0.323132
AZIN2	-5.44668	8.74251e-08	0.0666667	0.311798	0.213814
TRIM62	-6.51938	1.89404e-10	0.0486486	0.269663	0.180405
PHC2	-8.63392	8.11133e-17	0.713514	1.90449	0.374647
SFPQ	-9.95066	1.99002e-21	2.2973	5.23315	0.43899
ZMYM4	-9.47219	1.59362e-19	0.74955	2.36517	0.316912
KIAA0319L	-6.23401	8.59895e-10	0.545946	1.12921	0.483475
PSMB2	-11.4912	7.88617e-27	0.396396	1.60955	0.246278
C1orf216	-7.44745	5.81565e-13	0.045045	0.325843	0.138242
AGO4	-7.61462	1.66597e-13	0.181982	0.716292	0.254061
AGO1	-8.41694	5.48127e-16	0.344144	1.1882	0.289634
AGO3	-8.28926	1.04812e-15	1.71712	4.01966	0.427179
ADPRHL2	-6.76123	3.84753e-11	0.16036	0.505618	0.317157
MAP7D1	-12.2533	9.31216e-30	0.954955	3.4382	0.277748
THRAP3	-10.5141	2.04225e-23	1.52252	3.91292	0.389101
SH3D21	-3.76543	0.000185158	0.102703	0.25	0.410811
EVA1B	-11.6031	1.99877e-27	0.436036	1.63483	0.266716
STK40	-8.01467	8.35749e-15	1.3009	2.86798	0.453595
MRPS15	-7.88601	1.85236e-14	0.477477	1.12079	0.42602
SNIP1	-7.50231	3.39328e-13	0.122523	0.52809	0.232011
YRDC	-6.87164	1.97372e-11	0.225225	0.632022	0.356356
C1orf122	-12.0491	6.77112e-29	0.293694	1.52809	0.192197
MTF1	-6.46046	2.56738e-10	0.254054	0.688202	0.369156
INPP5B	-6.1199	1.88708e-09	0.232432	0.640449	0.362921
UTP11	-7.85549	2.08464e-14	0.645045	1.39607	0.462044
RRAGC	-7.82197	3.29348e-14	0.394595	1.08427	0.363927
AKIRIN1	-9.27407	7.2914e-19	1.21622	3.07865	0.395048
NDUFS5	-11.9125	8.42824e-29	1.46306	4.11798	0.355287
MACF1	-10.453	6.03337e-23	12.7441	29.8933	0.426322
PABPC4	-11.3316	3.09346e-26	0.792793	2.69382	0.294301
TRIT1	-6.091	2.31941e-09	0.144144	0.449438	0.320721
CAP1	-9.73591	1.37473e-20	1.31892	3.24438	0.406524
PPT1	-7.8781	1.86812e-14	0.522523	1.2191	0.428613
RLF	-10.3916	9.76079e-23	1.50811	4.4691	0.337452
ZMPSTE24	-7.25554	1.6451e-12	0.198198	0.620787	0.319269
SMAP2	-10.6921	1.22966e-23	0.162162	1.20225	0.134883
ZNF684	-4.08669	5.06369e-05	0.158559	0.33427	0.474343
CTPS1	-5.01726	7.27875e-07	0.144144	0.38764	0.37185
SCMH1	-7.62989	1.23377e-13	0.69009	1.80618	0.382072
HIVEP3	-6.84617	2.67703e-11	0.127928	0.525281	0.243542
FOXJ3	-8.88907	7.70865e-18	1.53514	3.33146	0.460799
P3H1	-8.89227	1.66841e-17	0.216216	0.867978	0.249103
SLC2A1	-5.13974	4.13171e-07	0.135135	0.421348	0.320721
EBNA1BP2	-8.28697	1.31173e-15	0.313514	1.01124	0.31003
TIE1	-10.3998	7.4646e-23	1.12072	3.32022	0.337544
ELOVL1	-8.6072	8.96665e-17	0.607207	1.53652	0.395184
DPH2	-5.76424	1.51685e-08	0.0738739	0.289326	0.255331
ATP6V0B	-13.0976	5.77919e-33	0.917117	3.64326	0.25173
B4GALT2	-7.9504	1.85263e-14	0.0846847	0.494382	0.171294
RNF220	-8.53967	2.22652e-16	0.531532	1.79775	0.295664
HECTD3	-5.8923	6.90868e-09	0.10991	0.339888	0.323371
UROD	-9.82606	1.0262e-20	0.246847	1.04213	0.236867
ZSWIM5	-8.12447	5.48116e-15	0.464865	2.07303	0.224244
TESK2	-5.64312	2.71403e-08	0.457658	1.0927	0.418833
PRDX1	-11.9594	7.99464e-29	5.54414	13.3258	0.416045
AKR1A1	-8.554	1.39598e-16	0.61982	1.54775	0.400464
GPBP1L1	-11.9564	8.53044e-29	1.86126	5.63764	0.330149
TMEM69	-4.66734	3.82831e-06	0.16036	0.353933	0.453082
MAST2	-10.1948	7.29219e-22	1.03423	3.91011	0.264502
POMGNT1	-5.96434	4.44098e-09	0.135135	0.367978	0.367237
LRRC41	-9.40877	2.18753e-19	0.234234	0.839888	0.278888
ATPAF1	-4.62163	4.9701e-06	0.0918919	0.275281	0.333811
EFCAB14	-6.38903	3.59041e-10	0.436036	0.952247	0.457902
CMPK1	-8.38579	4.5893e-16	0.767568	1.68539	0.455423
RNF11	-10.0671	8.67478e-22	0.978378	2.59831	0.376543
EPS15	-11.1247	1.84029e-25	1.3045	4.12079	0.316567
OSBPL9	-7.5082	2.44339e-13	1.13514	2.3764	0.477669
ZFYVE9	-6.69688	5.77032e-11	0.452252	1.19944	0.377053
CC2D1B	-3.98816	7.62334e-05	0.127928	0.289326	0.442159
TUT4	-8.43999	3.46442e-16	0.98018	2.34551	0.417897
COA7	-4.64682	4.25481e-06	0.14955	0.339888	0.439997
ZYG11B	-7.82605	2.88222e-14	0.371171	1.00281	0.370131
SCP2	-8.59877	9.76459e-17	1.55135	3.33146	0.465667
LRP8	-6.27619	8.87865e-10	0.0882883	0.441011	0.200195
NDC1	-5.28076	1.93128e-07	0.221622	0.570225	0.388657
YIPF1	-3.93441	9.35367e-05	0.122523	0.25	0.49009
HSPB11	-6.0197	3.1521e-09	0.502703	1.04213	0.482378
LRRC42	-8.62781	1.06995e-16	0.138739	0.547753	0.253287
MRPL37	-5.31203	1.52626e-07	0.282883	0.578652	0.488866
SSBP3	-8.9316	6.8164e-18	2.66486	5.55899	0.479379
AC119674.2	-4.8956	1.32143e-06	0.124324	0.370787	0.335299
PLPP3	-9.20038	1.41763e-18	4.87928	17.1601	0.284338
DAB1	-4.04032	5.92873e-05	0.126126	0.27809	0.453544
TM2D1	-6.78218	3.17608e-11	0.672072	1.3736	0.489279
DOCK7	-7.46389	5.15731e-13	0.225225	0.921348	0.244452
PGM1	-5.91086	6.13075e-09	0.228829	0.603933	0.378898
RAVER2	-8.81681	2.64963e-17	0.365766	1.22753	0.297969
JAK1	-10.5997	1.07562e-23	4.05946	9.97472	0.406975
DNAJC6	-5.35849	1.24095e-07	0.192793	0.429775	0.44859
PDE4B	-6.69566	6.54548e-11	0.506306	1.61517	0.31347
SLC35D1	-6.77676	3.88614e-11	0.163964	0.654494	0.25052
IL12RB2	-4.18221	3.37516e-05	0.389189	0.794944	0.489581
WLS	-5.76489	1.4207e-08	0.562162	1.15449	0.486934
LRRC40	-4.66648	3.88079e-06	0.201802	0.438202	0.460522
SRSF11	-9.65015	1.96167e-20	3.35135	6.88202	0.486972
ANKRD13C	-8.32974	9.87069e-16	0.504505	1.57584	0.320149
ZRANB2	-9.41453	1.94983e-19	0.767568	2.1264	0.36097
RABGGTB	-6.59144	1.07781e-10	0.733333	1.47753	0.496324
PIGK	-5.36845	1.21029e-07	0.145946	0.373596	0.390652
USP33	-11.1721	1.43082e-25	0.634234	2.47472	0.256285
MIGA1	-7.44327	4.57711e-13	0.336937	0.907303	0.371361
GIPC2	-7.98588	9.66882e-15	3.63063	7.46067	0.486636
IFI44	-8.04522	8.02151e-15	0.558559	1.67135	0.334196
ADGRL4	-9.54664	6.04267e-20	9.32432	19.7612	0.471849
ADGRL2	-8.163	3.04743e-15	1.2955	3.10955	0.416618
RPF1	-6.14566	1.47176e-09	0.336937	0.716292	0.47039
C1orf52	-6.87296	1.89792e-11	0.266667	0.713483	0.373753
DDAH1	-7.94268	1.62464e-14	0.259459	0.882022	0.294164
CCN1	-5.65633	2.76496e-08	5.7982	12.9607	0.447369
ZNHIT6	-6.01601	3.68914e-09	0.172973	0.550562	0.314175
ODF2L	-7.63383	1.1239e-13	0.796396	1.77247	0.449314
SH3GLB1	-10.2195	2.19398e-22	1.29009	3.16011	0.408242
SELENOF	-9.83086	5.07461e-21	1.92613	4.08708	0.471272
HS2ST1	-7.88859	2.37215e-14	0.538739	1.57584	0.341873
PKN2	-11.1227	1.66388e-25	1.14955	3.7191	0.309093
GTF2B	-7.3414	7.57876e-13	1.23964	2.59551	0.47761
KYAT3	-6.4906	2.15298e-10	0.259459	0.676966	0.383268
LRRC8D	-3.83591	0.000139264	0.153153	0.320225	0.478268
ZNF326	-7.05974	5.25948e-12	0.612613	1.32865	0.461078
ZNF644	-9.27516	6.08856e-19	1.67387	3.80337	0.440103
RPAP2	-5.31576	1.57681e-07	0.228829	0.544944	0.419913
EVI5	-7.36444	6.82384e-13	1.57117	3.28933	0.477658
MTF2	-8.582	1.20457e-16	1.27027	3.03933	0.417945
TMED5	-8.71538	4.06965e-17	1.04144	2.5309	0.411491
DR1	-9.60487	5.0175e-20	0.437838	1.33989	0.326772
BCAR3	-7.1401	3.75095e-12	1.96937	4.56461	0.431443
GCLM	-8.20594	3.44396e-15	0.61982	2.78652	0.222435
ARHGAP29	-8.75514	3.55166e-17	4.70991	12.3596	0.381075
ABCD3	-8.22427	1.73468e-15	0.421622	1.2191	0.345846
F3	-4.51567	8.57733e-06	0.0378378	0.601124	0.0629452
CNN3	-10.246	1.54212e-22	4.54775	9.39045	0.484295
PTBP2	-9.98681	2.22205e-21	0.756757	2.3736	0.318823
AGL	-4.16565	3.53579e-05	0.131532	0.27809	0.472982
SLC35A3	-5.49001	6.3189e-08	0.181982	0.446629	0.407457
MFSD14A	-4.32951	1.75325e-05	0.144144	0.300562	0.479582
RTCA	-5.59349	3.49109e-08	0.326126	0.671348	0.485778
CDC14A	-8.82264	1.83103e-17	2.18198	5.48315	0.397943
VCAM1	-4.73926	2.7898e-06	1.08829	3.39888	0.320191
SLC30A7	-8.25253	1.261e-15	1.70991	3.76685	0.453936
DPH5	-5.60373	3.18654e-08	0.340541	0.696629	0.48884
S1PR1	-11.1678	9.58098e-26	2.5964	7.81742	0.33213
RNPC3	-5.05034	6.24155e-07	0.291892	0.640449	0.455761
SLC25A24	-7.27266	1.38022e-12	0.311712	0.837079	0.37238
FAM102B	-6.59724	1.21579e-10	0.0936937	0.438202	0.213814
PRPF38B	-8.02077	7.18118e-15	0.578378	1.4073	0.410983
WDR47	-6.61217	9.97955e-11	0.396396	0.991573	0.399765
TAF13	-9.03829	5.12941e-18	0.372973	1.26966	0.293757
TMEM167B	-7.17162	2.75601e-12	0.36036	0.88764	0.405976
SARS1	-10.6247	1.36258e-23	0.884685	2.70225	0.327389
SORT1	-6.07832	2.46495e-09	0.284685	0.783708	0.363254
PSMA5	-9.83044	5.96687e-21	0.854054	2.17697	0.392314
GNAI3	-9.07732	2.0558e-18	0.585586	1.61236	0.363185
AMPD2	-7.57316	2.72568e-13	0.0396396	0.351124	0.112894
GSTM3	-4.87512	1.48418e-06	0.102703	0.303371	0.338539
AHCYL1	-9.09995	1.76748e-18	1.1982	2.83427	0.422754
STRIP1	-7.43586	5.86508e-13	0.198198	0.789326	0.251098
KCNC4	-8.54413	1.95817e-16	0.156757	0.632022	0.248024
RBM15	-6.13728	1.81795e-09	0.111712	0.396067	0.282052
LAMTOR5	-9.9567	1.90326e-21	1.23243	2.82022	0.436998
DRAM2	-7.05765	5.02585e-12	0.466667	1.02247	0.45641
WDR77	-6.56346	1.34141e-10	0.0972973	0.351124	0.277103
ATP5PB	-10.1583	3.4933e-22	1.09189	2.70787	0.40323
DDX20	-5.98869	4.19471e-09	0.127928	0.404494	0.316266
CTTNBP2NL	-8.74399	3.00285e-17	3.01802	6.27809	0.480722
WNT2B	-6.72771	5.00687e-11	0.864865	2.40169	0.360107
ST7L	-5.81083	1.06982e-08	0.372973	0.814607	0.457856
CAPZA1	-13.7314	1.0585e-35	1.48108	5.21067	0.28424
MOV10	-6.88235	1.80356e-11	0.315315	0.794944	0.396651
RHOC	-8.56975	1.30215e-16	2.83243	5.76124	0.491636
SLC16A1	-4.77771	2.24111e-06	0.32973	0.758427	0.434755
LRIG2	-5.9711	4.42174e-09	0.243243	0.601124	0.404648
PHTF1	-7.79646	4.51557e-14	0.583784	1.6264	0.358941
RSBN1	-7.57363	1.78764e-13	0.455856	1.19663	0.38095
HIPK1	-9.9777	2.18274e-21	0.854054	2.50281	0.341238
TRIM33	-8.07853	5.20135e-15	0.891892	2.08146	0.428493
DENND2C	-5.88942	7.33835e-09	0.212613	0.581461	0.365653
NRAS	-8.99637	5.98149e-18	0.254054	0.831461	0.305551
SIKE1	-9.32939	4.70089e-19	0.194595	0.775281	0.250999
ATP1A1	-9.12995	1.85094e-18	10.1099	20.4635	0.494046
CD58	-6.17762	1.39656e-09	0.486486	1.11236	0.437346
MAN1A2	-9.29959	5.14837e-19	0.618018	1.83708	0.336413
GDAP2	-7.58125	1.72553e-13	0.158559	0.589888	0.268795
ZNF697	-7.62782	1.91443e-13	0.0522523	0.466292	0.112059
NBPF15	-11.1272	2.21543e-25	0.255856	1.3736	0.186267
GPR89A	-5.69188	2.18343e-08	0.181982	0.508427	0.357931
RNF115	-8.46486	2.54893e-16	1.2973	2.89607	0.447951
POLR3C	-4.90135	1.30909e-06	0.203604	0.488764	0.416568
PEX11B	-7.00353	8.79491e-12	0.163964	0.550562	0.297812
RBM8A	-9.35647	2.52435e-19	3.06667	6.21629	0.493327
NBPF12	-5.12827	4.21386e-07	0.165766	0.438202	0.378286
GPR89B	-7.45423	4.69142e-13	0.142342	0.567416	0.250861
NBPF11	-4.50308	8.46495e-06	0.127928	0.33427	0.382709
NBPF9	-4.61894	4.80568e-06	0.232432	0.488764	0.475551
H2BC21	-6.38484	4.53109e-10	0.0972973	0.424157	0.22939
SF3B4	-7.73136	5.77381e-14	0.344144	0.88764	0.387707
OTUD7B	-8.41715	3.99665e-16	0.987387	2.3427	0.421475
VPS45	-5.55139	4.6449e-08	0.317117	0.752809	0.421245
PLEKHO1	-14.6888	7.11764e-39	0.446847	4.42978	0.100873
C1orf54	-10.8447	3.59162e-24	0.542342	2.88202	0.188181
MRPS21	-7.85413	2.20832e-14	0.868468	1.83427	0.473468
PRPF3	-6.39253	3.58559e-10	0.54955	1.11236	0.494039
RPRD2	-6.77978	3.34395e-11	0.616216	1.47191	0.418651
MCL1	-8.24203	1.50898e-15	3.18559	7.03371	0.452903
GOLPH3L	-10.4579	7.41977e-23	0.315315	1.39326	0.226315
CTSS	-8.73401	4.48627e-17	0.731532	1.99438	0.366796
ARNT	-5.17827	3.16e-07	0.36036	0.724719	0.497241
SETDB1	-5.14765	3.65849e-07	0.286486	0.603933	0.474368
CERS2	-4.79621	2.10401e-06	0.162162	0.348315	0.465562
CDC42SE1	-7.74504	5.70462e-14	0.34955	0.955056	0.365999
SEMA6C	-5.42629	9.10566e-08	0.0828829	0.286517	0.289278
SCNM1	-6.58146	1.15626e-10	0.2	0.542135	0.368912
PIP5K1A	-10.9195	1.27164e-24	0.828829	2.94101	0.281818
PSMB4	-9.57878	4.24468e-20	1.40721	3.01966	0.466015
SNX27	-8.84766	1.40953e-17	0.875676	2.10674	0.415654
S100A11	-10.8151	2.0913e-24	6.16937	14.7725	0.417626
S100A9	-13.2311	8.95484e-33	0.0126126	2.36236	0.00533899
S100A8	-6.76008	5.67696e-11	0.0288288	3.56742	0.00808115
S100A7	-13.6887	1.45992e-34	0.018018	2.08427	0.00864476
S100A2	-2.61909	0.00914826	0.27027	0.626404	0.431463
ILF2	-11.5663	3.38894e-27	1.70811	4.82584	0.35395
NPR1	-5.92564	5.40218e-09	0.486486	0.977528	0.49767
SLC27A3	-6.35601	4.85156e-10	0.165766	0.480337	0.345103
GATAD2B	-11.7157	6.10164e-28	3.22523	8.48596	0.380066
SLC39A1	-8.77862	2.85254e-17	0.264865	0.820225	0.322917
JTB	-10.2429	1.74719e-22	1.1964	2.92697	0.40875
RAB13	-11.9953	7.68555e-29	3.19459	8.82303	0.362074
UBAP2L	-8.91605	1.02638e-17	0.682883	1.72191	0.396585
ATP8B2	-7.09775	4.30529e-12	0.340541	0.837079	0.40682
SHE	-8.22587	1.33536e-15	0.751351	1.73876	0.432118
UBE2Q1	-6.45411	2.62596e-10	0.131532	0.421348	0.312168
ADAR	-8.3151	9.25388e-16	1.76036	3.90169	0.451179
ZBTB7B	-5.62366	2.98865e-08	0.163964	0.421348	0.389141
ADAM15	-10.6445	1.53076e-23	1.54414	5.42697	0.284532
SLC50A1	-6.93698	1.13279e-11	0.326126	0.783708	0.416132
FAM189B	-6.38654	3.87432e-10	0.171171	0.485955	0.352237
SCAMP3	-7.17861	2.29466e-12	0.594595	1.29494	0.459166
CLK2	-4.67626	3.6995e-06	0.147748	0.328652	0.449557
FDPS	-10.8641	6.8184e-25	0.78018	2.20506	0.353814
RUSC1	-8.77017	2.95526e-17	0.335135	1.04775	0.319861
YY1AP1	-9.68825	2.32021e-20	1.12973	2.88202	0.391992
DAP3	-8.90259	1.24508e-17	0.841441	2.30337	0.365309
GON4L	-7.46134	3.21087e-13	0.933333	2.08146	0.448403
SYT11	-3.08066	0.00218475	0.147748	0.328652	0.449557
RIT1	-8.5257	1.62713e-16	1.08649	2.48876	0.436557
KHDC4	-10.0162	2.20547e-21	0.744144	2.3427	0.317644
ARHGEF2	-10.5449	2.6841e-23	1.49009	4.3427	0.343126
UBQLN4	-8.48854	2.77805e-16	0.126126	0.558989	0.225633
LAMTOR2	-8.10849	3.51317e-15	0.623423	1.43539	0.434322
MEX3A	-9.74563	3.38638e-20	0.0882883	0.786517	0.112252
LMNA	-11.3577	1.96923e-26	11.9748	31.3287	0.382231
SMG5	-6.79615	3.34854e-11	0.536937	1.49438	0.359304
CCT3	-10.8139	1.52435e-24	1.99099	4.66573	0.426727
MEF2D	-11.618	1.82251e-27	0.607207	2.17978	0.278564
NES	-7.21259	2.3859e-12	0.263063	1	0.263063
ISG20L2	-6.56104	1.27115e-10	0.308108	0.775281	0.397415
HDGF	-9.79167	9.17868e-21	1.96396	4.66854	0.420681
PRCC	-8.85699	1.61009e-17	0.581982	1.57865	0.368658
PEAR1	-10.5012	2.88704e-23	0.416216	1.56461	0.26602
ARHGEF11	-5.6239	3.10203e-08	0.216216	0.570225	0.379177
ETV3	-6.68196	6.20731e-11	0.699099	1.41854	0.49283
CD5L	-6.70477	4.89839e-11	0.282883	0.679775	0.416142
DUSP23	-6.56495	1.2898e-10	1.55135	3.13483	0.494876
IGSF8	-5.28795	1.79426e-07	0.106306	0.283708	0.374703
PEA15	-8.00282	7.33925e-15	1.51712	3.23034	0.469647
DCAF8	-7.25523	1.27897e-12	0.32973	0.811798	0.406172
COPA	-10.4855	3.20036e-23	2.4991	6.69944	0.373031
NCSTN	-6.03195	2.74533e-09	0.282883	0.609551	0.464084
USF1	-5.37951	1.10663e-07	0.286486	0.575843	0.497508
B4GALT3	-5.78989	1.36209e-08	0.30991	0.865169	0.358208
DUSP12	-4.82579	1.79004e-06	0.259459	0.525281	0.493944
UHMK1	-8.19208	2.3074e-15	0.36036	1.02247	0.35244
PBX1	-5.81558	1.07173e-08	1.36937	2.84551	0.481239
MGST3	-10.0597	5.61704e-22	3.30631	6.66011	0.496434
UCK2	-9.00627	4.97943e-18	1.94775	4.44944	0.437751
FAM78B	-5.30215	1.85366e-07	0.0666667	0.272472	0.244674
POGK	-4.29115	2.1259e-05	0.153153	0.342697	0.446906
TADA1	-4.67184	3.95517e-06	0.0774775	0.25	0.30991
MPZL1	-10.8162	4.81611e-24	0.994595	4.53652	0.219242
ADCY10	-3.74019	0.000207819	0.0864865	0.261236	0.331067
MPC2	-5.19225	2.96643e-07	0.252252	0.542135	0.465294
DCAF6	-10.8498	2.20031e-24	1.01802	3.37921	0.301259
GPR161	-7.50869	3.14013e-13	0.214414	0.755618	0.28376
SFT2D2	-9.44952	1.88261e-19	0.794595	2.26124	0.351398
TBX19	-7.15784	3.50323e-12	0.190991	0.741573	0.257548
NME7	-5.4443	8.01597e-08	0.297297	0.699438	0.425052
BLZF1	-5.29866	1.69589e-07	0.18018	0.429775	0.419243
SELP	-5.89463	6.89009e-09	1.2973	3.02247	0.429217
C1orf112	-4.69967	3.33478e-06	0.264865	0.671348	0.394527
SELE	-8.41663	5.00968e-16	45.9369	115.944	0.3962
MYOCOS	-5.36751	1.18048e-07	0.2	0.460674	0.434146
EEF1AKNMT	-3.66938	0.000265304	0.162162	0.33427	0.485124
DNM3	-6.98263	9.47956e-12	1.81081	3.92697	0.461122
SUCO	-8.04354	7.97765e-15	0.466667	1.43258	0.325752
PRDX6	-9.88274	4.07598e-21	1.98198	4.60674	0.430235
RC3H1	-9.19828	9.42128e-19	2.1982	5.02528	0.437428
COP1	-10.3584	1.27589e-22	1.51892	4.51404	0.336487
RASAL2	-8.8568	1.82545e-17	4.16036	10.3174	0.403237
FAM20B	-6.49844	1.75082e-10	0.392793	0.924157	0.425028
ABL2	-11.2859	1.91132e-26	5.81622	15.7584	0.369086
SOAT1	-5.76492	1.27538e-08	0.576577	1.19944	0.480706
TOR1AIP2	-10.9178	1.55101e-24	0.610811	2.3764	0.257031
CEP350	-9.08501	3.4256e-18	0.812613	2.32865	0.348963
QSOX1	-8.19126	1.9225e-15	0.356757	0.952247	0.374647
ACBD6	-6.49944	1.78233e-10	0.744144	1.49157	0.498899
STX6	-7.94858	1.25405e-14	1.4018	3.02247	0.463793
DHX9	-9.08136	2.74509e-18	1.01441	2.5309	0.400812
LAMC2	-7.01193	1.1675e-11	0.214414	4.22753	0.0507186
ARPC5	-10.1356	4.90087e-22	2.04324	4.83989	0.422167
RGL1	-7.98036	1.20393e-14	0.434234	1.4073	0.308558
TSEN15	-3.81181	0.000155794	0.151351	0.314607	0.481081
C1orf21	-8.91113	1.44647e-17	5.27748	12.7584	0.413646
EDEM3	-8.2118	1.93932e-15	0.672072	1.62921	0.412513
RNF2	-8.54479	1.50832e-16	0.34955	1.12079	0.311879
TRMT1L	-3.4622	0.000582798	0.162162	0.33427	0.485124
IVNS1ABP	-10.1612	8.85702e-22	0.89009	3.47191	0.256369
PRG4	-5.19209	3.04063e-07	0.185586	0.441011	0.420818
TPR	-8.25626	1.20264e-15	1.21261	2.61517	0.463684
ODR4	-8.20585	1.79633e-15	0.616216	1.48315	0.415479
UCHL5	-5.26646	1.96071e-07	0.340541	0.705056	0.482998
CDC73	-7.04252	5.61485e-12	1.28829	2.58708	0.49797
CFH	-4.46233	1.00711e-05	0.351351	0.960674	0.365734
NEK7	-7.22449	1.46993e-12	1.22523	2.48596	0.492859
NR5A2	-7.46816	3.99078e-13	3.06126	6.30618	0.485438
ZNF281	-6.98479	9.31138e-12	0.554955	1.28652	0.431362
CSRP1	-7.18985	2.60665e-12	0.794595	2.04775	0.388032
NAV1	-5.73736	1.68737e-08	0.504505	1.07022	0.471401
IPO9	-7.91374	1.82956e-14	0.416216	1.23034	0.338294
TIMM17A	-7.63305	1.25828e-13	0.522523	1.32022	0.395783
RNPEP	-5.31329	1.56753e-07	0.261261	0.55618	0.469742
ARL8A	-9.07421	3.62538e-18	0.468468	1.41573	0.330902
PPP1R12B	-7.77187	3.83105e-14	0.96036	2.21067	0.43442
KDM5B	-14.1903	1.60416e-37	0.657658	4.23315	0.155359
ADIPOR1	-9.26875	6.66514e-19	0.6	1.6573	0.362034
CYB5R1	-6.11581	1.83311e-09	0.333333	0.75	0.444444
SOX13	-6.79426	3.0847e-11	0.52973	1.30618	0.405557
RBBP5	-5.3018	1.68706e-07	0.246847	0.55618	0.443826
DSTYK	-7.61996	1.37525e-13	0.228829	0.783708	0.291982
ELK4	-10.6839	4.65391e-24	0.673874	1.90169	0.354356
DYRK3	-6.33177	5.77724e-10	1.06486	2.26124	0.470922
YOD1	-5.661	2.64939e-08	0.0756757	0.286517	0.264123
CD46	-9.38536	2.20926e-19	1.6955	4.19944	0.403743
AL590132.1	-5.75204	1.55062e-08	0.127928	0.36236	0.353041
RCOR3	-7.92207	1.39682e-14	0.488288	1.19944	0.407097
TRAF5	-5.44097	8.24206e-08	0.187387	0.485955	0.385606
SLC30A1	-10.2087	5.07617e-22	0.430631	1.69944	0.253396
LPGAT1	-9.33384	3.7761e-19	0.374775	1.21629	0.308129
FLVCR1	-4.39967	1.35879e-05	0.248649	0.617978	0.402359
RPS6KC1	-10.4688	6.05862e-23	0.437838	1.82584	0.2398
SMYD2	-6.47951	2.45865e-10	0.113514	0.457865	0.247919
PTPN14	-8.46065	4.62172e-16	2.26126	7.15169	0.316186
KCTD3	-8.03861	6.99125e-15	0.536937	1.44382	0.371886
USH2A	-5.25799	2.08371e-07	0.23964	0.497191	0.481987
GPATCH2	-6.21532	1.14662e-09	0.131532	0.455056	0.289045
IARS2	-9.36309	2.5778e-19	0.32973	1.07584	0.306485
RAB3GAP2	-8.14649	2.9296e-15	0.684685	1.75843	0.389373
MARK1	-4.16693	3.55603e-05	0.178378	0.435393	0.409695
MIA3	-7.08726	4.68755e-12	0.320721	0.856742	0.374349
AIDA	-7.09675	4.14269e-12	0.315315	0.772472	0.40819
BROX	-6.73848	3.94355e-11	0.324324	0.764045	0.424483
CAPN2	-8.62046	1.02451e-16	1.91712	4.40449	0.435264
FBXO28	-7.87221	2.65636e-14	0.502703	1.5309	0.328371
DEGS1	-11.0512	1.63998e-25	0.772973	2.2809	0.33889
NVL	-4.69068	3.46705e-06	0.196396	0.463483	0.42374
CNIH4	-11.9535	5.76162e-29	0.735135	2.38764	0.307892
WDR26	-11.9273	9.85632e-29	1.58018	5.16573	0.305897
DNAH14	-5.47032	6.89158e-08	0.313514	0.676966	0.463115
LBR	-8.32441	7.68513e-16	0.41982	1.13764	0.369027
TMEM63A	-3.92895	9.5813e-05	0.147748	0.300562	0.491572
SDE2	-7.69805	9.67757e-14	0.61982	1.79213	0.345856
H3-3A	-9.55354	7.08708e-20	1.75315	4.48876	0.390565
ACBD3	-9.34617	3.58273e-19	1.32072	3.26685	0.404279
PARP1	-8.26495	1.18387e-15	0.477477	1.26404	0.377738
ARF1	-10.7612	1.32601e-24	3.52432	7.35674	0.479061
C1orf35	-9.37607	3.51911e-19	0.477477	1.62079	0.294596
NUP133	-4.67492	3.69117e-06	0.113514	0.280899	0.404108
ABCB10	-6.93719	1.37926e-11	0.147748	0.542135	0.27253
TAF5L	-5.11719	4.34856e-07	0.10991	0.30618	0.358972
URB2	-5.83491	1.0178e-08	0.115315	0.38764	0.29748
C1orf198	-4.84171	1.68062e-06	0.273874	0.567416	0.482669
TTC13	-4.07321	5.32086e-05	0.104505	0.25	0.418018
GNPAT	-6.68677	5.9263e-11	0.345946	0.83427	0.414669
EXOC8	-4.70169	3.31249e-06	0.106306	0.280899	0.37845
SPRTN	-7.30882	1.24946e-12	0.230631	0.769663	0.299651
EGLN1	-8.55953	1.67391e-16	0.311712	1.04494	0.298305
AL445524.2	-3.738	0.000205629	0.189189	0.41573	0.455077
B3GALNT2	-8.40403	6.60698e-16	0.234234	1.01124	0.231632
NID1	-8.08516	5.56019e-15	0.457658	1.44382	0.316977
GPR137B	-7.35094	8.86058e-13	0.210811	0.733146	0.287543
ERO1B	-6.79448	2.67131e-11	0.823423	1.9073	0.431721
LGALS8	-6.39868	3.50781e-10	0.396396	0.912921	0.434207
HEATR1	-6.08944	2.27368e-09	0.362162	0.859551	0.421339
MTR	-5.79103	1.16132e-08	0.378378	0.80618	0.469347
RYR2	-3.71605	0.000218205	0.524324	1.19101	0.440235
FH	-5.0512	6.03361e-07	0.162162	0.376404	0.430819
CHML	-5.7078	2.10247e-08	0.0738739	0.272472	0.271125
CEP170	-11.9492	1.17373e-28	1.33153	4.96348	0.268266
SDCCAG8	-5.75903	1.45299e-08	0.648649	1.35674	0.478093
AKT3	-11.2791	3.35915e-26	6.52793	16.0674	0.406284
ZBTB18	-7.3069	9.15959e-13	0.668468	1.57865	0.423443
ADSS2	-9.08684	4.307e-18	0.654054	2.03933	0.320721
CATSPERE	-7.30253	1.62511e-12	0.104505	0.640449	0.163174
DESI2	-11.5923	3.05474e-27	0.493694	1.97472	0.250007
HNRNPU	-9.91429	2.79712e-21	5.4955	11.8343	0.464371
KIF26B	-3.52537	0.00046183	0.198198	0.410112	0.483278
SMYD3	-7.75273	4.44438e-14	2.36757	4.85674	0.487481
TFB2M	-11.1525	2.51601e-25	0.331532	1.92135	0.172551
CNST	-13.2236	2.55251e-33	2.18739	9.53933	0.229302
AHCTF1	-8.39873	4.59298e-16	0.947748	2.26685	0.418089
ZNF124	-8.51408	3.01205e-16	0.331532	1.3427	0.246915
ZNF496	-5.1011	4.59083e-07	0.124324	0.325843	0.381547
GCSAML-AS1	-5.18147	3.21207e-07	0.0972973	0.292135	0.333056
PXDN	-9.61104	4.90273e-20	2.1982	5.67135	0.387597
MYT1L	-6.37999	4.41444e-10	0.0774775	0.30618	0.253046
TRAPPC12	-4.83365	1.74912e-06	0.205405	0.432584	0.474833
ADI1	-6.5353	1.45693e-10	0.356757	0.870787	0.409695
RNF144A	-5.37158	1.15341e-07	0.358559	0.758427	0.472766
KIDINS220	-8.58361	1.13213e-16	0.830631	2.01966	0.411272
MBOAT2	-7.16465	2.56372e-12	0.583784	1.38483	0.421556
ASAP2	-11.376	2.40556e-26	1.03604	3.84831	0.269218
IAH1	-5.26252	2.03699e-07	0.176577	0.441011	0.40039
ADAM17	-10.6683	9.97819e-24	0.792793	2.89326	0.274014
YWHAQ	-10.3559	7.3202e-23	2.77838	6.59831	0.421074
LPIN1	-5.63345	3.06663e-08	0.425225	0.994382	0.427628
LRATD1	-2.74434	0.00628984	0.187387	0.393258	0.476499
DDX1	-7.69527	6.5454e-14	0.461261	1.04494	0.441422
SMC6	-5.89904	6.42347e-09	0.354955	0.80618	0.440293
PUM2	-8.66404	5.82621e-17	1.9009	4.07865	0.466061
LDAH	-3.41527	0.000686622	0.12973	0.272472	0.476121
KLHL29	-4.96747	8.94207e-07	0.668468	1.47753	0.452424
ATAD2B	-7.9537	1.22284e-14	0.807207	1.89045	0.426992
UBXN2A	-6.24471	8.18876e-10	0.437838	0.960674	0.455761
TP53I3	-8.75849	4.63036e-17	0.117117	0.61236	0.191255
PTRHD1	-6.11399	1.86346e-09	0.41982	0.867978	0.483676
ADCY3	-2.76439	0.00587866	0.454054	0.97191	0.467177
DNMT3A	-8.28011	1.31011e-15	0.347748	1.16292	0.299029
DTNB	-6.58603	1.15183e-10	0.506306	1.23876	0.408719
ASXL2	-9.52456	5.44268e-20	0.994595	2.43258	0.408863
KIF3C	-5.83937	1.04919e-08	0.0810811	0.331461	0.244617
RAB10	-10.7517	1.60713e-24	3.43423	8.1573	0.421001
HADHB	-9.70363	1.55049e-20	1.32973	3.07022	0.433105
SELENOI	-6.10531	1.931e-09	0.522523	1.12079	0.466211
TMEM214	-5.87483	7.33779e-09	0.172973	0.452247	0.382474
AGBL5	-6.13701	1.6365e-09	0.207207	0.525281	0.394469
OST4	-9.7782	5.79702e-21	3.45766	7	0.493951
MPV17	-5.53576	4.82474e-08	0.336937	0.682584	0.49362
GTF3C2	-4.71542	3.06599e-06	0.156757	0.365169	0.429272
EIF2B4	-7.6073	1.46763e-13	0.140541	0.5	0.281081
SNX17	-7.50131	2.70998e-13	0.336937	0.853933	0.394571
PPM1G	-10.3636	1.44529e-22	1.01802	3.21348	0.316796
NRBP1	-10.166	5.27245e-22	0.790991	2.37079	0.333641
IFT172	-6.89642	1.40095e-11	0.531532	1.07865	0.492774
FNDC4	-8.46245	5.79795e-16	0.0288288	0.424157	0.0679673
GPN1	-6.28624	6.58527e-10	0.218018	0.533708	0.408497
FOSL2	-10.5679	1.56066e-23	2.8973	7.57303	0.382581
PPP1CB	-7.71855	5.36783e-14	1.16396	2.42978	0.479042
SPDYA	-5.93313	5.05758e-09	0.21982	0.741573	0.296424
WDR43	-8.55412	1.58105e-16	1.03063	2.51685	0.409492
YPEL5	-10.8742	1.03515e-24	1.06847	3.25562	0.328192
MEMO1	-5.5833	3.8447e-08	0.145946	0.407303	0.358322
SPAST	-6.68996	5.95939e-11	0.461261	1.19382	0.386374
YIPF4	-6.51573	1.5394e-10	0.446847	0.949438	0.470643
BIRC6	-12.2712	1.28669e-29	2.57838	9.07303	0.28418
RASGRP3	-8.21122	2.81581e-15	0.900901	3.3736	0.267045
FAM98A	-6.40634	3.34645e-10	0.313514	0.713483	0.439413
FEZ2	-9.13285	1.55006e-18	1.83243	4.00562	0.457466
STRN	-9.51991	6.43567e-20	0.704505	2.1882	0.321956
HEATR5B	-7.78675	5.26299e-14	0.356757	1.26685	0.281608
GPATCH11	-4.53674	7.06897e-06	0.181982	0.404494	0.4499
NDUFAF7	-8.22791	1.6108e-15	0.272072	0.839888	0.323939
PRKD3	-10.262	2.8031e-22	1.04685	3.25562	0.321551
QPCT	-7.12079	5.70865e-12	0.0144144	0.300562	0.0479582
CDC42EP3	-9.81479	1.40445e-20	3.38378	9.41854	0.359268
CYP1B1	-7.77555	6.22783e-14	1.22162	8.89045	0.137408
HNRNPLL	-9.39376	2.29207e-19	0.457658	1.38202	0.331151
DHX57	-4.31264	1.95127e-05	0.122523	0.317416	0.386
MORN2	-4.46605	9.57785e-06	0.124324	0.27809	0.447065
SOS1	-7.58426	1.25827e-13	2.56577	6.00843	0.427028
CDKL4	-6.10603	1.94891e-09	0.23964	0.564607	0.424436
THUMPD2	-4.14462	3.93061e-05	0.124324	0.280899	0.442595
LRPPRC	-8.25446	1.26617e-15	1.11532	2.37921	0.468775
PPM1B	-5.71276	1.90091e-08	0.232432	0.550562	0.422173
PREPL	-5.1337	4.04609e-07	0.264865	0.589888	0.449009
CAMKMT	-6.30289	5.70776e-10	1.16396	2.35674	0.493887
SRBD1	-4.50946	7.91675e-06	0.209009	0.466292	0.448236
RHOQ	-6.32146	6.33639e-10	0.201802	0.662921	0.304413
PIGF	-6.8654	1.98723e-11	0.482883	1.0309	0.46841
MCFD2	-10.6261	9.28213e-24	0.569369	1.78652	0.318704
TTC7A	-5.6618	2.45561e-08	0.544144	1.13764	0.478309
FOXN2	-6.90272	1.33354e-11	0.630631	1.38483	0.455384
ASB3	-8.22707	1.93913e-15	0.567568	1.55056	0.36604
ERLEC1	-6.32421	5.5153e-10	0.259459	0.643258	0.403352
PSME4	-10.0568	1.41773e-21	2.33153	6.26124	0.372376
RTN4	-10.8086	1.01185e-24	7.28649	15.9635	0.456447
MTIF2	-4.80491	2.04322e-06	0.169369	0.418539	0.404668
CCDC88A	-6.81835	2.35127e-11	0.661261	1.41854	0.466156
PPP4R3B	-8.38494	4.41731e-16	0.648649	1.56461	0.414576
FANCL	-5.66295	2.44088e-08	0.4	0.814607	0.491034
PAPOLG	-7.10479	4.63151e-12	0.234234	0.764045	0.306571
PUS10	-7.23586	2.19501e-12	0.414414	1.57022	0.26392
PEX13	-8.83451	2.56545e-17	0.178378	0.735955	0.242377
KIAA1841	-4.69808	3.37517e-06	0.153153	0.365169	0.419404
XPO1	-9.24798	9.03862e-19	1.33694	3.33427	0.400968
B3GNT2	-9.48231	1.55246e-19	0.369369	1.39045	0.265647
MDH1	-6.95712	9.84251e-12	0.43964	0.952247	0.461686
ACTR2	-10.3544	6.37587e-23	2.05045	5.00281	0.40986
PNO1	-4.63151	4.60863e-06	0.245045	0.516854	0.474109
GFPT1	-10.6332	1.74862e-23	0.383784	2.3764	0.161498
AAK1	-11.359	2.21968e-26	1.4973	4.8427	0.309187
GMCL1	-7.95145	1.48324e-14	0.29009	1.10393	0.262779
MXD1	-7.677	1.08813e-13	0.563964	1.87921	0.300106
TIA1	-6.38603	3.59937e-10	0.246847	0.606742	0.40684
PCYOX1	-9.89776	2.75072e-21	0.996396	2.57584	0.386823
FAM136A	-6.39852	3.62381e-10	0.210811	0.575843	0.366091
TEX261	-6.28631	7.34805e-10	0.111712	0.376404	0.296786
NAGK	-6.23614	8.90595e-10	0.288288	0.654494	0.440475
ZNF638	-8.57983	1.03945e-16	1.67207	3.64888	0.458243
DYSF	-5.557	4.56686e-08	0.740541	1.58708	0.466606
SFXN5	-4.22714	2.7985e-05	0.115315	0.294944	0.390974
RAB11FIP5	-9.16666	1.45886e-18	0.954955	2.44101	0.391213
PRADC1	-6.4318	3.0854e-10	0.0720721	0.300562	0.239791
CCT7	-9.60801	3.96588e-20	0.956757	2.35393	0.40645
DUSP11	-8.36021	5.70549e-16	0.407207	1.05618	0.385547
BOLA3	-5.0743	5.42096e-07	0.358559	0.727528	0.492845
MOB1A	-10.3218	1.0512e-22	0.87027	2.3736	0.366646
MTHFD2	-10.3969	9.76443e-23	0.401802	2.14326	0.187472
DCTN1	-5.67768	2.22503e-08	0.255856	0.581461	0.440023
WDR54	-4.35604	1.57475e-05	0.214414	0.429775	0.498899
MOGS	-9.25271	7.71168e-19	0.21982	0.820225	0.268
AUP1	-8.68658	6.15301e-17	0.554955	1.44382	0.384366
HK2	-5.93452	6.13101e-09	0.10991	0.485955	0.226173
SUCLG1	-6.11248	1.94984e-09	0.416216	0.876404	0.474913
KCMF1	-9.68699	2.39888e-20	1.22523	3.36798	0.363787
TCF7L1	-7.91595	1.49972e-14	1.95495	4.1573	0.470246
TGOLN2	-8.91408	7.714e-18	0.926126	2.24719	0.412126
RETSAT	-5.0299	6.91886e-07	0.102703	0.289326	0.354972
ELMOD3	-5.16711	3.42456e-07	0.126126	0.356742	0.35355
GGCX	-6.67875	6.68412e-11	0.218018	0.719101	0.303181
VAMP5	-8.74973	2.90327e-17	2.28288	4.7809	0.477501
TMEM150A	-5.10155	4.59811e-07	0.16036	0.359551	0.446002
USP39	-8.27474	1.27356e-15	0.340541	1.02247	0.333056
POLR1A	-4.51614	7.71548e-06	0.163964	0.367978	0.445581
PTCD3	-7.58904	1.55847e-13	0.45045	1.11798	0.402915
IMMT	-9.06683	3.57113e-18	0.637838	1.83708	0.347202
MRPL35	-6.77889	3.50437e-11	0.153153	0.485955	0.315159
RNF103	-8.19368	2.21647e-15	0.434234	1.16011	0.374304
RMND5A	-9.54211	7.3318e-20	0.673874	1.85955	0.362385
EIF2AK3	-9.01922	7.93972e-18	0.264865	1.30337	0.203215
MRPS5	-7.78005	2.96423e-14	0.504505	1.12079	0.450134
STARD7	-13.5154	1.19939e-34	0.562162	2.87921	0.195249
TMEM127	-7.61277	1.53263e-13	0.259459	0.800562	0.324097
CIAO1	-8.56299	1.3748e-16	0.387387	1.0309	0.375776
SNRNP200	-8.18033	2.22674e-15	0.52973	1.32584	0.399542
KANSL3	-5.48938	6.19693e-08	0.288288	0.648876	0.444288
ANKRD36	-5.98885	3.82191e-09	0.308108	0.713483	0.431837
ANKRD36B	-4.93701	1.04038e-06	0.255856	0.530899	0.48193
ACTR1B	-6.20034	1.05009e-09	0.300901	0.662921	0.453901
INPP4A	-7.46334	4.2136e-13	0.302703	0.938202	0.322641
MGAT4A	-7.29979	1.141e-12	0.798198	1.89607	0.420976
KIAA1211L	-4.14874	3.8959e-05	0.16036	0.351124	0.456706
AC079447.1	-4.07349	5.30568e-05	0.203604	0.432584	0.470668
TXNDC9	-6.62686	9.14797e-11	0.354955	0.837079	0.42404
EIF5B	-10.6303	1.55015e-23	0.477477	1.87079	0.255228
AFF3	-3.544	0.00044263	0.144144	0.615169	0.234317
NPAS2	-2.91631	0.00370536	0.210811	0.494382	0.426413
TBC1D8	-10.0912	1.01148e-21	2.2991	6.15169	0.373735
CNOT11	-7.99385	8.87928e-15	0.304505	0.938202	0.324562
RNF149	-11.1824	1.86793e-25	1.03964	4.14326	0.250923
MAP4K4	-9.42528	1.85037e-19	7.25946	16.736	0.433764
TGFBRAP1	-4.49437	8.42285e-06	0.133333	0.289326	0.460841
C2orf49	-4.5684	6.04232e-06	0.158559	0.339888	0.466503
FHL2	-5.42945	8.83921e-08	0.295495	0.741573	0.398471
UXS1	-7.24158	1.9562e-12	0.232432	0.775281	0.299804
RGPD3	-6.77055	3.92207e-11	0.0666667	0.289326	0.230421
GCC2	-8.68015	4.90579e-17	0.765766	1.91573	0.399725
RANBP2	-8.2114	2.18661e-15	0.956757	2.30337	0.415372
CCDC138	-5.96702	4.70051e-09	0.189189	0.570225	0.33178
SH3RF3	-7.16379	3.21366e-12	0.855856	2.17416	0.393649
SEPTIN10	-8.69199	4.53076e-17	2.11712	4.3736	0.484068
SOWAHC	-5.3254	1.52957e-07	0.50991	1.13202	0.450442
BCL2L11	-4.27975	2.20646e-05	0.209009	0.497191	0.42038
ANAPC1	-5.83066	9.51402e-09	0.236036	0.550562	0.428719
RGPD8	-5.72207	1.83128e-08	0.225225	0.533708	0.422001
TTL	-6.85953	1.9311e-11	0.259459	0.676966	0.383268
POLR1B	-4.33796	1.7232e-05	0.133333	0.317416	0.420059
SLC35F5	-9.10607	3.32044e-18	0.392793	1.33708	0.293769
CCDC93	-8.39516	6.28916e-16	0.331532	1.0618	0.312236
INSIG2	-5.01102	7.53162e-07	0.104505	0.292135	0.357727
C2orf76	-5.64807	2.58547e-08	0.295495	0.654494	0.451487
DBI	-8.39803	4.56224e-16	1.58198	3.60955	0.438277
EPB41L5	-6.03013	3.21961e-09	0.390991	0.985955	0.396561
CLASP1	-8.48064	2.27004e-16	1.81261	3.85112	0.470671
NIFK	-6.93235	1.24188e-11	0.554955	1.19663	0.463765
TSN	-7.91547	1.66924e-14	0.374775	1.02247	0.366538
ERCC3	-6.42074	3.27706e-10	0.183784	0.533708	0.344353
MAP3K2	-5.1701	3.21076e-07	0.333333	0.674157	0.494444
WDR33	-8.25836	1.34295e-15	0.547748	1.42697	0.383855
POLR2D	-7.70825	8.45373e-14	0.142342	0.553371	0.257228
AMMECR1L	-6.33596	5.19723e-10	0.2	0.533708	0.374737
SAP130	-8.57257	1.83236e-16	0.212613	0.932584	0.227982
UGGT1	-7.61603	1.4236e-13	0.275676	0.828652	0.33268
HS6ST1	-4.65613	4.10848e-06	0.158559	0.390449	0.406092
SMPD4	-5.14183	3.94208e-07	0.0972973	0.317416	0.30653
IMP4	-7.76561	4.76135e-14	0.556757	1.28371	0.43371
FAM168B	-8.59375	1.17557e-16	0.300901	0.969101	0.310495
PLEKHB2	-12.1227	3.34569e-29	1.63784	5.57022	0.294034
MZT2A	-9.33375	3.88047e-19	0.565766	1.55899	0.362906
CCNT2	-8.8145	2.70804e-17	0.407207	1.2809	0.317907
MAP3K19	-5.25201	2.38562e-07	0.0666667	0.289326	0.230421
RAB3GAP1	-9.14595	1.88087e-18	0.607207	1.76966	0.34312
R3HDM1	-7.1167	3.98762e-12	0.569369	1.46348	0.389051
CXCR4	-3.22989	0.00134325	0.0936937	0.497191	0.188446
SPOPL	-7.74528	6.47496e-14	0.255856	0.929775	0.27518
ZEB2	-4.48023	9.26332e-06	1.2991	2.97191	0.437126
ORC4	-5.29468	1.6909e-07	0.327928	0.705056	0.465109
RIF1	-7.92948	1.38041e-14	0.679279	1.5309	0.443713
ARL5A	-6.69567	5.6987e-11	0.264865	0.66573	0.397856
PRPF40A	-9.85709	4.20752e-21	1.61802	4.01404	0.403089
ARL6IP6	-6.67627	6.17438e-11	0.562162	1.19663	0.469788
ACVR1	-6.79303	3.6154e-11	0.475676	1.28652	0.369739
MARCHF7	-10.0965	1.01848e-21	1.61261	4.31742	0.373513
RBMS1	-8.88415	8.71331e-18	4.27387	9.12079	0.468586
FAP	-5.34925	1.47789e-07	0.045045	0.292135	0.154193
TTC21B	-5.46871	7.05651e-08	0.32973	0.735955	0.44803
FASTKD1	-5.08715	4.94487e-07	0.167568	0.424157	0.39506
UBR3	-7.82001	3.00406e-14	1.20901	2.66854	0.45306
MYO3B	-4.22399	2.81448e-05	0.120721	0.266854	0.452385
GORASP2	-9.7996	8.27038e-21	0.477477	1.44663	0.330062
TLK1	-6.97875	9.1999e-12	0.998198	2.09551	0.476352
METTL8	-4.83067	1.82923e-06	0.147748	0.410112	0.360262
DCAF17	-4.678	3.61949e-06	0.189189	0.396067	0.477669
PDK1	-5.44241	8.03367e-08	0.286486	0.668539	0.428526
MAP3K20	-5.01243	7.32756e-07	0.389189	0.870787	0.44694
OLA1	-7.86883	2.23189e-14	1.57658	3.16292	0.498456
WIPF1	-5.64091	2.86579e-08	0.216216	0.550562	0.392719
CHN1	-8.92003	9.19302e-18	2.27928	5.58708	0.407955
ATP5MC3	-8.87384	1.54967e-17	1.08829	2.75562	0.394934
HOXD10	-7.09804	4.6338e-12	1.60901	3.38764	0.474965
HOXD4	-6.64701	8.51645e-11	0.281081	0.800562	0.351105
HOXD1	-6.32271	5.70531e-10	1.04505	2.19382	0.476359
AGPS	-6.07955	2.26557e-09	0.205405	0.505618	0.406246
PRKRA	-6.03178	2.90785e-09	0.345946	0.733146	0.471865
FKBP7	-4.88784	1.33175e-06	0.257658	0.519663	0.495817
SESTD1	-5.89871	6.39534e-09	1.58739	3.20787	0.494842
ITPRID2	-11.0641	3.76455e-25	3.16216	9.74719	0.324418
DNAJC10	-7.50849	2.63402e-13	0.383784	1.00562	0.38164
NCKAP1	-10.0619	1.06508e-21	2.52432	5.89607	0.428137
ITGAV	-11.0546	4.06719e-25	2.14775	7.70225	0.278847
FAM171B	-9.2335	1.50221e-18	0.473874	1.98315	0.238951
CALCRL	-9.98503	1.17122e-21	1.87748	4.97191	0.377617
ORMDL1	-7.87851	1.90337e-14	0.47027	1.10112	0.427082
GLS	-11.1854	8.28214e-26	3.37477	9.16854	0.368082
NABP1	-7.35073	1.07409e-12	0.769369	2.50281	0.307402
STK17B	-5.86597	8.57014e-09	0.190991	0.654494	0.291815
HECW2	-7.99663	1.68105e-14	0.428829	3.80337	0.11275
PGAP1	-4.42092	1.21815e-05	0.740541	1.49719	0.49462
RFTN2	-3.58315	0.000374301	0.461261	0.924157	0.499116
BZW1	-12.1019	2.07396e-29	1.32793	4.14045	0.320721
CLK1	-7.80656	3.82088e-14	2.99099	6.62079	0.451758
ORC2	-8.16563	3.58716e-15	0.365766	1.28371	0.284929
FAM126B	-9.51829	1.73915e-19	0.409009	2.01685	0.202796
NDUFB3	-6.94541	1.15771e-11	0.96036	1.96348	0.489111
CASP8	-4.25168	2.48029e-05	0.190991	0.382022	0.499947
TRAK2	-5.82855	9.96093e-09	0.178378	0.477528	0.373545
ALS2	-5.92071	5.86346e-09	0.228829	0.58427	0.391649
BMPR2	-8.63303	8.42781e-17	9.3964	19.7612	0.475496
WDR12	-5.79063	1.21899e-08	0.218018	0.550562	0.395992
ABI2	-8.57215	1.17548e-16	0.410811	1.27809	0.321426
RAPH1	-7.45253	4.04611e-13	1.39459	3.10112	0.449706
NRP2	-8.00216	1.10494e-14	0.92973	2.99438	0.310491
NDUFS1	-8.00936	8.52802e-15	0.484685	1.33708	0.362495
ADAM23	-7.77859	6.61832e-14	0.113514	0.896067	0.12668
CCNYL1	-7.67538	7.63968e-14	1.08108	2.34551	0.460916
PIKFYVE	-8.83426	1.87467e-17	0.372973	1.24719	0.29905
RPE	-5.65531	2.58563e-08	0.221622	0.522472	0.424179
FN1	-3.18708	0.00148718	0.89009	2.60112	0.342194
XRCC5	-8.1825	2.00155e-15	1.66847	3.35112	0.497883
ARPC2	-13.7668	1.02263e-35	3.49189	12.5169	0.278975
AAMP	-8.76176	3.0778e-17	0.682883	1.6573	0.412045
TMBIM1	-7.67077	8.90158e-14	0.994595	2.10674	0.472101
CTDSP1	-7.14827	3.00095e-12	0.454054	1.02528	0.442858
USP37	-6.53381	1.63081e-10	0.708108	1.5618	0.453393
CNOT9	-11.287	4.31636e-26	0.659459	2.29494	0.287353
RNF25	-5.89261	7.27472e-09	0.0720721	0.27809	0.259168
CNPPD1	-5.11965	4.25075e-07	0.167568	0.367978	0.455374
RETREG2	-7.55505	1.79483e-13	0.300901	0.77809	0.386717
ATG9A	-7.28883	1.38833e-12	0.127928	0.474719	0.269481
STK16	-5.38576	1.06728e-07	0.304505	0.632022	0.481794
TUBA4B	-7.42544	4.89944e-13	0.36036	0.941011	0.38295
DNPEP	-5.77191	1.371e-08	0.461261	0.946629	0.487267
ACSL3	-8.91459	1.02174e-17	0.536937	1.55899	0.344414
WDFY1	-8.92247	1.07434e-17	0.342342	1.05056	0.325866
MRPL44	-6.49442	2.0758e-10	0.154955	0.466292	0.332313
SERPINE2	-2.91592	0.00366287	0.210811	0.646067	0.326298
CUL3	-9.12586	1.87887e-18	1.90631	4.65169	0.40981
MFF	-7.07254	5.06124e-12	0.572973	1.31461	0.435851
AGFG1	-11.3267	2.5154e-26	0.92973	3.17135	0.293165
PID1	-8.59859	7.0904e-17	0.945946	2.19382	0.431187
CAB39	-12.5402	9.06829e-31	0.947748	4.23876	0.223591
PSMD1	-9.05393	4.2753e-18	0.610811	1.96629	0.310641
PDE6D	-7.30767	9.9681e-13	0.628829	1.59551	0.394125
COPS7B	-6.75203	4.44572e-11	0.153153	0.502809	0.304595
EIF4E2	-7.62379	1.14568e-13	0.371171	0.988764	0.375389
GIGYF2	-7.848	2.87462e-14	0.836036	2.00281	0.417432
INPP5D	-5.61051	3.24397e-08	0.376577	0.859551	0.438109
ATG16L1	-6.29593	6.52816e-10	0.526126	1.14326	0.460199
ARL4C	-5.40302	1.01763e-07	0.763964	1.57022	0.486532
ACKR3	-6.59395	1.46443e-10	0.390991	4.35393	0.0898018
COPS8	-7.97963	8.81541e-15	1.12613	2.2809	0.49372
UBE2F	-5.58079	3.82715e-08	0.286486	0.615169	0.465704
TRAF3IP1	-5.38208	1.09179e-07	0.174775	0.424157	0.412052
COPS9	-9.62705	2.56783e-20	1.52432	3.30056	0.461838
HDLBP	-11.4566	7.16604e-27	1.19099	3.71067	0.320964
SEPTIN2	-11.9218	1.08786e-28	2.08288	5.79775	0.359257
FARP2	-8.54276	1.29309e-16	0.394595	1.33708	0.295117
STK25	-9.24992	7.80623e-19	0.354955	1.1236	0.31591
BOK	-5.96123	5.19863e-09	0.0576577	0.280899	0.205261
THAP4	-8.59525	1.49514e-16	0.234234	0.884831	0.264722
ATG4B	-12.1168	3.39829e-29	0.618018	2.5309	0.244189
DTYMK	-4.17317	3.5306e-05	0.181982	0.396067	0.459472
D2HGDH	-5.15515	3.59122e-07	0.142342	0.351124	0.405391
ARL8B	-9.35257	2.80337e-19	0.886486	2.21348	0.400494
EDEM1	-8.12576	4.40213e-15	0.25045	0.873596	0.286689
SETD5	-10.9409	8.05876e-25	4.49189	11.3933	0.394259
MTMR14	-8.06067	6.71289e-15	0.286486	0.884831	0.323775
BRPF1	-7.50589	3.82818e-13	0.0756757	0.421348	0.179604
TADA3	-5.95532	4.80194e-09	0.147748	0.410112	0.360262
IL17RC	-5.15477	3.73006e-07	0.108108	0.303371	0.356356
EMC3	-10.1428	5.69285e-22	0.578378	1.75281	0.329972
VHL	-5.30244	1.71653e-07	0.0900901	0.280899	0.320721
IRAK2	-11.9742	2.63193e-28	2.84324	11.8399	0.240141
TATDN2	-6.47769	2.24995e-10	0.163964	0.508427	0.322493
SEC13	-8.70292	5.35273e-17	0.38018	1.0927	0.347928
ATG7	-8.46769	2.36544e-16	1.86486	3.93258	0.474208
VGLL4	-11.8571	3.84791e-28	3.91712	12.2612	0.319472
TAMM41	-4.9851	8.33301e-07	0.228829	0.497191	0.460243
SYN2	-4.05406	6.08011e-05	0.50991	1.3764	0.370465
PPARG	-6.4606	2.7804e-10	1.46667	3.72472	0.393766
MKRN2	-5.30129	1.72745e-07	0.291892	0.640449	0.455761
RAF1	-8.71145	5.03149e-17	1.05405	2.63483	0.400046
IQSEC1	-9.64234	7.54243e-20	0.477477	2.5	0.190991
FBLN2	-4.33087	1.85634e-05	0.74955	2.02809	0.369584
TMEM43	-7.86108	2.28606e-14	0.632432	1.45787	0.433807
SLC6A6	-6.24194	1.1405e-09	0.398198	2.32303	0.171413
CCDC174	-5.1985	2.78515e-07	0.246847	0.547753	0.450654
FGD5	-11.3856	2.6801e-26	1.52072	5.1264	0.296645
NR2C2	-8.28567	1.1805e-15	0.827027	2.1236	0.389447
MRPS25	-7.56636	1.71617e-13	0.58018	1.25	0.464144
RBSN	-6.21789	1.03446e-09	0.162162	0.460674	0.352011
CAPN7	-8.62557	1.01384e-16	0.472072	1.47191	0.320721
EAF1	-6.91947	1.52364e-11	0.133333	0.441011	0.302335
HACL1	-8.61385	1.19381e-16	0.437838	1.47472	0.296896
BTD	-4.33425	1.74089e-05	0.232432	0.469101	0.495485
ANKRD28	-9.68547	4.25719e-20	5.66126	19.5927	0.288948
SATB1	-4.15305	3.82686e-05	0.117117	0.272472	0.429832
PP2D1	-5.01074	7.63237e-07	0.122523	0.353933	0.346175
UBE2E2	-10.059	1.27209e-21	5.12072	13.2584	0.386224
UBE2E1	-11.6748	1.75098e-27	2.46486	7.75281	0.317932
NKIRAS1	-8.64583	1.0469e-16	0.454054	1.57584	0.288134
TOP2B	-10.0302	1.13407e-21	0.726126	2.05618	0.353143
NGLY1	-7.17742	2.52138e-12	0.405405	1.01404	0.39979
NEK10	-5.86737	9.79834e-09	0.0900901	0.685393	0.131443
SLC4A7	-10.2797	5.00548e-22	0.700901	4.25	0.164918
STT3B	-10.6914	5.33546e-24	1.21261	3.57865	0.338846
GPD1L	-3.86792	0.000122443	0.124324	0.255618	0.486368
CMTM8	-9.63531	3.23382e-20	2.23964	5.45225	0.410774
CMTM6	-8.26931	9.70679e-16	0.706306	1.65169	0.427628
DYNC1LI1	-7.70742	5.52176e-14	0.713514	1.57303	0.453591
CNOT10	-5.85618	8.2817e-09	0.326126	0.727528	0.448266
GLB1	-6.32389	5.4421e-10	0.259459	0.691011	0.375478
FBXL2	-7.70362	8.71064e-14	0.291892	1.08708	0.26851
UBP1	-10.5888	1.97763e-23	0.41982	1.64607	0.255044
PDCD6IP	-9.06403	2.80599e-18	0.854054	2.14326	0.398484
EPM2AIP1	-7.42347	5.10469e-13	0.252252	0.758427	0.332599
MLH1	-6.52894	1.69379e-10	0.281081	0.755618	0.371988
LRRFIP2	-10.8178	4.67339e-24	3.65225	12.5225	0.291656
GOLGA4	-9.21897	7.53117e-19	3.67387	8.04775	0.456509
MYD88	-5.31653	1.58731e-07	0.145946	0.384831	0.379246
OXSR1	-7.37154	6.37959e-13	0.637838	1.40449	0.454141
ACVR2B	-6.15812	1.65493e-09	0.0702703	0.294944	0.23825
WDR48	-8.09536	4.27323e-15	0.544144	1.37921	0.394532
GORASP1	-4.21846	2.8624e-05	0.145946	0.303371	0.481081
SLC25A38	-5.38591	1.04675e-07	0.169369	0.401685	0.421647
ZNF621	-6.72511	4.67601e-11	0.275676	0.744382	0.370342
CTNNB1	-11.5043	3.16181e-27	2.86126	8.36798	0.34193
TRAK1	-9.09781	2.73787e-18	5.23423	11.9438	0.438238
SEC22C	-5.32506	1.4255e-07	0.234234	0.502809	0.465851
SS18L2	-6.33894	5.12417e-10	0.378378	0.86236	0.438771
SNRK	-10.3481	1.77608e-22	1.25225	4.46348	0.280555
ZDHHC3	-7.55359	1.93625e-13	0.526126	1.25	0.420901
LIMD1	-5.27237	1.97559e-07	0.156757	0.418539	0.374533
SACM1L	-7.81343	3.82153e-14	0.313514	0.941011	0.333167
LTF	-3.13265	0.00187504	0.0162162	0.294944	0.0549807
CCDC12	-7.54975	2.01303e-13	0.708108	1.51404	0.467693
NBEAL2	-7.38797	7.08962e-13	0.0774775	0.356742	0.217181
SETD2	-11.8508	4.79943e-28	1.58919	5.7191	0.277874
KLHL18	-7.8859	2.2786e-14	0.243243	0.901685	0.269765
PTPN23	-7.76714	4.75798e-14	0.246847	0.733146	0.336695
SCAP	-7.88161	2.08145e-14	0.286486	0.811798	0.352904
ELP6	-6.9595	1.13403e-11	0.127928	0.429775	0.297662
SMARCC1	-8.95047	6.86096e-18	2.05586	4.62079	0.444915
MAP4	-11.8494	3.64866e-28	3.26126	9.66573	0.337405
UQCRC1	-5.97765	4.19083e-09	0.41982	0.921348	0.455658
SLC26A6	-6.93773	1.60796e-11	0.0414414	0.311798	0.132911
IP6K2	-9.67874	2.18521e-20	0.754955	2.1264	0.355038
PRKAR2A	-9.84225	5.53042e-21	1.0018	2.99719	0.334247
SLC25A20	-5.39168	1.11536e-07	0.0828829	0.292135	0.283714
ARIH2	-10.0042	2.09472e-21	0.627027	2.0618	0.304117
P4HTM	-4.53324	7.20382e-06	0.144144	0.325843	0.442373
DALRD3	-5.3035	1.61004e-07	0.252252	0.550562	0.458172
QRICH1	-9.79302	6.72243e-21	0.583784	1.64045	0.355868
QARS1	-8.93734	7.25583e-18	0.661261	1.58989	0.415917
LAMB2	-10.6952	6.01254e-24	0.614414	2.14045	0.287049
KLHDC8B	-8.27519	1.4327e-15	0.147748	0.578652	0.255331
CCDC36	-5.34112	1.44343e-07	0.120721	0.38764	0.311424
C3orf62	-3.88855	0.00011374	0.144144	0.300562	0.479582
USP4	-7.56544	1.84143e-13	0.47027	1.16854	0.402443
DAG1	-7.72051	5.47897e-14	0.390991	0.966292	0.40463
IP6K1	-10.5067	3.89877e-23	0.881081	2.95225	0.298444
MON1A	-5.38214	1.16919e-07	0.0828829	0.289326	0.286469
RBM6	-8.91483	1.07664e-17	2.68108	5.88764	0.455374
RBM5	-11.7297	1.34691e-27	0.985586	3.5927	0.27433
SEMA3F	-11.4316	2.5966e-26	0.218018	1.50562	0.144803
GNAI2	-11.7145	1.85248e-28	7.86126	18.1348	0.43349
HYAL2	-7.03785	7.13523e-12	1.15135	2.70225	0.426072
TUSC2	-9.41638	2.90184e-19	0.272072	1.02247	0.266092
NPRL2	-3.79715	0.00016217	0.126126	0.266854	0.472641
TMEM115	-8.75726	3.87392e-17	0.18018	0.702247	0.256577
MANF	-9.7035	3.3843e-20	0.805405	2.63764	0.305351
RBM15B	-5.71784	1.90904e-08	0.0720721	0.266854	0.270081
RAD54L2	-9.78566	1.57065e-20	0.381982	1.57584	0.242399
RRP9	-3.72673	0.000213308	0.138739	0.27809	0.498899
PCBP4	-5.04182	6.47737e-07	0.0990991	0.275281	0.359993
DUSP7	-7.74581	5.12787e-14	0.482883	1.24438	0.38805
ALAS1	-7.63568	1.15221e-13	0.293694	0.811798	0.361782
TWF2	-8.8181	1.88583e-17	0.437838	1.22191	0.358322
WDR82	-9.54137	6.40802e-20	1.20901	2.96348	0.407969
BAP1	-5.69526	2.03067e-08	0.277477	0.620787	0.446977
NISCH	-7.19047	2.38155e-12	0.295495	0.80618	0.366538
STAB1	-13.4706	4.51643e-34	0.192793	1.81461	0.106245
SMIM4	-6.53145	1.58337e-10	0.342342	0.77809	0.439978
GNL3	-8.09963	4.9351e-15	1.25045	2.75843	0.45332
GLT8D1	-5.52756	4.73379e-08	0.293694	0.598315	0.490868
SFMBT1	-4.47305	9.78706e-06	0.126126	0.351124	0.359207
TKT	-12.6294	2.85151e-31	0.758559	2.73034	0.277826
DCP1A	-9.31669	4.25868e-19	1.43604	3.49719	0.410626
CACNA1D	-2.5921	0.00983261	0.172973	0.353933	0.488717
IL17RD	-5.96986	4.65392e-09	0.0900901	0.33427	0.269513
APPL1	-9.46707	1.10039e-19	1.06126	2.61517	0.40581
ASB14	-6.08349	2.47332e-09	0.117117	0.393258	0.297812
DNAH12	-4.2768	2.25976e-05	0.154955	0.351124	0.441312
PDE12	-5.40592	1.02277e-07	0.0846847	0.289326	0.292697
ARF4	-10.5924	1.17142e-23	2.57838	5.94944	0.433382
SLMAP	-10.4582	6.41977e-23	2.29189	7.0618	0.324548
FLNB	-11.6561	2.02685e-27	4.28829	12.8764	0.333035
DNASE1L3	-5.31457	1.88602e-07	0.0540541	1.08708	0.0497241
PXK	-7.43759	5.05535e-13	0.445045	1.23596	0.360082
CADPS	-8.98131	4.63496e-18	0.888288	2.13483	0.416093
PSMD6	-6.48835	2.0543e-10	0.567568	1.17416	0.483383
PRICKLE2	-5.43214	8.45323e-08	0.214414	0.553371	0.38747
ADAMTS9	-7.56519	2.50678e-13	22.4775	58.0506	0.387205
EOGT	-5.71623	1.77519e-08	0.592793	1.23876	0.478536
TMF1	-7.09708	4.66038e-12	0.376577	0.952247	0.395461
UBA3	-8.35948	6.90256e-16	0.445045	1.24438	0.357643
ARL6IP5	-8.36029	6.31574e-16	0.63964	1.66854	0.383353
GBE1	-4.30078	2.10188e-05	3.56036	7.66573	0.464452
CGGBP1	-7.91251	1.26818e-14	0.836036	1.79213	0.466503
ZNF654	-5.88025	7.82945e-09	0.0972973	0.320225	0.303841
CPOX	-7.03441	7.20428e-12	0.108108	0.398876	0.271032
ST3GAL6	-8.62442	1.32703e-16	0.677477	2.44382	0.277221
DCBLD2	-7.37228	9.13425e-13	0.277477	1.05337	0.263419
TBC1D23	-8.02269	7.28711e-15	0.693694	1.60112	0.433254
NIT2	-4.41955	1.18342e-05	0.169369	0.356742	0.474768
TOMM70	-6.17928	1.28035e-09	0.315315	0.744382	0.423593
IMPG2	-3.05507	0.00241347	0.0504505	0.359551	0.140315
TRMT10C	-8.67885	7.70277e-17	0.286486	0.949438	0.301743
CEP97	-3.99167	7.51207e-05	0.102703	0.261236	0.393142
CD47	-9.18421	1.17893e-18	1.21441	2.72472	0.445703
NECTIN3	-6.83448	2.43434e-11	0.221622	0.671348	0.330114
C3orf52	-3.32085	0.000966953	0.25045	0.530899	0.471748
CD200	-9.0262	5.67606e-18	0.772973	4.19663	0.184189
ATG3	-7.4374	4.41803e-13	0.884685	1.90449	0.464525
USF3	-6.13271	1.67947e-09	0.315315	0.744382	0.423593
NAA50	-11.0347	3.77438e-25	1.65766	4.76685	0.347747
ATP6V1A	-10.1352	8.65256e-22	0.772973	2.64326	0.292432
GRAMD1C	-5.35006	1.36449e-07	0.216216	0.573034	0.377318
QTRT2	-5.67433	2.22911e-08	0.227027	0.511236	0.444075
LSAMP	-10.9053	9.65787e-25	1.2018	3.47191	0.34615
TMEM39A	-7.34491	8.06802e-13	0.787387	1.75281	0.449215
POGLUT1	-7.30422	1.18212e-12	0.353153	0.946629	0.373064
PLA1A	-5.6332	3.23577e-08	0.104505	0.407303	0.256577
LRRC58	-6.60948	1.0343e-10	0.232432	0.682584	0.340518
HCLS1	-6.26174	8.71445e-10	0.0774775	0.367978	0.210549
GOLGB1	-9.83651	4.21939e-21	1.4036	3.44663	0.40724
IQCB1	-6.45358	2.61212e-10	0.32973	0.83427	0.395232
KPNA1	-9.39145	2.47461e-19	0.900901	2.3427	0.384557
HSPBAP1	-4.87595	1.41661e-06	0.178378	0.390449	0.456854
HACD2	-6.50802	1.83683e-10	0.475676	1.08427	0.438706
ITGB5	-4.84936	1.65475e-06	0.153153	0.421348	0.363483
HEG1	-9.96035	2.83293e-21	1.92973	5.75	0.335605
SLC12A8	-4.42233	1.25758e-05	0.0576577	0.320225	0.180054
ZNF148	-10.2709	1.96684e-22	0.83964	2.57303	0.326323
SNX4	-8.22274	1.83411e-15	0.381982	1.16011	0.329263
OSBPL11	-5.52749	5.0794e-08	0.127928	0.342697	0.373298
SLC41A3	-6.38089	3.71333e-10	0.430631	0.926966	0.464559
ZXDC	-8.83202	1.95185e-17	0.473874	1.3764	0.344284
TPRA1	-8.69764	5.91353e-17	0.369369	1.10955	0.3329
SEC61A1	-12.5654	1.03586e-30	0.434234	2.2191	0.19568
GATA2	-7.65904	1.03954e-13	1.41982	3.58146	0.396436
RPN1	-12.5524	3.41099e-31	0.854054	2.8764	0.296917
RAB7A	-11.6242	1.28926e-27	4.92613	11.8652	0.415175
ACAD9	-5.44414	7.84507e-08	0.176577	0.410112	0.430557
ISY1	-6.2059	1.02149e-09	0.223423	0.516854	0.432276
COPG1	-9.88266	5.66368e-21	0.234234	0.938202	0.249663
HMCES	-10.564	1.64008e-23	0.488288	1.7809	0.274181
MBD4	-8.41061	5.00182e-16	0.421622	1.26404	0.33355
PLXND1	-10.0675	6.62545e-22	0.747748	2.20506	0.339106
TMCC1	-5.2413	2.24592e-07	0.547748	1.11236	0.49242
PIK3R4	-5.84193	9.16242e-09	0.243243	0.592697	0.410401
DNAJC13	-9.85282	8.79605e-21	0.236036	1.0618	0.222298
CDV3	-10.4494	3.69227e-23	2.12072	5.10674	0.415279
TOPBP1	-5.26488	2.16764e-07	0.174775	0.494382	0.353522
SRPRB	-6.77218	3.48439e-11	0.273874	0.682584	0.401231
SLCO2A1	-5.93181	5.63267e-09	0.686486	1.88483	0.364216
RYK	-8.83401	1.92672e-17	1.36937	3.33427	0.410695
EPHB1	-6.1479	1.90642e-09	0.0612613	0.373596	0.163978
MSL2	-7.75026	4.87466e-14	0.562162	1.42978	0.393182
SLC35G2	-8.86591	1.44085e-17	0.365766	1.08427	0.337338
NCK1	-8.99638	4.60238e-18	2.28829	4.71067	0.485767
ARMC8	-8.18995	2.10971e-15	0.430631	1.18539	0.363281
PIK3CB	-5.97432	4.29021e-09	0.736937	1.49438	0.493138
COPB2	-7.58688	1.53607e-13	0.803604	1.77247	0.45338
SLC25A36	-7.30162	8.92898e-13	0.904505	1.8427	0.490859
RASA2	-10.1348	9.899e-22	2.39279	8.46067	0.282813
RNF7	-11.2913	3.66905e-26	0.978378	3.11798	0.313786
AC112504.2	-5.17922	3.33803e-07	0.0702703	0.289326	0.242876
ATP1B3	-13.8561	9.42118e-37	6.15856	24.4354	0.252034
TFDP2	-6.56533	1.25915e-10	0.785586	1.8118	0.433595
XRN1	-7.84173	2.78881e-14	0.96036	2.16854	0.44286
ATR	-6.48305	2.10988e-10	0.281081	0.755618	0.371988
SLC9A9	-6.1127	1.94902e-09	0.138739	0.455056	0.304883
PLOD2	-6.04005	3.2369e-09	1.21441	2.7809	0.436699
PLSCR2	-4.76006	2.58734e-06	0.151351	0.460674	0.328543
GYG1	-5.24031	2.27554e-07	0.268468	0.55618	0.482701
HLTF	-5.76677	1.29031e-08	0.286486	0.629213	0.455309
TM4SF18	-7.07106	5.10584e-12	1.52793	3.19382	0.478401
COMMD2	-6.14211	1.6428e-09	0.151351	0.44382	0.34102
MBNL1	-9.56597	7.63714e-20	15.8811	37.691	0.421349
RAP2B	-6.77902	3.12568e-11	0.41982	0.935393	0.448816
ARHGEF26	-4.9014	1.28411e-06	0.126126	0.317416	0.397353
DHX36	-8.23153	1.36876e-15	1.22703	2.58989	0.473776
SLC33A1	-6.07466	2.42197e-09	0.0990991	0.325843	0.304132
GMPS	-7.76617	4.4852e-14	0.848649	1.90449	0.445603
SSR3	-8.72235	3.90095e-17	0.717117	1.71629	0.417829
TIPARP	-7.18125	2.61439e-12	2.46847	5.51404	0.447669
GFM1	-7.19811	2.14999e-12	0.336937	0.842697	0.399832
LXN	-4.87351	1.49543e-06	0.216216	0.52809	0.409431
MFSD1	-8.18078	2.42495e-15	0.252252	0.755618	0.333836
SMC4	-8.28697	1.38561e-15	0.342342	1.20506	0.284088
KPNA4	-10.4381	4.31015e-23	1.05586	2.9691	0.355615
GOLIM4	-7.2215	1.64334e-12	0.954955	1.99719	0.478149
MECOM	-11.298	2.51101e-26	12.2108	28.059	0.435184
PHC3	-6.74757	3.80767e-11	0.681081	1.53933	0.442454
PRKCI	-8.03789	6.89103e-15	1.17297	2.78652	0.420946
SKIL	-8.82405	1.40664e-17	1.75135	3.88202	0.451144
CLDN11	-10.1295	1.0633e-21	0.376577	1.61517	0.23315
PLD1	-6.64371	9.30127e-11	0.27027	0.890449	0.303521
NLGN1	-4.13748	4.1781e-05	0.338739	0.744382	0.45506
PIK3CA	-9.88482	4.31109e-21	1.12432	3.21629	0.349572
MFN1	-8.29055	1.70638e-15	0.409009	1.59831	0.2559
GNB4	-9.58931	3.79227e-20	1.29189	3.26966	0.395115
USP13	-7.47582	4.07865e-13	0.218018	0.797753	0.27329
TTC14	-6.44947	2.34832e-10	0.241441	0.617978	0.390696
ATP11B	-10.4941	5.88609e-23	0.598198	2.78933	0.21446
DCUN1D1	-6.77467	3.16753e-11	0.401802	0.882022	0.455546
MCCC1	-7.22313	1.96454e-12	0.144144	0.505618	0.285085
LAMP3	-5.48575	7.76404e-08	0.0108108	0.280899	0.0384865
MCF2L2	-7.09387	6.06373e-12	0.0828829	0.483146	0.171548
B3GNT5	-4.75063	2.60287e-06	0.257658	0.547753	0.47039
KLHL6	-6.06082	3.15729e-09	0.0594595	0.466292	0.127515
KLHL24	-11.5757	3.94752e-27	0.911712	3.99157	0.228409
YEATS2	-9.67736	2.98498e-20	0.610811	1.91573	0.31884
ABCC5	-4.18703	3.27893e-05	0.145946	0.325843	0.447903
EIF2B5	-6.38495	3.83208e-10	0.261261	0.643258	0.406153
DVL3	-9.1029	2.92524e-18	0.185586	0.780899	0.237656
AP2M1	-11.443	6.23703e-27	1.51171	3.96629	0.38114
ABCF3	-6.80708	2.95216e-11	0.135135	0.424157	0.318597
PSMD2	-12.4123	3.29124e-30	0.52973	2.51404	0.210708
EIF4G1	-11.4963	7.87752e-27	0.848649	2.96629	0.286097
FAM131A	-4.86104	1.52591e-06	0.140541	0.328652	0.427628
EHHADH	-7.2156	1.77507e-12	0.495495	1.04213	0.475462
MAP3K13	-7.04384	6.29415e-12	1.58018	3.35112	0.471537
SENP2	-7.14538	3.61831e-12	0.273874	0.845506	0.323917
ETV5	-6.572	1.35111e-10	0.142342	0.547753	0.259866
DNAJB11	-9.43182	1.51297e-19	0.481081	1.30337	0.369105
CCDC50	-13.9853	8.60211e-37	2.32072	7.68539	0.301965
OPA1	-8.45717	2.79118e-16	0.500901	1.35393	0.36996
ATP13A3	-7.91806	2.10474e-14	3.33514	10.0281	0.332579
TMEM44	-8.11491	3.62094e-15	0.306306	0.882022	0.347277
LSG1	-6.97593	8.5752e-12	0.545946	1.19382	0.45731
FAM43A	-5.48588	6.20125e-08	1.09369	2.30056	0.475403
XXYLT1	-5.11061	4.38795e-07	0.212613	0.474719	0.44787
TNK2	-6.61114	1.07945e-10	0.111712	0.424157	0.263373
TFRC	-6.94234	1.32874e-11	0.394595	1.17416	0.336066
PCYT1A	-6.31158	6.13805e-10	0.189189	0.52809	0.358252
UBXN7	-10.2651	2.20831e-22	0.877477	2.62921	0.333741
RNF168	-9.05208	4.36611e-18	1.04865	2.9382	0.356901
FBXO45	-6.32633	5.98713e-10	0.0576577	0.286517	0.201237
PAK2	-10.9653	6.40899e-25	1.47207	4.33427	0.339636
SENP5	-9.7182	2.45915e-20	0.974775	3.05618	0.318952
NCBP2AS2	-7.87348	2.18339e-14	0.254054	0.766854	0.331294
RUBCN	-5.1419	3.92097e-07	0.21982	0.491573	0.447176
LRCH3	-10.0555	1.70972e-21	0.854054	2.91573	0.292913
IQCG	-3.61175	0.000334545	0.118919	0.255618	0.465221
ZNF595	-4.60918	5.00097e-06	0.178378	0.367978	0.484753
ZNF718	-5.83917	9.54213e-09	0.106306	0.339888	0.312769
ZNF732	-5.1971	2.77678e-07	0.255856	0.536517	0.476883
ZNF141	-7.01573	7.87335e-12	0.282883	0.803371	0.35212
PIGG	-5.89539	6.87441e-09	0.16036	0.429775	0.373126
PCGF3	-9.67997	2.02591e-20	0.52973	1.52247	0.347941
CPLX1	-11.0126	2.84253e-25	0.572973	1.8736	0.305815
GAK	-11.0469	7.50299e-25	0.590991	2.74438	0.215346
MAEA	-7.91814	1.87438e-14	0.18018	0.634831	0.283824
SLBP	-10.4709	5.37782e-23	0.517117	1.88202	0.274767
TACC3	-5.50221	6.6695e-08	0.0648649	0.317416	0.204353
LETM1	-9.34355	5.78949e-19	0.142342	0.789326	0.180334
NSD2	-9.45708	2.17485e-19	0.381982	1.56742	0.243702
NELFA	-8.29297	1.19761e-15	0.41982	1.25281	0.335103
C4orf48	-6.76607	5.29509e-11	0.0108108	0.272472	0.0396768
MXD4	-9.71745	1.97924e-20	0.181982	0.842697	0.215952
ZFYVE28	-10.2676	2.58508e-22	0.836036	2.75843	0.303084
RNF4	-10.7031	6.39273e-24	0.56036	1.92416	0.291224
TNIP2	-7.53052	2.49016e-13	0.607207	1.36517	0.444786
SH3BP2	-6.46112	2.2988e-10	0.257658	0.660112	0.390324
ADD1	-10.2749	1.37601e-22	1.1045	3.10393	0.35584
MFSD10	-7.04762	5.31636e-12	0.317117	0.761236	0.416582
NOP14	-4.79823	2.10103e-06	0.12973	0.323034	0.401598
GRK4	-5.31265	1.70734e-07	0.104505	0.345506	0.302468
HTT	-9.38225	4.23521e-19	0.785586	2.62079	0.299752
RGS12	-10.5412	2.69323e-23	0.300901	1.28652	0.233888
LYAR	-6.11326	2.02829e-09	0.511712	1.10674	0.462359
STX18	-7.57377	1.80914e-13	0.353153	0.966292	0.365472
MRFAP1L1	-6.18461	1.20296e-09	0.218018	0.52809	0.412843
BLOC1S4	-6.51431	1.82036e-10	0.174775	0.505618	0.345666
KIAA0232	-8.76202	3.6481e-17	0.801802	2.20506	0.36362
TBC1D14	-5.66237	2.60338e-08	0.0972973	0.311798	0.312053
GRPEL1	-9.39146	2.97537e-19	0.495495	1.5	0.33033
AFAP1	-11.193	1.31451e-25	0.89009	3.42978	0.259518
ABLIM2	-7.16299	3.03532e-12	0.702703	1.68539	0.416937
SH3TC1	-8.84849	1.77308e-17	0.610811	1.71348	0.356473
ACOX3	-8.23841	2.24595e-15	0.0882883	0.477528	0.184886
TRMT44	-5.03477	6.86538e-07	0.0810811	0.261236	0.310375
WDR1	-12.4377	1.34371e-30	1.31171	4.27247	0.307015
HS3ST1	-3.12348	0.00190361	0.108108	0.266854	0.405121
RAB28	-6.48585	2.13945e-10	0.288288	0.741573	0.388752
CPEB2	-5.25233	2.16447e-07	0.261261	0.570225	0.458172
FBXL5	-9.2419	6.7202e-19	0.518919	1.50843	0.344013
TAPT1	-9.1268	3.06987e-18	0.190991	0.898876	0.212477
LDB2	-9.87057	4.11515e-21	5.04685	11.8764	0.424947
QDPR	-5.96726	4.62427e-09	0.156757	0.44382	0.353199
DCAF16	-5.59806	3.57654e-08	0.21982	0.544944	0.403381
NCAPG	-5.78961	1.37418e-08	0.0648649	0.292135	0.222037
LCORL	-9.62243	3.30186e-20	1.46486	4.06742	0.360146
PI4K2B	-5.83401	9.81908e-09	0.237838	0.587079	0.405121
ANAPC4	-5.83997	9.12648e-09	0.14955	0.404494	0.36972
SEL1L3	-7.4702	4.07474e-13	0.445045	1.3118	0.339263
TBC1D19	-7.63864	1.14003e-13	0.468468	1.16011	0.403813
NWD2	-4.0601	5.56611e-05	0.126126	0.264045	0.477669
C4orf19	-6.4313	3.26681e-10	0.194595	0.674157	0.288649
RELL1	-10.5309	2.39638e-23	1.46847	4.10112	0.358065
PGM2	-9.23232	5.96747e-19	1.91532	3.92416	0.488083
TBC1D1	-8.84427	1.64203e-17	3.51892	7.72191	0.455706
KLF3	-9.12309	2.2634e-18	0.601802	1.80337	0.333709
FAM114A1	-9.05756	2.98532e-18	0.581982	1.64888	0.352957
KLHL5	-8.49752	2.49083e-16	0.699099	1.75562	0.398207
WDR19	-7.06102	5.59511e-12	0.390991	0.991573	0.394314
RPL9	-18.9036	7.72481e-56	1.7045	23.3399	0.0730297
UGDH	-4.77427	2.25801e-06	0.614414	1.26685	0.484992
SMIM14	-5.05001	6.1737e-07	0.255856	0.558989	0.457712
UBE2K	-12.3332	4.67047e-30	2.62342	8.16573	0.321272
PDS5A	-9.14057	1.788e-18	3.32793	7.33989	0.453403
N4BP2	-3.55845	0.000403907	0.165766	0.337079	0.491772
RBM47	-4.34874	1.64245e-05	0.190991	0.412921	0.462536
APBB2	-9.05989	3.60351e-18	6.83604	15.7753	0.433338
TMEM33	-8.59476	1.29636e-16	0.403604	1.16011	0.3479
SLC30A9	-5.30355	1.62064e-07	0.318919	0.660112	0.483128
COX7B2	-5.68729	2.32645e-08	0.100901	0.345506	0.292038
NFXL1	-4.29	2.09302e-05	0.108108	0.25	0.432432
SLAIN2	-7.21736	1.80695e-12	0.567568	1.25562	0.452022
FRYL	-11.2009	5.05833e-26	5.26486	12.3539	0.426169
SCFD2	-5.48914	6.37857e-08	0.6	1.22753	0.488787
KDR	-9.13422	2.6167e-18	1.9964	5.53371	0.36077
TMEM165	-12.4642	1.11403e-30	4.23964	11.9944	0.353469
CLOCK	-7.14616	3.06958e-12	0.989189	2.1882	0.452056
EXOC1	-6.22874	9.5676e-10	0.434234	0.918539	0.472744
KIAA1211	-7.894	3.14252e-14	0.201802	1.14326	0.176515
PAICS	-6.13617	1.65953e-09	0.369369	0.839888	0.439784
SRP72	-7.53786	2.1227e-13	1.02523	2.16011	0.474617
REST	-9.89915	5.74718e-21	0.688288	2.42416	0.283929
POLR2B	-8.5768	2.37759e-16	1.02523	4.3764	0.234262
IGFBP7	-15.9221	1.0338e-44	18.3856	78.5843	0.23396
RUFY3	-9.36858	2.63434e-19	1.69189	4.3736	0.386842
GRSF1	-8.80986	2.30429e-17	0.499099	1.4382	0.34703
MOB1B	-7.89858	2.27847e-14	0.246847	0.963483	0.256203
CXCL8	-3.83557	0.000148013	0.821622	14.5871	0.0563253
CXCL2	-2.60613	0.0094944	8.37838	19.0084	0.440772
MTHFD2L	-6.9864	9.82341e-12	0.340541	0.966292	0.35242
G3BP2	-9.60002	3.03532e-20	1.15856	2.79494	0.414519
USO1	-8.71236	4.07475e-17	0.672072	1.67978	0.400096
SDAD1	-6.48565	2.04013e-10	0.4	0.907303	0.440867
NUP54	-8.93176	8.47473e-18	0.587387	1.60955	0.364939
SCARB2	-8.95267	5.77324e-18	0.893694	2.05056	0.435829
SEPTIN11	-9.15206	2.01195e-18	0.89009	2.84831	0.312497
BMP2K	-6.36853	4.30697e-10	0.412613	0.960674	0.429503
PAQR3	-3.99324	7.5241e-05	0.172973	0.390449	0.44301
CFAP299	-5.84682	8.56572e-09	0.0972973	0.292135	0.333056
RASGEF1B	-6.90715	1.6319e-11	0.194595	0.735955	0.264411
ENOPH1	-7.21087	1.98829e-12	0.398198	0.893258	0.445782
SCD5	-5.52646	5.22163e-08	0.18018	0.511236	0.35244
SEC31A	-12.3826	3.03462e-30	1.41261	4.94382	0.285733
LIN54	-3.66797	0.000267958	0.279279	0.564607	0.494644
COPS4	-6.14627	1.56993e-09	0.340541	0.727528	0.468079
ARHGAP24	-5.3279	1.58546e-07	1.77838	4.38483	0.405575
KLHL8	-8.16669	2.85183e-15	0.454054	1.48876	0.304987
PKD2	-9.6988	2.61532e-20	0.565766	2.00562	0.28209
ABCG2	-3.9872	7.67195e-05	0.14955	0.317416	0.471147
SNCA	-10.9268	2.68628e-24	0.291892	2.61798	0.111495
MMRN1	-8.30966	1.53779e-15	0.344144	2.29775	0.149774
SMARCAD1	-5.91209	6.38889e-09	0.218018	0.589888	0.369592
PDLIM5	-12.5432	4.52336e-31	5.59099	15.1517	0.369001
STPG2	-4.91092	1.21419e-06	0.232432	0.488764	0.475551
RAP1GDS1	-9.90026	4.62422e-21	0.803604	2.50562	0.320721
LAMTOR3	-6.56614	1.2852e-10	0.300901	0.716292	0.420081
H2AZ1	-9.29568	4.58383e-19	7.62342	17.6938	0.430852
PPP3CA	-9.44466	1.30385e-19	13.8	28.5084	0.484067
SLC39A8	-6.48306	2.43406e-10	0.151351	0.567416	0.266738
NFKB1	-9.44782	1.55031e-19	4.10991	9.82865	0.418156
MANBA	-4.38256	1.49113e-05	0.320721	0.88764	0.361318
CISD2	-6.76946	3.5662e-11	0.243243	0.632022	0.384865
SLC9B2	-5.52212	5.69087e-08	0.724324	1.75562	0.412575
NPNT	-5.98562	4.53736e-09	0.153153	0.63764	0.240187
TBCK	-5.53344	4.89367e-08	0.248649	0.598315	0.415582
PAPSS1	-6.73137	5.22068e-11	0.553153	1.4691	0.376525
SGMS2	-4.29481	2.09784e-05	0.412613	0.898876	0.459032
LEF1	-7.15153	4.11361e-12	0.243243	1.24157	0.195915
OSTC	-10.2912	1.11806e-22	1.28108	3.0618	0.418408
SEC24B	-11.3994	2.24773e-26	2.27568	7.35112	0.309568
AC126283.2	-6.35435	4.9817e-10	0.140541	0.435393	0.32279
CFI	-9.4088	2.15752e-19	0.913514	2.36517	0.386236
FAM241A	-10.3513	7.92295e-23	5.29189	15.2781	0.346371
AP1AR	-7.24759	1.43916e-12	0.845045	1.83708	0.459994
NDST3	-7.79195	4.49304e-14	0.412613	1.13483	0.363589
SEC24D	-10.6584	8.71299e-24	1.34054	4.02528	0.33303
ANXA5	-13.3824	2.99346e-34	3.08649	10.4157	0.296329
BBS7	-4.36501	1.51196e-05	0.225225	0.455056	0.494939
KIAA1109	-8.93019	8.43973e-18	0.654054	1.70787	0.382966
FGF2	-6.02894	3.41227e-09	0.414414	1.77528	0.233436
ANKRD50	-6.20666	1.08431e-09	0.326126	0.800562	0.407372
FAT4	-5.01885	7.08184e-07	0.340541	0.77809	0.437662
MFSD8	-5.16521	3.38999e-07	0.138739	0.359551	0.385867
ABHD18	-7.15283	3.00312e-12	0.331532	0.926966	0.357652
PGRMC2	-5.88139	7.23767e-09	0.254054	0.592697	0.428641
SLC7A11	-5.4121	1.13829e-07	0.0414414	1.09831	0.0377318
RAB33B	-5.22232	2.53289e-07	0.221622	0.494382	0.44828
SETD7	-11.3379	1.99663e-26	0.47027	1.73596	0.2709
RNF150	-4.54162	6.92535e-06	0.169369	0.367978	0.460271
ZNF330	-6.78636	3.0611e-11	0.628829	1.30337	0.482463
IL15	-8.00501	9.90504e-15	0.926126	2.23876	0.413677
INPP4B	-4.95241	9.78435e-07	0.762162	2.02809	0.375803
USP38	-4.31757	1.87022e-05	0.192793	0.401685	0.47996
GAB1	-7.12251	4.13862e-12	2.0036	4.7809	0.419085
SMARCA5	-6.28556	6.68403e-10	0.482883	1.02247	0.47227
SLC10A7	-4.84732	1.63285e-06	0.338739	0.724719	0.467407
PRMT9	-3.5994	0.000346922	0.127928	0.303371	0.421688
SH3D19	-11.3109	4.35264e-26	1.42162	5.02247	0.283052
FBXW7	-10.58	1.97494e-23	1.3027	4.32022	0.301536
ARFIP1	-6.48363	2.0369e-10	0.605405	1.23034	0.492065
TMEM131L	-7.27636	1.76959e-12	1.03964	3.09551	0.335855
PLRG1	-6.30531	6.1273e-10	0.304505	0.713483	0.426786
GUCY1B1	-4.76517	2.45414e-06	0.142342	0.421348	0.337826
GASK1B	-11.4706	8.47694e-27	2.6973	8.51124	0.31691
RAPGEF2	-9.0511	2.31162e-18	4.41622	9.85112	0.448296
KLHL2	-8.31413	9.20887e-16	0.654054	1.66292	0.393316
TLL1	-3.95228	9.21387e-05	4.72432	13	0.36341
CLCN3	-6.77354	3.56923e-11	0.326126	0.848315	0.38444
GALNTL6	-5.64195	2.76131e-08	0.14955	0.382022	0.391468
GALNT7	-5.83279	9.15544e-09	0.405405	0.867978	0.467069
SCRG1	-5.35429	1.37287e-07	0.0918919	0.311798	0.294716
SPCS3	-10.4075	6.245e-23	0.983784	2.74438	0.358472
TENM3	-3.32739	0.000947863	0.163964	0.370787	0.442206
DCTD	-6.21551	9.96908e-10	0.293694	0.674157	0.435646
WWC2	-9.01917	3.49731e-18	1.18739	2.82865	0.419772
TRAPPC11	-4.98957	8.29795e-07	0.196396	0.463483	0.42374
CASP3	-11.0143	6.45991e-25	0.491892	1.93258	0.254525
ACSL1	-4.0484	5.91773e-05	0.100901	0.25	0.403604
SNX25	-9.97867	3.8076e-21	1.03784	3.55618	0.291841
SORBS2	-5.78591	1.30749e-08	0.938739	2.08427	0.450392
SDHA	-10.3362	1.72752e-22	0.437838	1.53371	0.285477
PDCD6	-7.47529	3.81912e-13	0.21982	0.662921	0.331593
AHRR	-5.98935	4.61048e-09	0.0540541	0.269663	0.20045
EXOC3	-7.16328	2.59321e-12	0.315315	0.761236	0.414215
BRD9	-7.39789	6.07424e-13	0.144144	0.491573	0.29323
SLC12A7	-10.0553	2.96534e-21	0.81982	3.77809	0.216993
CLPTM1L	-9.08637	2.7842e-18	0.396396	1.21629	0.325906
LPCAT1	-4.67551	3.70215e-06	0.151351	0.353933	0.427628
MRPL36	-8.72162	3.54174e-17	0.706306	1.6573	0.426178
NDUFS6	-9.02169	4.14706e-18	1.02162	2.44663	0.417563
ICE1	-6.3034	6.40075e-10	0.279279	0.688202	0.40581
MED10	-10.0861	9.77005e-22	0.720721	2.14045	0.336715
NSUN2	-8.4739	2.69656e-16	0.333333	0.985955	0.338082
TENT4A	-9.6374	3.22568e-20	0.81982	2.27247	0.360761
MTRR	-7.16099	2.85438e-12	0.183784	0.561798	0.327135
CCT5	-8.38511	4.56454e-16	0.526126	1.25843	0.418082
MARCHF6	-10.1105	6.06278e-22	2.36216	5.51685	0.428172
DAP	-10.8472	1.76815e-24	0.672072	2.24438	0.299446
TRIO	-9.56977	7.31512e-20	11.836	25.1798	0.470061
OTULIN	-7.3244	9.875e-13	0.327928	0.88764	0.369438
RETREG1	-3.22715	0.00134528	0.214414	0.598315	0.358364
MYO10	-8.83714	2.81835e-17	5.57838	15.441	0.36127
CDH18	-4.58835	5.46174e-06	0.187387	0.38764	0.483405
DROSHA	-4.66071	3.94326e-06	0.252252	0.519663	0.485415
MTMR12	-10.255	2.88976e-22	0.972973	3.08989	0.314889
ZFR	-10.228	2.76564e-22	1.76216	4.45506	0.395542
SUB1	-11.3149	1.70304e-26	3.45946	7.86236	0.440003
TARS1	-8.77137	2.31886e-17	0.940541	2.10112	0.447637
RAI14	-12.3177	1.44733e-29	4.58378	20.882	0.219509
RAD1	-7.48977	3.06667e-13	0.189189	0.573034	0.330154
DNAJC21	-8.05374	5.85666e-15	0.72973	1.71348	0.425875
NADK2	-4.02245	6.59559e-05	0.187387	0.384831	0.486934
NIPBL	-8.99117	4.62352e-18	2.66667	5.67978	0.469502
CPLANE1	-5.93534	5.13205e-09	0.499099	1.04213	0.47892
RICTOR	-8.66402	7.0426e-17	1.25405	2.99719	0.41841
DAB2	-9.46265	1.38304e-19	1.16216	3.06461	0.379221
PRKAA1	-7.96199	9.70428e-15	1.11712	2.32022	0.481469
CARD6	-8.0448	6.34067e-15	0.221622	0.705056	0.314332
C7	-4.13422	4.33741e-05	0.0720721	0.342697	0.210309
OXCT1	-8.27712	1.77895e-15	0.414414	1.5	0.276276
C5orf51	-5.67989	2.20276e-08	0.144144	0.376404	0.38295
HMGCS1	-5.12633	4.20823e-07	0.264865	0.674157	0.392883
TMEM267	-4.73288	2.8344e-06	0.183784	0.410112	0.44813
NNT	-8.03169	7.13935e-15	0.315315	0.969101	0.325369
MRPS30	-5.77143	1.31237e-08	0.266667	0.592697	0.449921
ITGA1	-4.44196	1.10492e-05	0.345946	0.75	0.461261
ITGA2	-5.75202	1.87271e-08	0.448649	2.43258	0.184433
SNX18	-4.87387	1.46361e-06	0.126126	0.339888	0.371082
GPX8	-4.7007	3.17819e-06	0.138739	0.339888	0.40819
DHX29	-7.97443	1.21148e-14	0.311712	0.94382	0.330266
MTREX	-7.38741	6.75621e-13	0.609009	1.49438	0.407532
PLPP1	-3.45055	0.000618397	1.70811	4.28652	0.398484
SLC38A9	-6.46874	2.39685e-10	0.313514	0.825843	0.379629
MIER3	-5.26341	2.10975e-07	0.104505	0.297753	0.350977
RAB3C	-4.33177	1.83688e-05	0.221622	0.634831	0.349103
PDE4D	-6.33054	5.37791e-10	2.8973	6.58989	0.439658
DEPDC1B	-4.52322	7.86551e-06	0.133333	0.426966	0.312281
KIF2A	-8.60948	9.19423e-17	0.94955	2.48596	0.381966
IPO11	-7.98289	9.43001e-15	0.751351	1.73315	0.433519
RNF180	-4.60836	5.05053e-06	0.187387	0.407303	0.460068
SREK1IP1	-7.47287	2.97618e-13	0.641441	1.3736	0.46698
ADAMTS6	-6.19885	1.45643e-09	0.457658	1.83708	0.249123
CENPK	-5.87405	9.14741e-09	0.0612613	0.429775	0.142543
PPWD1	-5.91384	5.98178e-09	0.461261	0.946629	0.487267
TRIM23	-4.89465	1.30462e-06	0.174775	0.38764	0.450868
TRAPPC13	-4.3171	1.91625e-05	0.27027	0.578652	0.467069
SGTB	-5.51542	5.80716e-08	0.131532	0.384831	0.34179
NLN	-5.77754	1.42865e-08	0.165766	0.522472	0.317272
PIK3R1	-8.60177	1.59087e-16	0.765766	2.71629	0.281916
SLC30A5	-5.78794	1.18754e-08	0.167568	0.429775	0.389896
CENPH	-3.49276	0.000516876	0.126126	0.252809	0.498899
CCDC125	-4.00197	7.15628e-05	0.122523	0.272472	0.44967
MARVELD2	-3.94049	9.20258e-05	0.12973	0.280899	0.461838
MCCC2	-5.05772	5.89476e-07	0.259459	0.573034	0.452782
MAP1B	-12.4909	3.57652e-30	0.515315	9.08708	0.0567086
ZNF366	-5.90398	6.76119e-09	0.872072	1.9691	0.442878
TNPO1	-13.0572	2.65631e-32	1.20541	8.51124	0.141625
FCHO2	-8.19884	2.15136e-15	1.96757	4.42135	0.445015
ARHGEF28	-8.4074	5.49301e-16	1.4	3.88483	0.360376
GFM2	-4.57756	5.83662e-06	0.227027	0.460674	0.492815
HMGCR	-6.29029	6.97528e-10	0.192793	0.550562	0.350175
CERT1	-9.06976	3.30793e-18	1.98378	4.71629	0.420624
F2R	-8.97838	9.02926e-18	0.275676	1.26404	0.21809
AP3B1	-8.448	3.26623e-16	0.904505	2.21348	0.408634
SCAMP1	-8.27299	1.25067e-15	0.688288	1.6882	0.407705
LHFPL2	-9.28157	7.51503e-19	3.01441	7.76404	0.388253
JMY	-4.99578	7.39062e-07	0.34955	0.848315	0.412052
TENT2	-11.0544	3.38764e-25	0.868468	3.10955	0.279291
RASGRF2	-8.40046	5.68752e-16	2.85586	7.31742	0.390282
TMEM167A	-6.60643	9.84397e-11	0.452252	0.966292	0.468028
VCAN	-3.62999	0.000324327	0.0972973	0.890449	0.109268
EDIL3	-3.17108	0.00157976	0.32973	0.685393	0.481081
RASA1	-7.32407	9.52598e-13	0.772973	1.83146	0.422053
TMEM161B	-5.22943	2.47302e-07	0.117117	0.317416	0.368971
LYSMD3	-6.55225	1.31694e-10	0.210811	0.547753	0.384865
KIAA0825	-8.09148	3.64426e-15	0.445045	1.10955	0.401104
SLF1	-6.60399	1.26174e-10	0.832432	2.68258	0.31031
TTC37	-7.11724	3.59972e-12	0.643243	1.45787	0.441223
ELL2	-5.96201	5.16133e-09	1.15315	3.17697	0.362973
ERAP1	-5.11439	4.44133e-07	0.169369	0.404494	0.418719
LNPEP	-7.70986	6.0946e-14	0.607207	1.3736	0.442057
RIOK2	-5.98557	4.17694e-09	0.212613	0.533708	0.398369
RGMB	-8.12561	4.10143e-15	0.183784	0.660112	0.278413
FAM174A	-6.42352	3.04031e-10	0.524324	1.07584	0.487362
PAM	-8.4906	1.95261e-16	2.83243	5.73596	0.493803
PPIP5K2	-5.18562	2.94966e-07	0.331532	0.671348	0.493829
MAN2A1	-8.38373	6.10993e-16	1.31892	3.16292	0.416994
SLC25A46	-6.34568	4.83576e-10	0.245045	0.603933	0.405749
STARD4	-10.2977	4.47829e-22	0.118919	1.11517	0.106638
NREP	-7.94518	1.74261e-14	0.32973	1.1264	0.292728
EPB41L4A	-8.67929	5.0781e-17	1.56937	3.45787	0.453855
APC	-6.47152	2.42547e-10	0.275676	0.783708	0.351758
SRP19	-8.04608	6.22603e-15	0.618018	1.48876	0.415122
REEP5	-11.5398	3.7399e-27	1.04144	3.20225	0.325222
DCP2	-8.99678	6.99802e-18	0.616216	1.95225	0.315645
FEM1C	-5.48591	6.26446e-08	0.245045	0.575843	0.425542
ATG12	-8.77155	2.79686e-17	0.672072	1.65449	0.40621
AP3S1	-8.08089	4.46488e-15	0.798198	1.85674	0.429892
DMXL1	-6.09081	2.13707e-09	0.446847	0.929775	0.480597
SNCAIP	-6.26807	8.45814e-10	0.605405	1.60955	0.376133
SNX2	-5.68677	2.11598e-08	0.383784	0.797753	0.481081
CSNK1G3	-10.9598	1.8331e-25	0.902703	2.51404	0.359064
GRAMD2B	-4.86138	1.54864e-06	0.117117	0.303371	0.386053
MARCHF3	-6.69014	5.55244e-11	2.10811	4.33146	0.486697
PRRC1	-7.40281	5.91675e-13	0.25045	0.761236	0.329005
SLC12A2	-7.16368	2.57369e-12	0.863063	2.37079	0.364041
CHSY3	-4.65524	4.16586e-06	1.26486	2.71348	0.466141
FNIP1	-7.06674	5.11732e-12	0.477477	1.09551	0.435851
PDLIM4	-9.45108	1.98968e-19	0.531532	1.74719	0.304221
SEPTIN8	-7.159	3.6817e-12	0.108108	0.547753	0.197367
SHROOM1	-6.1509	1.61855e-09	0.0756757	0.275281	0.274903
UQCRQ	-9.16683	1.14947e-18	1.57658	3.41011	0.462324
AFF4	-9.91441	2.25853e-21	4.18198	9.52247	0.43917
HSPA4	-10.015	1.84119e-21	1.45405	3.89888	0.372942
C5orf15	-6.56798	1.23128e-10	0.502703	1.07022	0.469717
VDAC1	-10.9083	8.78434e-25	1.66847	4.2809	0.389747
TCF7	-5.97359	4.29076e-09	0.214414	0.564607	0.379759
PPP2CA	-4.41123	1.2382e-05	0.118919	0.275281	0.431991
SAR1B	-7.66201	1.03666e-13	0.515315	1.28652	0.400551
SEC24A	-10.2981	3.25852e-22	0.418018	2.12921	0.196325
CAMLG	-9.24737	5.87683e-19	1.96757	4.24719	0.463263
DDX46	-9.524	8.22467e-20	0.87027	2.22753	0.390689
C5orf24	-9.38449	3.11929e-19	0.908108	2.58708	0.351017
MACROH2A1	-8.41271	3.43093e-16	1.14955	2.32022	0.495448
SMAD5	-7.21663	1.71803e-12	0.908108	1.87079	0.485415
PKD2L2	-4.9179	1.15807e-06	0.245045	0.55618	0.440586
FAM13B	-7.77797	3.30094e-14	1.66847	3.33989	0.499558
BRD8	-8.68182	5.67121e-17	0.322523	0.974719	0.330888
CDC23	-4.56632	6.28548e-06	0.127928	0.317416	0.40303
FAM53C	-9.93523	6.75595e-21	0.216216	1.28933	0.167697
KDM3B	-7.48103	3.6453e-13	0.475676	1.26966	0.374647
ETF1	-10.1198	7.04872e-22	0.8	2.26404	0.35335
HSPA9	-9.42765	1.62241e-19	2.41622	5.2809	0.457539
CTNNA1	-11.847	1.58006e-28	6.6036	16	0.412725
LRRTM2	-5.16297	3.42318e-07	0.207207	0.480337	0.431379
SIL1	-6.12296	1.98745e-09	0.823423	1.82303	0.451678
PAIP2	-10.3068	1.27248e-22	0.904505	2.32303	0.389363
UBE2D2	-11.6835	8.00556e-28	2.27207	6.55899	0.346406
PURA	-7.10086	3.55647e-12	0.897297	1.85112	0.484731
HBEGF	-5.44123	8.72539e-08	3.45045	7.53933	0.45766
SRA1	-6.08974	2.056e-09	0.441441	0.921348	0.479125
SLC35A4	-4.77678	2.26169e-06	0.205405	0.432584	0.474833
NDUFA2	-8.33756	5.91394e-16	0.922523	1.92135	0.480143
WDR55	-6.4539	2.65374e-10	0.156757	0.485955	0.322575
ZMAT2	-6.71508	4.53218e-11	0.623423	1.27809	0.487777
DIAPH1	-10.002	2.08911e-21	2.61441	6.22753	0.419816
HDAC3	-10.2579	2.25326e-22	0.363964	1.44944	0.251107
ARAP3	-8.729	5.18178e-17	0.322523	1.14045	0.282803
PCDH1	-10.0283	2.20088e-21	0.390991	1.60955	0.242919
DELE1	-6.87756	1.74614e-11	0.300901	0.755618	0.398218
NDFIP1	-8.12291	3.86709e-15	0.976577	2.30337	0.423977
SPRY4	-10.0003	4.23931e-21	0.527928	2.79775	0.188697
TCERG1	-6.91214	1.36517e-11	0.627027	1.37921	0.454627
PPP2R2B	-3.97373	7.91766e-05	0.122523	0.266854	0.459137
FBXO38	-7.4172	4.86011e-13	0.136937	0.483146	0.283428
ABLIM3	-6.11097	1.94406e-09	0.297297	0.707865	0.419991
AFAP1L1	-7.16503	3.15339e-12	0.511712	1.30618	0.391762
GRPEL2	-3.84966	0.000140039	0.154955	1.2191	0.127106
CSNK1A1	-12.7462	9.69703e-32	3.0955	9.44663	0.327683
SLC26A2	-4.43306	1.1004e-05	0.2	0.412921	0.484354
SYNPO	-7.2734	1.61445e-12	0.446847	1.51404	0.295134
DCTN4	-6.05637	2.64207e-09	0.363964	0.820225	0.443737
GPX3	-5.03707	6.78262e-07	0.562162	1.20506	0.466503
TNIP1	-10.1512	8.43021e-22	1.72973	5.24719	0.329649
ANXA6	-9.64545	5.08341e-20	0.526126	1.78652	0.294498
CCDC69	-9.75083	1.10133e-20	0.855856	2.31742	0.369315
SPARC	-13.7382	3.13447e-35	8.18559	41.9607	0.195078
ATOX1	-10.0445	1.19051e-21	1.9027	4.39888	0.432543
G3BP1	-9.39207	2.15037e-19	4.69189	9.51685	0.493009
GLRA1	-5.62685	3.12105e-08	0.115315	0.376404	0.30636
SAP30L	-8.47761	2.81119e-16	0.273874	0.867978	0.315531
LARP1	-11.4888	5.7543e-27	1.44505	4.28933	0.336893
CNOT8	-9.55149	8.56744e-20	0.513514	1.67416	0.30673
GEMIN5	-5.37602	1.15809e-07	0.16036	0.432584	0.370703
SGCD	-8.2554	1.41193e-15	0.454054	1.2191	0.37245
CLINT1	-9.94859	2.63012e-21	1.11712	2.91011	0.383874
RNF145	-11.5398	5.34735e-27	1.54414	5.0309	0.306932
PWWP2A	-7.50088	2.52308e-13	0.463063	1.14045	0.406036
PTTG1	-5.66547	2.90812e-08	0.12973	0.676966	0.191634
CCNG1	-9.18454	1.27837e-18	0.745946	1.98315	0.376143
NUDCD2	-4.64515	4.25983e-06	0.308108	0.63764	0.4832
MAT2B	-7.46622	3.67957e-13	0.740541	1.6236	0.456111
RARS1	-9.56625	7.62515e-20	0.468468	1.53652	0.30489
PANK3	-9.1991	1.27361e-18	0.288288	1.01124	0.285085
LCP2	-8.21714	2.7905e-15	0.131532	0.811798	0.162025
FBXW11	-10.245	2.9647e-22	0.778378	2.46067	0.316327
STK10	-9.09256	2.5746e-18	1.57838	3.8764	0.407176
UBTD2	-7.49903	2.44999e-13	0.962162	2.0927	0.459771
SH3PXD2B	-8.96542	1.05561e-17	0.900901	3.18539	0.282823
NEURL1B	-8.7474	5.05532e-17	1.49369	4.19663	0.355927
ERGIC1	-7.95704	1.38741e-14	1.1964	2.80056	0.427199
ATP6V0E1	-9.25102	6.31195e-19	3.26306	6.63764	0.4916
CREBRF	-7.79322	3.34277e-14	1.92072	3.94944	0.486328
SFXN1	-5.80831	1.23762e-08	0.102703	0.398876	0.25748
SIMC1	-6.73351	5.00553e-11	0.118919	0.441011	0.269651
KIAA1191	-9.87115	5.76877e-21	0.317117	1.14045	0.278063
NOP16	-6.71131	5.30485e-11	0.335135	0.828652	0.404434
RNF44	-7.57898	1.72116e-13	0.264865	0.738764	0.358524
TSPAN17	-8.83892	2.97599e-17	0.0810811	0.480337	0.1688
ZNF346	-5.10837	4.38839e-07	0.230631	0.511236	0.451124
NSD1	-9.19906	1.11392e-18	0.513514	1.6264	0.315735
PRELID1	-12.2032	1.18508e-29	1.02523	3.41292	0.300395
LMAN2	-7.52417	2.25454e-13	0.845045	1.7191	0.491562
DBN1	-11.488	1.35931e-26	0.124324	0.994382	0.125027
PDLIM7	-12.8471	1.27664e-31	0.257658	2.08708	0.123454
DDX41	-6.43903	2.82994e-10	0.223423	0.564607	0.395715
FAM193B	-10.4777	7.72961e-23	0.255856	1.37079	0.186649
TMED9	-9.71467	2.20984e-20	0.812613	2.28933	0.354957
HNRNPAB	-10.4962	2.37463e-23	0.958559	2.80056	0.342274
PHYKPL	-8.66158	6.35505e-17	0.875676	2.14607	0.408037
COL23A1	-3.11937	0.00192546	0.356757	0.938202	0.380256
ZNF354A	-4.54919	6.52732e-06	0.165766	0.356742	0.464666
HNRNPH1	-10.7525	2.28163e-24	5.62523	14.0112	0.40148
CANX	-11.1826	6.76967e-26	2.06126	5.56742	0.370237
MAML1	-8.79932	2.22454e-17	0.416216	1.17135	0.355331
MGAT4B	-10.3445	1.57975e-22	0.268468	1.19382	0.224882
SQSTM1	-10.0464	2.23252e-21	8.57297	29.2669	0.292924
MRNIP	-3.39777	0.000744521	0.645045	1.42135	0.453826
TBC1D9B	-7.90996	1.68392e-14	0.236036	0.730337	0.323188
RNF130	-7.56085	2.00149e-13	0.798198	1.8118	0.440556
MAPK9	-4.30194	1.99076e-05	0.136937	0.314607	0.435264
CNOT6	-8.31513	1.00297e-15	0.243243	0.845506	0.28769
FLT4	-4.68695	3.55694e-06	0.100901	0.269663	0.374174
MGAT1	-8.50835	1.95574e-16	1.17477	2.80899	0.41822
EXOC2	-8.08701	5.45276e-15	0.187387	0.764045	0.245257
GMDS	-8.54585	1.93574e-16	5.85586	13.1264	0.446113
WRNIP1	-7.97817	1.12907e-14	0.246847	0.797753	0.309428
SERPINB9	-5.62772	3.2099e-08	2.97117	6.53652	0.45455
SERPINB6	-7.81775	3.38691e-14	1.49189	3.25	0.459044
TUBB2A	-8.0605	9.22104e-15	0.751351	2.67135	0.281263
TUBB2B	-5.75825	1.67572e-08	0.036036	0.272472	0.132256
PSMG4	-6.67792	6.39787e-11	0.345946	0.794944	0.435183
PRPF4B	-9.53986	7.42712e-20	0.457658	1.36517	0.335239
CDYL	-10.6909	5.86769e-24	0.87027	2.82022	0.308582
RPP40	-4.75736	2.52189e-06	0.151351	0.351124	0.431049
LYRM4	-6.83124	2.12621e-11	0.589189	1.22753	0.47998
RREB1	-9.49578	7.03695e-20	1.32973	3.34831	0.397134
SNRNP48	-5.92094	5.36779e-09	0.36036	0.747191	0.482287
EEF1E1	-7.17578	2.4523e-12	0.441441	1.01124	0.436537
SMIM13	-5.72425	1.78029e-08	0.201802	0.480337	0.420125
GFOD1	-11.5124	4.42968e-27	1.42342	4.69382	0.303255
SIRT5	-4.12933	4.20075e-05	0.135135	0.30618	0.441359
RANBP9	-9.29233	4.40283e-19	2.47207	5.95225	0.415317
MCUR1	-7.80808	3.17443e-14	1.03243	2.19944	0.469407
DTNBP1	-6.62759	8.52076e-11	0.691892	1.45506	0.475509
GMPR	-5.60418	3.41924e-08	0.144144	0.396067	0.363938
FAM8A1	-5.3729	1.18901e-07	0.145946	0.38764	0.376498
KIF13A	-9.26524	9.05881e-19	4.20901	11.5225	0.365287
E2F3	-8.88754	1.65939e-17	0.264865	1.00843	0.262652
SOX4	-7.73409	6.03317e-14	2.27928	5.95225	0.382928
TDP2	-6.21522	1.04896e-09	0.18018	0.480337	0.375112
ACOT13	-5.1898	3.25607e-07	0.34955	0.879213	0.397571
C6orf62	-9.46446	1.80392e-19	1.47568	4.0309	0.366091
CARMIL1	-5.87035	8.62418e-09	0.527928	1.56742	0.336814
H1-2	-5.40605	1.00195e-07	0.108108	0.339888	0.31807
H4C3	-4.28323	2.29779e-05	1.06306	2.39888	0.44315
H2AC6	-6.93716	1.5575e-11	0.0612613	0.373596	0.163978
HMGN4	-6.56197	1.20453e-10	0.367568	0.792135	0.464021
TRIM27	-8.73363	4.47257e-17	0.437838	1.26966	0.344846
GABBR1	-9.69767	2.34395e-20	0.500901	1.61236	0.310663
HLA-A	-13.8718	1.40548e-36	18.6396	48.8989	0.381187
GNL1	-7.67071	1.05504e-13	0.335135	1.01404	0.330493
PRR3	-5.44897	8.15796e-08	0.113514	0.379213	0.299339
ABCF1	-10.1184	6.97747e-22	0.953153	2.6573	0.358692
ATAT1	-5.18988	3.07562e-07	0.104505	0.30618	0.341317
C6orf136	-4.44491	1.07189e-05	0.144144	0.320225	0.450134
DHX16	-4.68635	3.60294e-06	0.111712	0.303371	0.368235
TUBB	-8.13331	3.9509e-15	1.94955	4.79213	0.406823
IER3	-7.34651	9.92999e-13	11.0811	23.9551	0.462578
GTF2H4	-6.45448	2.90394e-10	0.135135	0.457865	0.295142
HLA-B	-11.1783	3.91392e-26	35.3063	76.7725	0.459882
DDX39B	-5.6625	2.507e-08	0.196396	0.480337	0.408872
PRRC2A	-10.9176	1.04407e-24	0.565766	1.94663	0.290639
BAG6	-9.77421	1.29308e-20	0.378378	1.27247	0.297357
CSNK2B	-8.51753	1.9002e-16	1.70631	3.48315	0.489875
DDAH2	-11.5452	4.82867e-27	1.30811	4.10112	0.318963
VARS1	-7.9038	2.05213e-14	0.162162	0.587079	0.276219
SNHG32	-7.15263	2.80699e-12	0.491892	1.04213	0.472004
EHMT2	-4.76121	2.4142e-06	0.189189	0.398876	0.474305
SKIV2L	-5.36237	1.2664e-07	0.0774775	0.261236	0.29658
ATF6B	-7.64176	1.10453e-13	0.482883	1.11517	0.433013
PPT2	-4.24784	2.51325e-05	0.169369	0.370787	0.456784
PBX2	-7.35077	8.4038e-13	0.385586	1.00843	0.382363
GPSM3	-6.45704	2.66661e-10	0.133333	0.44382	0.300422
NOTCH4	-5.08425	5.21019e-07	0.517117	1.27528	0.405493
HLA-DQA2	-6.96389	1.37756e-11	0.0918919	0.702247	0.130854
HLA-DQB2	-8.20248	2.69481e-15	0.0846847	0.52809	0.16036
TAP1	-10.0958	7.60702e-22	1.8973	4.48315	0.423207
RXRB	-8.26014	1.36102e-15	0.315315	0.873596	0.36094
SLC39A7	-9.72511	1.92038e-20	0.381982	1.23315	0.309762
RING1	-5.85224	8.09997e-09	0.311712	0.648876	0.480387
WDR46	-10.063	1.26486e-21	0.245045	0.983146	0.249246
PFDN6	-6.27021	7.35592e-10	0.363964	0.747191	0.48711
RGL2	-6.87392	1.81509e-11	0.6	1.23876	0.484354
TAPBP	-10.6389	4.96842e-24	3.7045	7.69382	0.481491
DAXX	-11.8412	4.55175e-28	0.381982	1.89045	0.202059
PHF1	-6.56308	1.23959e-10	0.598198	1.23876	0.482899
CUTA	-9.41798	1.30617e-19	1.03964	2.38764	0.435426
BAK1	-8.7301	7.00888e-17	0.0594595	0.455056	0.130664
ITPR3	-6.88207	1.94528e-11	0.472072	1.25562	0.375968
UQCC2	-4.3871	1.38169e-05	0.147748	0.328652	0.449557
LEMD2	-7.48639	3.6434e-13	0.153153	0.52809	0.290013
HMGA1	-8.92673	1.83719e-17	0.363964	1.91854	0.189709
NUDT3	-4.44495	1.05935e-05	0.151351	0.339888	0.445298
RPS10-NUDT3	-4.34411	1.67307e-05	0.225225	0.494382	0.455569
RPS10	-10.3661	2.36682e-23	9.0036	18.2472	0.493424
ILRUN	-9.27782	5.86001e-19	1.74234	4.12921	0.421955
UHRF1BP1	-6.02417	3.10217e-09	0.389189	0.848315	0.458779
TAF11	-6.64576	7.88437e-11	0.254054	0.634831	0.400191
ZNF76	-4.95814	9.62031e-07	0.181982	0.426966	0.426221
FKBP5	-6.35762	4.58359e-10	0.612613	1.32865	0.461078
SRPK1	-10.5551	1.80963e-23	1.56396	4.21348	0.371181
MAPK14	-8.66536	5.92852e-17	0.679279	1.76404	0.385069
BRPF3	-5.58446	3.72714e-08	0.154955	0.410112	0.377835
KCTD20	-7.1862	2.28935e-12	1.3009	2.63764	0.493206
MTCH1	-11.175	1.04221e-25	1.76036	4.91011	0.358517
TBC1D22B	-7.35153	1.09661e-12	0.203604	0.946629	0.215083
RNF8	-5.89802	6.50472e-09	0.190991	0.502809	0.379848
CMTR1	-4.61529	4.86855e-06	0.14955	0.337079	0.443664
USP49	-4.53056	7.3638e-06	0.212613	0.502809	0.42285
BYSL	-7.91628	1.74697e-14	0.158559	0.573034	0.2767
TAF8	-6.45451	2.5111e-10	0.23964	0.61236	0.391338
UBR2	-10.0567	1.84551e-21	1.77658	5.57303	0.318781
TBCC	-6.97253	9.5543e-12	0.171171	0.544944	0.314108
RPL7L1	-7.99879	8.73409e-15	0.740541	1.67978	0.440857
C6orf226	-5.22996	2.36965e-07	0.223423	0.480337	0.465139
PEX6	-4.57064	6.03769e-06	0.113514	0.292135	0.388565
PPP2R5D	-6.24535	9.54938e-10	0.158559	0.502809	0.315346
KLHDC3	-8.16251	3.14191e-15	0.140541	0.578652	0.242876
RRP36	-9.12207	2.14202e-18	0.374775	1.09551	0.342102
PTK7	-7.46943	5.12532e-13	0.158559	0.766854	0.206765
SRF	-8.99917	7.62974e-18	0.167568	0.735955	0.227687
TJAP1	-5.08483	5.01862e-07	0.192793	0.438202	0.439963
POLR1C	-7.70826	6.53752e-14	0.227027	0.643258	0.352933
XPO5	-5.42122	9.00388e-08	0.181982	0.452247	0.402395
MRPL14	-6.99405	8.02766e-12	0.72973	1.46348	0.498625
TMEM63B	-4.55788	6.22243e-06	0.228829	0.457865	0.499773
SLC35B2	-6.01605	3.73713e-09	0.100901	0.36236	0.278455
NFKBIE	-7.27041	1.33648e-12	0.409009	1.04494	0.391417
TNFRSF21	-3.83632	0.000143296	0.0864865	0.289326	0.298924
MCM3	-7.41156	5.98564e-13	0.500901	1.30618	0.383485
TRAM2	-8.77438	4.06661e-17	0.201802	0.890449	0.226629
FBXO9	-8.61845	1.06159e-16	0.254054	0.876404	0.289882
GCLC	-7.1637	3.05727e-12	0.245045	0.755618	0.324298
COL21A1	-5.83136	1.10254e-08	0.531532	1.57303	0.337902
KIAA1586	-4.2924	2.12697e-05	0.0936937	0.252809	0.370611
ZNF451	-8.46332	2.35433e-16	0.875676	1.99719	0.438454
PTP4A1	-8.02595	7.29189e-15	0.36036	1.03371	0.348609
PHF3	-7.3201	7.96476e-13	0.857658	1.71629	0.499715
FAM135A	-8.03468	6.07751e-15	2.04685	4.44663	0.460314
SMAP1	-9.00804	4.65832e-18	0.54955	1.50562	0.364999
OGFRL1	-4.48163	9.10872e-06	0.100901	0.275281	0.366538
KCNQ5	-3.81814	0.000149225	0.136937	0.280899	0.487495
MTO1	-4.09999	4.80544e-05	0.324324	0.662921	0.489235
SLC17A5	-8.87053	1.78187e-17	0.344144	1.26124	0.272863
CD109	-9.48433	1.50254e-19	2.59279	6.73315	0.385079
TMEM30A	-11.9982	4.33187e-29	0.697297	2.57022	0.271298
FILIP1	-5.4024	1.13952e-07	0.151351	0.699438	0.21639
SENP6	-8.32045	7.36189e-16	1.21081	2.77809	0.435843
MYO6	-9.82533	1.0796e-20	0.891892	2.88764	0.308865
PHIP	-7.82135	3.09135e-14	0.895495	2.12079	0.422247
HMGN3	-9.42933	1.24313e-19	1.81261	4.10393	0.441677
SH3BGRL2	-6.90369	1.55515e-11	0.594595	1.45506	0.40864
IBTK	-6.24122	9.10894e-10	0.45045	0.997191	0.451719
TPBG	-6.40038	3.47906e-10	0.794595	1.60674	0.494538
DOP1A	-4.43683	1.11385e-05	0.12973	0.317416	0.408706
PGM3	-7.46876	4.38265e-13	0.118919	0.488764	0.243305
NT5E	-8.88185	1.46342e-17	0.372973	1.32303	0.281907
SNX14	-9.53413	7.92098e-20	0.405405	1.29494	0.313068
SYNCRIP	-8.64408	6.46219e-17	1.27387	2.96348	0.429857
SLC35A1	-5.57436	3.76485e-08	0.169369	0.384831	0.440113
AKIRIN2	-11.3943	1.29478e-26	1.14054	3.2809	0.347631
UBE2J1	-9.66447	5.3168e-20	0.394595	1.75562	0.224761
ANKRD6	-6.24451	1.01669e-09	0.12973	0.491573	0.263907
MDN1	-6.53733	1.46326e-10	0.632432	1.29213	0.489448
CASP8AP2	-5.66646	2.37084e-08	0.302703	0.685393	0.441648
MAP3K7	-7.19081	2.34946e-12	0.207207	0.617978	0.335299
EPHA7	-6.29889	8.08226e-10	0.0414414	0.345506	0.119944
UFL1	-4.33045	1.76503e-05	0.117117	0.266854	0.438881
NDUFAF4	-6.91598	1.4051e-11	0.302703	0.735955	0.411306
USP45	-5.90869	6.29289e-09	0.374775	0.94382	0.397083
TSTD3	-8.50433	3.33012e-16	0.171171	0.837079	0.204486
ASCC3	-7.02665	6.52019e-12	0.554955	1.3118	0.423049
PREP	-8.15508	2.96659e-15	0.288288	0.907303	0.317742
SEC63	-10.7155	2.67883e-24	0.864865	2.44101	0.354306
OSTM1	-7.10025	4.11952e-12	0.281081	0.744382	0.377603
CD164	-11.452	6.36641e-27	0.801802	2.5	0.320721
WASF1	-7.73543	9.51274e-14	0.0324324	0.38764	0.0836663
CDK19	-5.99459	3.4349e-09	0.648649	1.54494	0.419853
AMD1	-8.3594	5.42692e-16	2.4955	5.27247	0.473307
GTF3C6	-7.21487	1.95551e-12	0.533333	1.19101	0.447799
FYN	-12.0364	8.29593e-29	4.84505	15.3202	0.316252
LAMA4	-9.94958	5.08247e-21	0.535135	2.99157	0.178881
MARCKS	-10.4139	5.92409e-23	2.51351	8.3118	0.302403
HDAC2	-12.2254	3.98087e-30	0.978378	3.10955	0.314637
NT5DC1	-6.13083	1.56481e-09	0.378378	0.77809	0.486291
TSPYL4	-5.49894	6.26933e-08	0.0828829	0.266854	0.310593
TSPYL1	-7.05567	5.16336e-12	0.326126	0.80618	0.404533
ZUP1	-4.88905	1.3877e-06	0.162162	0.407303	0.398136
DCBLD1	-4.82768	1.85697e-06	0.0702703	0.25	0.281081
NUS1	-5.83553	1.0225e-08	0.117117	0.404494	0.28954
MCM9	-6.30709	6.22426e-10	0.427027	0.988764	0.43188
HSF2	-4.61826	4.83303e-06	0.302703	0.61236	0.494322
SERINC1	-8.76221	2.16187e-17	1.95676	3.97191	0.492649
NCOA7	-9.95717	2.87552e-21	13.4216	31.6348	0.424267
TRMT11	-5.50146	5.83996e-08	0.401802	0.870787	0.461424
L3MBTL3	-4.14672	3.85906e-05	0.225225	0.474719	0.474439
SAMD3	-2.93236	0.0035165	0.104505	0.264045	0.395783
MED23	-7.05651	5.98538e-12	0.214414	0.676966	0.316728
STX7	-5.00706	7.4942e-07	0.410811	0.848315	0.484267
SLC18B1	-5.99102	4.3458e-09	0.045045	0.255618	0.17622
HEBP2	-10.6242	1.09138e-23	0.827027	2.60112	0.31795
NHSL1	-11.0107	7.14291e-25	1.01802	4.57865	0.22234
REPS1	-6.33532	4.98011e-10	0.436036	0.997191	0.437264
ABRACL	-11.9156	2.84411e-28	0.327928	1.77528	0.184719
HECA	-7.36432	6.24518e-13	1.14595	2.4382	0.469996
VTA1	-5.96491	4.45921e-09	0.192793	0.502809	0.383431
ADGRG6	-2.62806	0.00889531	0.127928	0.297753	0.429645
PHACTR2	-10.4626	4.3342e-23	1.66847	4.85674	0.343537
PLAGL1	-7.24706	1.74527e-12	0.527928	1.47472	0.357985
EPM2A	-3.85091	0.000131235	0.133333	0.275281	0.484354
SHPRH	-5.83584	9.5924e-09	0.232432	0.615169	0.377835
RAB32	-8.25127	1.41683e-15	0.284685	0.873596	0.325877
STXBP5	-8.5059	1.83755e-16	0.455856	1.29775	0.351266
SAMD5	-6.49314	2.17813e-10	0.927928	2.85112	0.32546
TAB2	-9.5876	5.93098e-20	0.998198	2.83146	0.352538
LATS1	-6.90735	1.46647e-11	0.49009	1.12921	0.43401
NUP43	-6.90783	1.56295e-11	0.223423	0.61236	0.364857
MTHFD1L	-7.40213	6.38967e-13	0.832432	2.10674	0.395128
ZBTB2	-6.14677	1.53571e-09	0.434234	0.969101	0.448079
RMND1	-4.11238	4.49555e-05	0.12973	0.292135	0.444075
ARMT1	-4.36662	1.49425e-05	0.14955	0.314607	0.475354
TFB1M	-4.04895	5.94958e-05	0.136937	0.314607	0.435264
ARID1B	-8.75198	3.26188e-17	4.95495	10.309	0.480644
ZDHHC14	-7.77674	5.1574e-14	2.58739	5.89607	0.438833
SNX9	-7.12846	3.67509e-12	2.51171	5.05056	0.497313
SYNJ2	-8.472	3.04896e-16	4.47207	12.0646	0.370677
SERAC1	-7.81466	4.5913e-14	0.162162	0.724719	0.223759
TULP4	-8.41598	4.0213e-16	0.848649	2.03371	0.417291
TMEM181	-6.4005	3.3999e-10	0.96036	1.92697	0.498379
WTAP	-9.58795	9.68662e-20	0.763964	2.87921	0.265338
IGF2R	-10.639	1.1175e-23	0.688288	2.42135	0.284258
AGPAT4	-5.31165	1.54955e-07	0.567568	1.20506	0.470988
PDE10A	-8.49638	2.611e-16	3.2018	7.70787	0.415394
RPS6KA2	-9.83905	4.59678e-21	1.43604	3.44944	0.41631
AFDN	-11.811	2.42211e-28	3.08649	8.64888	0.356866
PHF10	-11.2878	3.81029e-26	0.562162	1.96629	0.2859
PDCD2	-6.37685	4.00378e-10	0.34955	0.789326	0.442846
PRKAR1B	-8.16994	2.69113e-15	0.56036	1.40169	0.399776
DNAAF5	-5.21786	2.73461e-07	0.147748	0.404494	0.365265
SUN1	-10.1224	5.84341e-22	1.70991	4.22472	0.404739
COX19	-5.3249	1.47286e-07	0.243243	0.533708	0.455761
ZFAND2A	-7.74168	7.37866e-14	0.587387	2.00562	0.292871
MICALL2	-7.88825	3.01011e-14	0.0540541	0.449438	0.12027
INTS1	-8.87036	2.2862e-17	0.0936937	0.573034	0.163505
MAFK	-9.88271	4.52359e-21	0.816216	2.54213	0.321075
ELFN1	-6.02386	3.21202e-09	0.0774775	0.269663	0.287312
SNX8	-5.55191	4.83327e-08	0.506306	1.1264	0.449489
EIF3B	-13.1341	1.88671e-33	1.03604	3.68258	0.281334
CHST12	-6.56301	1.21205e-10	0.526126	1.10674	0.475383
TTYH3	-9.42927	2.19327e-19	0.317117	1.21629	0.260724
GNA12	-8.81221	2.6917e-17	0.336937	1.13202	0.297642
CARD11	-5.36867	1.18871e-07	0.315315	0.671348	0.469675
SDK1	-6.56478	1.65029e-10	0.699099	2.69382	0.25952
FOXK1	-12.5705	3.77482e-31	0.866667	3.2809	0.264155
AP5Z1	-9.46511	2.02049e-19	0.212613	1.02247	0.20794
WIPI2	-11.2041	9.38641e-26	0.427027	1.75843	0.242846
ACTB	-11.1025	2.26001e-25	29.0523	76.1404	0.381561
FSCN1	-10.0699	9.29792e-22	0.861261	2.57303	0.334726
RNF216	-8.99422	9.05787e-18	0.933333	2.87079	0.325114
CCZ1	-7.83209	4.10309e-14	0.163964	0.755618	0.216993
PMS2	-5.99927	3.81955e-09	0.133333	0.407303	0.327356
EIF2AK1	-5.08248	5.12614e-07	0.156757	0.390449	0.401478
USP42	-9.55787	7.22612e-20	0.70991	2.04213	0.347631
CYTH3	-5.40585	1.01683e-07	1.34234	3.14326	0.427054
DAGLB	-9.54642	1.03803e-19	0.535135	1.77809	0.300961
KDELR2	-10.247	2.2168e-22	1.32252	3.32865	0.397315
C7orf26	-4.57917	5.61168e-06	0.133333	0.303371	0.439506
ZNF12	-6.28467	7.4114e-10	0.0738739	0.283708	0.260387
CCZ1B	-8.95973	1.17921e-17	0.556757	1.89607	0.293638
RPA3	-4.71176	3.19169e-06	0.308108	0.617978	0.498575
GLCCI1	-5.20633	2.78364e-07	0.147748	0.418539	0.353008
NDUFA4	-10.7254	2.95654e-24	2.91351	6.86798	0.424217
THSD7A	-5.28	1.96081e-07	1.02342	2.07865	0.49235
ARL4A	-11.3384	4.82148e-26	3.41802	11.0618	0.308993
AGMO	-4.18184	3.36492e-05	0.214414	0.477528	0.449009
AHR	-9.33023	2.92031e-19	2.71351	5.82584	0.465772
AC019117.3	-4.45657	1.03299e-05	0.221622	0.539326	0.410923
SNX13	-9.88718	3.85515e-21	0.38018	1.30337	0.29169
HDAC9	-5.6537	2.48391e-08	2.2991	5.01404	0.458532
FAM126A	-8.35655	1.02655e-15	1.4991	4.61236	0.325018
KLHL7	-7.33042	9.5495e-13	0.668468	1.69944	0.393347
NUP42	-5.69806	1.99451e-08	0.320721	0.713483	0.449514
IGF2BP3	-6.84621	2.76162e-11	0.0576577	0.323034	0.178488
TRA2A	-10.4214	7.63383e-23	2.63964	7.77528	0.339491
FAM221A	-4.13011	4.22265e-05	0.162162	0.339888	0.477105
MPP6	-4.36274	1.61726e-05	0.0594595	0.252809	0.235195
OSBPL3	-5.31469	1.68157e-07	0.241441	0.707865	0.341084
CYCS	-7.11965	3.34972e-12	1.02162	2.10674	0.48493
NFE2L3	-6.43311	2.85325e-10	0.372973	0.941011	0.396353
CBX3	-11.7034	2.44212e-28	2.22883	5.36798	0.415208
HOXA9	-5.4775	6.81958e-08	0.205405	0.525281	0.391039
TAX1BP1	-9.60182	2.90545e-20	2.10811	4.50843	0.467593
JAZF1	-9.92303	4.71133e-21	0.614414	2.41292	0.254635
CREB5	-3.85097	0.000132376	0.452252	0.918539	0.49236
PLEKHA8	-4.35389	1.5949e-05	0.178378	0.41573	0.429072
MTURN	-5.57001	3.89706e-08	0.255856	0.601124	0.425629
ZNRF2	-6.57722	1.28298e-10	0.657658	1.79213	0.366969
AC006978.2	-6.75069	4.49987e-11	0.230631	0.738764	0.312184
NOD1	-8.4204	4.62529e-16	0.700901	1.87079	0.374656
GGCT	-6.62066	8.87223e-11	0.603604	1.2809	0.471234
GARS1	-9.57632	8.68073e-20	0.49009	1.85393	0.264352
AQP1	-8.12419	3.34919e-15	13.955	29.8848	0.466958
AVL9	-10.0219	2.64353e-21	0.257658	1.23876	0.207996
NT5C3A	-9.20898	1.15338e-18	0.945946	2.66854	0.354481
RP9	-7.68877	7.77538e-14	0.421622	1.07584	0.391899
DPY19L1	-10.7284	5.95489e-24	0.34955	1.50281	0.232597
HERPUD2	-6.92656	1.21396e-11	0.446847	1.01404	0.440658
RALA	-8.45289	3.31268e-16	2.62162	6.08708	0.430686
CDK13	-7.67392	7.87038e-14	1.78739	3.73034	0.479149
PSMA2	-11.4344	5.91284e-27	1.97477	4.8427	0.407784
MRPL32	-11.3418	2.4955e-26	0.774775	2.58146	0.30013
STK17A	-7.68943	7.19155e-14	0.713514	1.63764	0.435696
AEBP1	-3.66905	0.000273803	0.104505	0.351124	0.297629
POLD2	-5.07204	5.51773e-07	0.205405	0.474719	0.432688
YKT6	-7.60194	1.78359e-13	0.115315	0.485955	0.237296
NUDCD3	-6.59999	1.01618e-10	0.385586	0.907303	0.42498
DDX56	-8.57848	1.07456e-16	0.151351	0.558989	0.270759
OGDH	-7.56128	1.89611e-13	0.906306	2.01685	0.449366
ZMIZ2	-6.20039	1.12939e-09	0.266667	0.620787	0.429563
PPIA	-12.3122	2.49168e-30	9	21.8202	0.412461
H2AZ2	-9.94411	3.00567e-21	1.0036	2.70506	0.37101
PURB	-8.93727	9.94414e-18	0.479279	1.45787	0.328754
CCM2	-7.92187	1.49759e-14	0.351351	0.983146	0.357375
TBRG4	-4.59155	5.36934e-06	0.154955	0.328652	0.471487
SEC61G	-11.3399	1.91725e-26	1.94414	5.05899	0.384295
VOPP1	-11.2626	3.55286e-26	0.913514	2.78652	0.327833
ZNF107	-4.77672	2.37353e-06	0.0918919	0.275281	0.333811
VKORC1L1	-6.95732	1.1901e-11	0.198198	0.646067	0.306776
GUSB	-7.40346	5.23402e-13	0.558559	1.29775	0.430404
ASL	-7.24038	1.49152e-12	0.410811	0.955056	0.430143
RABGEF1	-6.60081	1.13095e-10	0.106306	0.38764	0.274239
TMEM248	-10.3625	8.00554e-23	0.848649	2.33989	0.362688
SBDS	-9.4609	1.23795e-19	2.71171	5.67135	0.478142
AUTS2	-7.03791	6.3463e-12	0.893694	2.35674	0.379207
GALNT17	-5.26942	1.93417e-07	0.174775	0.390449	0.447625
TYW1B	-6.09135	2.12676e-09	0.745946	1.55899	0.478481
POM121	-10.2294	3.47344e-22	0.515315	1.79213	0.287543
BAZ1B	-9.13463	1.81523e-18	0.774775	2.03933	0.379917
BUD23	-7.42065	4.58207e-13	0.794595	1.66292	0.477831
STX1A	-8.286	2.22055e-15	0.0288288	0.480337	0.0600179
EIF4H	-9.41696	1.78944e-19	1.49189	3.36236	0.443704
CLIP2	-7.17898	2.66897e-12	1.14234	3	0.380781
GTF2IRD1	-7.28355	1.69003e-12	0.646847	2.07584	0.311607
GTF2I	-8.10595	3.79123e-15	0.682883	1.61236	0.42353
CASTOR2	-7.40869	7.74917e-13	0.0864865	0.595506	0.145232
RCC1L	-5.94334	5.23537e-09	0.183784	0.463483	0.396527
GTF2IRD2B	-3.51766	0.000467218	0.124324	0.25	0.497297
POM121C	-11.1069	1.91515e-25	0.558559	2.02528	0.275793
HIP1	-10.8997	1.48629e-24	6.04685	17.3483	0.348555
POR	-8.07687	5.53298e-15	0.428829	1.14607	0.374174
MDH2	-8.9469	6.61091e-18	0.587387	1.50843	0.389404
YWHAG	-12.2673	8.18841e-30	2.43243	8.20787	0.296354
PHTF2	-8.43176	4.10546e-16	0.61982	1.67697	0.369608
MAGI2	-6.58269	1.10774e-10	1.84505	4	0.461261
GNAI1	-8.37688	7.52119e-16	0.358559	1.26404	0.28366
DMTF1	-5.96525	4.36203e-09	0.381982	0.825843	0.462536
TMEM243	-9.35708	2.74452e-19	0.801802	2.04494	0.39209
ABCB1	-7.32508	1.13073e-12	1.2973	4.01966	0.322738
DBF4	-5.75318	1.47372e-08	0.228829	0.581461	0.393541
ADAM22	-2.74604	0.00626706	0.176577	0.365169	0.483548
SRI	-8.13749	3.17007e-15	1.37117	2.88483	0.475304
CDK14	-4.24971	2.55289e-05	0.167568	0.438202	0.382398
ANKIB1	-8.96189	7.74541e-18	0.790991	2.27809	0.347217
RBM48	-5.56959	4.20485e-08	0.133333	0.373596	0.356892
CASD1	-4.48887	8.84515e-06	0.232432	0.505618	0.4597
PON2	-11.2148	7.45759e-26	0.765766	2.48034	0.308735
SLC25A13	-7.94085	1.34794e-14	0.711712	1.69101	0.420879
LMTK2	-7.66262	8.82694e-14	0.468468	1.17978	0.397083
TECPR1	-7.34127	7.74819e-13	0.241441	0.657303	0.367321
BRI3	-13.4444	3.06444e-35	3.56937	9.91011	0.360174
BAIAP2L1	-5.7023	1.85454e-08	0.691892	1.38483	0.499622
TRRAP	-8.54693	1.77041e-16	0.54955	1.57865	0.348113
SMURF1	-10.7833	2.25885e-24	1.61802	4.38483	0.369003
ARPC1B	-9.25013	6.57932e-19	0.437838	1.24157	0.352648
BUD31	-9.6247	2.88119e-20	1.18919	2.76685	0.429798
CPSF4	-5.13561	4.0138e-07	0.151351	0.382022	0.396184
ATP5MF	-11.29	3.78863e-26	0.726126	2.37921	0.305196
ZNF394	-6.84154	2.22755e-11	0.347748	0.831461	0.418237
ZKSCAN5	-5.31133	1.62502e-07	0.0882883	0.272472	0.324027
ZNF655	-5.56234	4.28631e-08	0.117117	0.353933	0.330902
TRIM4	-6.36024	4.65811e-10	0.243243	0.671348	0.36232
ZKSCAN1	-9.29226	7.33903e-19	0.282883	1.19944	0.235846
ZNF3	-4.95089	9.9355e-07	0.181982	0.421348	0.431904
COPS6	-8.60294	9.10026e-17	0.634234	1.57022	0.403913
MCM7	-7.92365	1.45838e-14	0.284685	0.88764	0.320721
TAF6	-5.92906	5.90127e-09	0.133333	0.390449	0.341487
CASTOR3	-7.23114	2.17318e-12	0.0900901	0.418539	0.215249
PPP1R35	-7.42332	4.49733e-13	0.236036	0.648876	0.363761
C7orf61	-4.38024	1.42441e-05	0.154955	0.384831	0.402657
TSC22D4	-11.8125	6.417e-28	0.288288	1.60393	0.179738
LRCH4	-5.65334	2.64359e-08	0.10991	0.33427	0.328806
GNB2	-9.78734	7.63608e-21	1.87207	4.28652	0.436735
GIGYF1	-7.39303	5.15446e-13	0.747748	1.58989	0.470315
POP7	-7.26166	1.42135e-12	0.342342	0.865169	0.395694
EPHB4	-9.97659	2.10604e-21	0.383784	1.40449	0.273254
SLC12A9	-5.41776	8.97277e-08	0.145946	0.382022	0.382035
TRIP6	-8.40221	5.57795e-16	0.183784	0.69382	0.264887
SRRT	-7.21235	2.04055e-12	0.43964	1.03933	0.423005
ACHE	-4.8772	1.51861e-06	0.0792793	0.317416	0.249765
TRIM56	-8.23263	1.89263e-15	0.942342	2.36517	0.398425
SERPINE1	-9.41676	5.56914e-19	3.45586	43.5169	0.0794142
AP1S1	-5.72277	1.76777e-08	0.209009	0.514045	0.406597
PLOD3	-8.91898	1.22681e-17	0.387387	1.26685	0.305787
ZNHIT1	-9.94531	1.90216e-21	1.58378	3.45506	0.458396
CLDN15	-7.60084	2.22023e-13	0.58018	2.08146	0.278737
CUX1	-8.60616	1.11058e-16	3.54775	7.6236	0.465364
SH2B2	-6.73453	4.32894e-11	0.414414	0.97191	0.426392
PRKRIP1	-8.36015	7.87664e-16	0.455856	1.27247	0.358244
ORAI2	-8.30536	1.39791e-15	0.108108	0.601124	0.179843
LRWD1	-6.09226	2.41137e-09	0.0702703	0.289326	0.242876
POLR2J	-7.94529	1.17957e-14	0.614414	1.30618	0.47039
RASA4B	-8.69145	9.36683e-17	0.108108	0.626404	0.172585
RASA4	-10.4575	4.54716e-23	0.457658	1.74157	0.262784
NAPEPLD	-4.34186	1.69303e-05	0.124324	0.292135	0.425572
DNAJC2	-7.69567	7.89492e-14	0.616216	1.52247	0.404747
SRPK2	-13.1623	4.41413e-33	2.59459	10.3708	0.250183
PUS7	-7.62421	1.08893e-13	0.443243	1.13483	0.390581
RINT1	-5.54348	4.82249e-08	0.181982	0.47191	0.385628
PRKAR2B	-4.06588	5.52335e-05	0.0918919	0.359551	0.255574
HBP1	-9.32324	2.82054e-19	1.56577	3.35674	0.466454
COG5	-9.06998	3.23274e-18	1.48649	3.80056	0.391123
BCAP29	-10.2959	1.64213e-22	0.830631	2.39045	0.347479
CBLL1	-8.16063	3.13416e-15	0.221622	0.761236	0.291134
SLC26A3	-6.61002	9.89945e-11	0.252252	0.648876	0.388752
DLD	-7.4622	3.92743e-13	0.41982	1.0309	0.407237
LAMB1	-14.0556	1.49716e-36	0.486486	4.43258	0.109752
NRCAM	-4.82994	1.93895e-06	0.124324	0.435393	0.285545
[truncated: 3,208 more rows]

## Sheet: End_Endo2_CtrlPsor_DEG_SigDownG
	End_Endo2_Stat	End_Endo2_pVal	End_Endo2_ctrlMean	End_Endo2_psorMean	End_Endo2_MeanDIF
PER3	4.13575	5.05054e-05	0.262295	0.0703518	3.72834
TXNIP	3.85255	0.000140887	2.56831	1.21357	2.11633
S100A4	3.03388	0.00267942	1.75956	0.741206	2.37392
CD34	4.17985	4.26383e-05	1.17486	0.396985	2.95947
NENF	3.03737	0.00263642	0.311475	0.138191	2.25395
EPHX1	2.80008	0.00553771	0.289617	0.123116	2.3524
ITGB1BP1	3.16856	0.00171339	0.333333	0.153266	2.17486
NR1D2	3.57012	0.00043953	0.273224	0.0854271	3.19833
HSD17B11	2.89463	0.00417424	0.355191	0.150754	2.3561
SPARCL1	3.98207	9.11409e-05	6.37158	3.13819	2.03034
LIFR	3.3909	0.000806871	0.928962	0.447236	2.07712
ECSCR	3.06859	0.00239535	0.540984	0.253769	2.1318
DPYSL3	2.61618	0.00943842	0.278689	0.130653	2.13304
CD74	3.60728	0.000372486	7.03279	3.19095	2.20398
NRN1	3.23325	0.00141688	0.497268	0.178392	2.7875
HLA-DRA	3.01796	0.00282472	2.72131	1.31156	2.07487
HLA-DRB5	4.98954	1.40487e-06	1.4153	0.0326633	43.33
HLA-DRB1	2.95787	0.00344875	1.87978	0.819095	2.29495
HLA-DQB1	3.54173	0.000478184	0.47541	0.193467	2.45731
HLA-DPA1	4.26951	3.00973e-05	1.53005	0.469849	3.25648
HLA-DPB1	3.62628	0.000361028	1.31694	0.419598	3.13858
CCND3	3.08716	0.00227166	0.387978	0.173367	2.2379
FKBP9	2.98415	0.00314384	0.459016	0.221106	2.07601
GIMAP7	3.99496	8.67408e-05	0.748634	0.306533	2.44226
GIMAP4	3.08762	0.00225486	0.377049	0.165829	2.27372
CLU	3.47588	0.000606589	2.28415	0.821608	2.7801
ENPP2	2.8102	0.00540016	0.453552	0.173367	2.61614
GSN	3.70289	0.000266074	2.85792	1.42462	2.00609
MMRN2	3.69797	0.000268409	0.442623	0.168342	2.62931
SNCG	4.05544	7.00733e-05	0.606557	0.178392	3.40014
ADIRF	4.81773	2.79133e-06	4.06557	1.22864	3.30899
IFITM1	3.33548	0.0010063	0.562842	0.170854	3.29428
CD151	2.75357	0.00631059	0.486339	0.236181	2.05918
TSPAN4	2.68574	0.00772199	0.273224	0.128141	2.13222
LMO2	3.86796	0.000145849	0.519126	0.173367	2.99438
SERPING1	2.76575	0.00608579	0.464481	0.221106	2.10072
RAPGEF3	4.8281	2.67434e-06	0.765027	0.228643	3.34594
KRT2	3.94945	0.000106414	0.486339	0.150754	3.22605
NAV3	3.52828	0.000496527	0.63388	0.258794	2.44936
SCARB1	3.93443	0.000110761	0.371585	0.120603	3.08106
MCF2L	3.20601	0.00153576	0.333333	0.133166	2.50314
GAS6	3.32961	0.00100547	0.42623	0.183417	2.32383
CRIP1	2.66758	0.00806163	0.491803	0.21608	2.27602
CTSH	3.40528	0.000792479	0.52459	0.183417	2.86009
PLCG2	2.73111	0.00677564	0.306011	0.133166	2.29797
CCL14	2.9947	0.00304497	0.262295	0.0778894	3.36753
CCL15-CCL14	3.6907	0.000289356	0.797814	0.163317	4.88508
RAMP2	4.06056	7.0562e-05	1.03825	0.218593	4.7497
AOC3	3.0799	0.00230004	0.273224	0.110553	2.47144
ANKRD29	2.84545	0.00480629	0.338798	0.160804	2.1069
KLF2	3.59818	0.000390852	1.48087	0.635678	2.3296
FXYD5	3.74268	0.00022567	0.721311	0.329146	2.19147
BCAM	3.9341	0.000110422	1.28415	0.580402	2.21252
HIF3A	3.31301	0.00106973	0.322404	0.123116	2.61871
NOP53	5.01662	9.42274e-07	1.19672	0.542714	2.20507
CST3	3.73407	0.000238105	2.25683	0.987437	2.28554
NFATC2	3.37534	0.00086241	0.278689	0.105528	2.64091
JAM2	3.57847	0.000422702	0.666667	0.258794	2.57605
CYYR1	2.87331	0.00437561	0.360656	0.143216	2.51826
TIMP3	4.19974	3.78119e-05	0.934426	0.288945	3.23393
TSPAN7	3.16922	0.00171512	0.661202	0.326633	2.0243
ITM2A	2.92666	0.00373001	0.590164	0.266332	2.2159
TSC22D3	3.13518	0.001944	0.360656	0.140704	2.56323
RPS4Y1	5.52607	9.59156e-08	0.874317	0.21608	4.04626

## Sheet: End_Endo2_CtrlPsor_DEG_SigUpGen
	End_Endo2_Stat	End_Endo2_pVal	End_Endo2_ctrlMean	End_Endo2_psorMean	End_Endo2_MeanDIF
SFN	-4.21648	2.96189e-05	0.502732	1.48744	0.337986
STX12	-3.65395	0.000281936	0.114754	0.306533	0.374362
PTP4A2	-3.86854	0.000121958	0.163934	0.379397	0.432092
NDUFS5	-3.46415	0.000576998	0.20765	0.575377	0.360894
MACF1	-4.82057	1.84244e-06	0.983607	2.00754	0.489957
PLPP3	-4.03683	6.17786e-05	0.224044	0.856784	0.261494
JAK1	-3.64612	0.000290211	0.180328	0.422111	0.427205
CCN1	-3.4817	0.000536534	0.218579	0.731156	0.29895
GBP2	-4.26914	2.29296e-05	0.180328	0.457286	0.394343
BCAR3	-3.22523	0.00132968	0.10929	0.268844	0.406517
ATP1A1	-3.20352	0.00143343	0.786885	1.58543	0.496324
PIP5K1A	-2.99698	0.00284388	0.125683	0.263819	0.476399
S100A11	-2.69604	0.00726413	1.08743	2.28643	0.475602
SPRR2A	-4.47222	1.01192e-05	0	0.374372	0
S100A9	-3.56821	0.000403378	0	4.17839	0
S100A8	-2.72421	0.00673033	0.0218579	22.108	0.000988687
S100A2	-4.00144	7.48576e-05	0.15847	2.02764	0.0781549
ILF2	-3.22643	0.00133088	0.103825	0.258794	0.401188
ADAMTS4	-3.07622	0.00221548	0.0655738	0.344221	0.190499
HSPA6	-2.63151	0.00872869	0.0819672	0.301508	0.271858
UAP1	-2.85866	0.00443592	0.10929	0.369347	0.2959
UCK2	-2.69989	0.00717936	0.120219	0.261307	0.460067
MPZL1	-3.22843	0.00131516	0.120219	0.263819	0.455686
SELE	-3.02177	0.00262776	0.612022	1.79146	0.341634
ABL2	-3.20382	0.00143272	0.234973	0.5	0.469945
LAMC1	-3.98137	7.72432e-05	0.393443	0.844221	0.466042
C1orf21	-3.80802	0.00015532	0.234973	0.575377	0.40838
IVNS1ABP	-5.00356	7.52054e-07	0.120219	0.429648	0.279807
KDM5B	-3.5656	0.000393025	0.10929	0.273869	0.399058
PTPN14	-3.01027	0.00272795	0.191257	0.437186	0.437473
DEGS1	-2.69188	0.00733251	0.147541	0.344221	0.428623
WDR26	-3.88515	0.000114179	0.114754	0.291457	0.393725
ARID4B	-4.16904	3.53484e-05	0.36612	0.836683	0.437585
CNST	-3.47673	0.000545637	0.15847	0.38191	0.414941
FOSL2	-4.35411	1.58232e-05	0.10929	0.334171	0.327047
ATL2	-3.00557	0.00276648	0.202186	0.419598	0.481856
FBXO11	-3.20431	0.00143786	0.300546	0.643216	0.467256
PSME4	-4.58413	5.59708e-06	0.180328	0.542714	0.332271
BCL11A	-4.00755	7.12606e-05	0.0491803	0.281407	0.174766
PELI1	-3.39296	0.000740933	0.26776	0.693467	0.386117
SNRPG	-3.54044	0.000431884	0.180328	0.419598	0.429763
SLC20A1	-3.14088	0.00177135	0.262295	0.535176	0.49011
MGAT5	-3.75436	0.000191447	0.147541	0.346734	0.425517
RND3	-3.93217	9.76078e-05	0.125683	1.0603	0.118535
FMNL2	-4.61243	4.97244e-06	0.251366	0.846734	0.296866
RAPGEF4	-4.00736	7.07127e-05	0.273224	0.846734	0.32268
NFE2L2	-4.51004	7.8587e-06	0.344262	0.738693	0.466042
ITGAV	-4.29084	2.13112e-05	0.142077	0.507538	0.279933
MYO1B	-2.82621	0.00488579	0.180328	0.361809	0.498406
NABP1	-5.56309	4.39847e-08	0.0655738	0.404523	0.162102
HSPE1	-3.73684	0.00020616	0.256831	0.567839	0.452295
NOP58	-3.04363	0.0024885	0.262295	0.532663	0.492422
NBEAL1	-3.04427	0.00244628	0.169399	0.346734	0.488556
ATG4B	-3.84991	0.000131543	0.114754	0.278894	0.411461
IRAK2	-4.50069	8.25832e-06	0.0874317	0.339196	0.257762
ANKRD28	-3.33306	0.000917815	0.437158	1.06281	0.411322
SLC4A7	-5.63587	2.93238e-08	0.0710383	0.379397	0.18724
TRAK1	-4.03638	6.22301e-05	0.289617	0.806533	0.35909
STAB1	-3.79825	0.000161987	0.20765	0.429648	0.483303
SLMAP	-3.03532	0.00251286	0.196721	0.396985	0.495538
FLNB	-3.71153	0.000225905	0.398907	0.851759	0.468333
CADPS	-3.16718	0.00162041	0.229508	0.540201	0.424857
ADAMTS9	-5.97838	4.93093e-09	0.218579	2.74372	0.0796653
TMEM45A	-2.5978	0.00969216	0.0655738	0.273869	0.239435
NFKBIZ	-4.22175	2.88137e-05	0.26776	0.711055	0.376566
CBLB	-3.6419	0.000298131	0.404372	0.89196	0.453352
PHLDB2	-2.68995	0.00735403	0.125683	0.30402	0.413404
NAA50	-3.43259	0.000640904	0.114754	0.288945	0.397149
CSTA	-3.09271	0.00212084	0.0327869	0.449749	0.0729004
ATP1B3	-2.61796	0.00915327	0.923497	1.84925	0.499391
WWTR1	-6.15241	1.54324e-09	0.491803	1.80151	0.272995
TSC22D2	-4.22438	2.79971e-05	0.142077	0.439698	0.323123
CCNL1	-6.6823	5.53568e-11	0.437158	1.13317	0.385785
SKIL	-2.86245	0.00441298	0.180328	0.371859	0.484936
RPL22L1	-3.09653	0.00206495	0.306011	0.71608	0.427342
FNDC3B	-3.85085	0.000130873	0.688525	1.52764	0.450712
KLHL24	-3.62	0.000320749	0.103825	0.281407	0.36895
TP63	-4.95913	1.00762e-06	0.131148	0.829146	0.158172
ATP13A3	-2.75349	0.00608374	0.196721	0.497487	0.39543
FGFBP1	-3.5884	0.000371057	0.0327869	0.268844	0.121955
RPL9	-5.03101	7.07165e-07	0.284153	1.20352	0.236102
TMEM165	-5.60872	3.16824e-08	0.295082	0.841709	0.350575
RUFY3	-3.41612	0.000682317	0.224044	0.449749	0.498153
CXCL2	-2.6708	0.00787229	0.0491803	0.623116	0.0789265
NFKB1	-4.90462	1.2194e-06	0.169399	0.484925	0.34933
FAM241A	-3.75878	0.000188596	0.251366	0.60804	0.413404
TBC1D9	-4.2315	2.72017e-05	0.0601093	0.266332	0.225693
NR3C2	-3.2831	0.001089	0.234973	0.472362	0.497442
FBXW7	-4.09043	4.92067e-05	0.15847	0.379397	0.417689
TLL1	-2.724	0.00664445	0.322404	0.743719	0.433503
SLC12A7	-3.57721	0.000376595	0.120219	0.344221	0.349248
MYO10	-4.20525	3.09613e-05	0.174863	0.711055	0.245921
SUB1	-3.52421	0.000462299	0.431694	0.994975	0.433874
RAI14	-6.05332	2.71509e-09	0.202186	0.831658	0.243112
PLK2	-3.5097	0.00048351	0.284153	0.613065	0.463495
PDE4D	-4.22815	2.73789e-05	0.338798	0.801508	0.422701
ZSWIM6	-4.16993	3.51379e-05	0.306011	0.761307	0.401955
ERBIN	-4.05752	5.64218e-05	0.240437	0.530151	0.453526
MAST4	-3.3554	0.000846859	0.338798	0.701005	0.483303
MAP1B	-2.88016	0.00412261	0.234973	0.542714	0.432959
TNPO1	-3.24148	0.00125742	0.196721	0.407035	0.483303
LHFPL2	-4.10058	4.72633e-05	0.0928962	0.349246	0.26599
ARRDC3	-2.93171	0.00350432	0.213115	0.444724	0.479207
ELL2	-2.79484	0.00537889	0.10929	0.253769	0.430666
LNPEP	-3.64551	0.000293644	0.0710383	0.258794	0.274497
EFNA5	-3.00022	0.00281907	0.103825	0.306533	0.338708
MAN2A1	-3.82022	0.000147748	0.142077	0.351759	0.403903
AFF4	-4.04514	5.94035e-05	0.338798	0.809045	0.418763
HBEGF	-3.74816	0.000196337	0.0765027	0.296482	0.258035
NDUFA2	-2.71457	0.00683556	0.131148	0.29397	0.446126
RNF145	-3.94177	9.08525e-05	0.125683	0.336683	0.373297
CPEB4	-3.50256	0.000496554	0.196721	0.442211	0.444858
HNRNPAB	-4.21123	2.94513e-05	0.114754	0.329146	0.348642
SQSTM1	-3.73653	0.000205369	0.699454	1.94472	0.359667
GFPT2	-2.9493	0.00332484	0.0601093	0.271357	0.221514
GMDS	-3.51	0.000483156	0.409836	0.846734	0.48402
DSP	-3.56304	0.000397491	0.338798	0.79397	0.426714
BMP6	-3.27903	0.00112323	0.0601093	0.316583	0.189869
HIVEP1	-3.65244	0.000283498	0.136612	0.306533	0.445669
ATXN1	-4.94849	9.86524e-07	0.295082	0.733668	0.402201
IER3	-4.31439	1.93268e-05	0.229508	0.846734	0.271051
BRD2	-5.13928	3.83926e-07	0.36612	1.01759	0.359792
GJA1	-3.52991	0.000452164	0.229508	0.585427	0.392035
NCOA7	-5.58132	3.82209e-08	0.382514	1.28392	0.297926
SGK1	-5.2778	1.89538e-07	0.142077	0.540201	0.263007
TNFAIP3	-3.32519	0.000941565	0.153005	0.444724	0.344046
PERP	-4.0593	5.73851e-05	0.10929	0.630653	0.173296
NHSL1	-2.85467	0.00446941	0.153005	0.306533	0.499149
HIVEP2	-3.43821	0.000628796	0.136612	0.316583	0.431521
PHACTR2	-3.07477	0.0022073	0.20765	0.449749	0.461703
PLEKHG1	-3.1503	0.00173108	0.256831	0.738693	0.347682
CNKSR3	-3.29352	0.00105044	0.273224	0.633166	0.431521
ZDHHC14	-2.8343	0.00475568	0.125683	0.301508	0.416849
SNX9	-3.25889	0.00118414	0.131148	0.309045	0.424364
SYNJ2	-4.10668	4.62694e-05	0.180328	0.613065	0.294141
SOD2	-5.29157	1.89417e-07	0.213115	1.25628	0.169639
PDE10A	-3.28596	0.00107827	0.103825	0.288945	0.359325
CYCS	-3.1764	0.00157058	0.103825	0.268844	0.386191
YWHAG	-3.54954	0.000417278	0.131148	0.309045	0.424364
ATP5MF	-3.01806	0.00268224	0.196721	0.565327	0.347978
SERPINE1	-4.85181	1.73298e-06	0.0983607	1.69095	0.0581687
SRPK2	-4.25219	2.46876e-05	0.311475	0.763819	0.407787
LAMB1	-3.61754	0.000327089	0.185792	0.419598	0.442787
UBE2H	-6.23311	9.30894e-10	0.306011	1.11307	0.274926
CREB3L2	-4.2516	2.47605e-05	0.0928962	0.339196	0.273872
EZH2	-3.05466	0.00236723	0.125683	0.329146	0.381846
TNFRSF10B	-4.95198	9.71295e-07	0.0874317	0.349246	0.250344
ADAM9	-4.82944	1.759e-06	0.136612	0.384422	0.35537
TCIM	-3.36487	0.000827164	0.0655738	0.316583	0.20713
CHD7	-3.443	0.000620686	0.131148	0.296482	0.442345
EXT1	-6.39058	3.75627e-10	0.306011	1.36935	0.223472
NDRG1	-3.95916	8.75326e-05	0.360656	1.28141	0.281453
PLIN2	-4.88941	1.3181e-06	0.10929	0.359296	0.304177
UBAP2	-4.52859	7.21491e-06	0.20765	0.530151	0.391682
CEMIP2	-3.36114	0.000829142	0.377049	0.967337	0.389781
TXN	-2.9161	0.00370132	0.68306	1.44724	0.471976
NR6A1	-4.45994	1.0073e-05	0.0601093	0.281407	0.213603
ARPC5L	-3.17639	0.00157238	0.147541	0.409548	0.360253
PFKFB3	-3.50087	0.000500353	0.0983607	0.273869	0.359152
YME1L1	-3.14566	0.00174493	0.169399	0.341709	0.495741
SVIL	-4.21876	2.85497e-05	0.349727	0.763819	0.457866
ARID5B	-4.11348	4.46242e-05	0.333333	0.738693	0.451247
DDX21	-3.83583	0.000140511	0.142077	0.326633	0.434973
DDIT4	-2.67311	0.00772721	0.202186	0.437186	0.462471
MCU	-3.44371	0.000615672	0.120219	0.324121	0.370907
P4HA1	-3.66591	0.000269306	0.10929	0.296482	0.368621
VCL	-5.16144	3.37526e-07	0.169399	0.492462	0.343983
PRXL2A	-2.81367	0.00508032	0.136612	0.276382	0.494287
ITPRIP	-4.06384	5.49918e-05	0.10929	0.326633	0.334594
EIF3A	-3.43614	0.000632397	0.234973	0.479899	0.489629
OAT	-3.57652	0.000378509	0.163934	0.437186	0.374976
PTPRE	-3.46308	0.000575441	0.224044	0.648241	0.345618
PHLDA2	-3.14266	0.00176568	0.131148	0.404523	0.324203
DENND5A	-3.83998	0.000136959	0.234973	0.540201	0.434973
CD44	-3.13311	0.00182123	0.442623	0.90201	0.490707
NXF1	-5.09985	4.61283e-07	0.174863	0.48995	0.356901
STX5	-3.82374	0.000145752	0.0874317	0.256281	0.341155
ACER3	-3.54299	0.000429239	0.20765	0.447236	0.464297
PCF11	-3.71813	0.000221749	0.131148	0.331658	0.39543
TAF1D	-7.6434	9.09161e-14	0.349727	1.13065	0.309314
MMP1	-2.68512	0.0075543	0	0.484925	0
NNMT	-3.45917	0.000583799	0.114754	0.296482	0.387052
APOLD1	-4.52426	7.51033e-06	0.125683	0.464824	0.270388
RND1	-3.44256	0.000618134	0.0710383	0.354271	0.200519
TUBA1C	-2.91433	0.0037032	0.114754	0.258794	0.443419
DIP2B	-2.93213	0.0034997	0.142077	0.30402	0.467326
KRT6B	-5.96471	5.29298e-09	0.0163934	0.447236	0.036655
KRT6C	-7.23945	2.35183e-12	0	0.286432	0
KRT6A	-6.32789	6.70958e-10	0.00546448	1.54523	0.00353636
KRT5	-5.01858	6.93919e-07	0.693989	2.28643	0.303525
KRT8	-3.70118	0.000236671	0.0710383	0.258794	0.274497
DCD	-5.39229	1.17413e-07	0.639344	1.54774	0.413083
CPSF6	-3.59103	0.000359622	0.142077	0.298995	0.47518
ZFC3H1	-5.00526	7.44321e-07	0.10929	0.329146	0.33204
PAWR	-3.39672	0.000730978	0.131148	0.286432	0.457866
TXNRD1	-3.86792	0.000125905	0.136612	0.635678	0.214907
CHST11	-3.18226	0.00154429	0.136612	0.386935	0.353062
CRY1	-2.83571	0.00473426	0.180328	0.374372	0.481681
SSH1	-4.64772	4.15963e-06	0.174863	0.59799	0.292419
ATP2A2	-4.03118	6.44797e-05	0.114754	0.449749	0.255152
RAN	-2.98187	0.00299915	0.26776	0.610553	0.438553
ZMYM2	-3.8086	0.000155196	0.273224	0.572864	0.476944
GJB2	-3.49785	0.000512035	0.0819672	0.580402	0.141225
USP12	-3.76178	0.000186115	0.120219	0.346734	0.346717
INTS6	-4.01921	6.62234e-05	0.306011	0.861809	0.35508
DACH1	-3.41183	0.000692661	0.300546	0.70603	0.425685
KLF5	-3.57309	0.000382857	0.213115	0.69598	0.306208
TBC1D4	-2.83916	0.00468244	0.114754	0.273869	0.41901
MBNL2	-3.63436	0.000303548	0.262295	0.537688	0.48782
EFNB2	-2.73945	0.006347	0.120219	0.266332	0.451387
COL4A1	-6.77636	3.76561e-11	0.196721	1.16332	0.169104
COL4A2	-6.31981	5.53656e-10	0.311475	1.14573	0.271858
ARHGEF7	-3.33361	0.000914632	0.251366	0.582915	0.431223
PNP	-3.40884	0.000698355	0.142077	0.369347	0.38467
HNRNPC	-5.74102	1.54377e-08	0.579235	1.57789	0.367095
SAMD4A	-5.04796	6.10972e-07	0.169399	0.79397	0.213357
FBXO34	-3.78719	0.000168284	0.180328	0.449749	0.400952
PSMA3	-2.72302	0.00666424	0.153005	0.321608	0.475751
ARID4A	-3.20879	0.00140827	0.174863	0.364322	0.47997
HIF1A	-5.01371	7.11451e-07	0.224044	0.633166	0.353847
RHOJ	-4.68092	3.59997e-06	0.218579	0.628141	0.347978
LGMN	-3.3336	0.000912506	0.131148	0.326633	0.401513
TRAF3	-3.92638	9.7001e-05	0.0819672	0.261307	0.313682
GOLGA8A	-3.89343	0.000111635	0.136612	0.306533	0.445669
FAM214A	-2.83021	0.00483303	0.153005	0.396985	0.385419
MYO1E	-4.51713	7.66086e-06	0.540984	1.36432	0.396522
C2CD4B	-4.9541	9.77576e-07	0.120219	0.743719	0.161645
RAB8B	-3.20097	0.00144825	0.0983607	0.268844	0.365865
ZNF609	-3.87584	0.000118621	0.262295	0.615578	0.426096
OAZ2	-2.83535	0.00474178	0.153005	0.326633	0.468432
SMAD3	-3.95305	8.74632e-05	0.114754	0.442211	0.259501
PEAK1	-3.84965	0.000132476	0.333333	0.821608	0.405708
PDE8A	-3.57075	0.000386477	0.196721	0.427136	0.460559
RBBP6	-3.89047	0.000111708	0.213115	0.507538	0.419899
HERPUD1	-2.98351	0.00296996	0.245902	0.494975	0.496796
NLRC5	-3.01993	0.00263992	0.229508	0.464824	0.493753
NFAT5	-3.64526	0.000292626	0.655738	1.31156	0.499969
ANKRD11	-6.05132	2.61234e-09	0.398907	1.05276	0.378914
UBE2G1	-4.57553	5.81646e-06	0.103825	0.29397	0.353183
TXNDC17	-3.56913	0.000389462	0.103825	0.326633	0.317865
RASD1	-3.18806	0.00151658	0.0928962	0.354271	0.262218
SUPT6H	-2.99454	0.0028788	0.131148	0.268844	0.48782
NUFIP2	-3.48986	0.000520037	0.185792	0.464824	0.399705
CSF3	-4.08324	5.36501e-05	0.0163934	0.620603	0.0264153
KRT14	-4.3975	1.30358e-05	2.26776	7.17085	0.316247
KRT16	-9.2885	9.24502e-19	0.0273224	1.3191	0.020713
ARL4D	-2.95816	0.00324395	0.0765027	0.311558	0.245549
SPAG9	-4.86832	1.4546e-06	0.535519	1.37437	0.389646
TRIM25	-3.59032	0.00036248	0.0928962	0.326633	0.284405
VMP1	-7.68501	1.03411e-13	0.371585	2.55779	0.145276
SMURF2	-5.20211	2.80602e-07	0.169399	0.575377	0.294414
PITPNC1	-4.40906	1.25082e-05	0.562842	1.59045	0.353888
KPNA2	-2.82624	0.00488628	0.0983607	0.258794	0.380073
SRSF2	-5.55425	4.26115e-08	0.409836	0.856784	0.478342
AFMID	-3.39503	0.000735563	0.0928962	0.288945	0.321502
CYTH1	-3.70541	0.000231298	0.47541	0.992462	0.479021
YES1	-3.93886	9.22186e-05	0.174863	0.48995	0.356901
RAB12	-3.45172	0.000602065	0.136612	0.306533	0.445669
DSG3	-4.52932	7.35173e-06	0.163934	0.869347	0.188572
PMAIP1	-4.53008	7.31074e-06	0.0601093	0.276382	0.217486
SERPINB4	-3.46676	0.000584342	0	1.80905	0
SERPINB3	-3.16348	0.0016789	0	0.286432	0
SBNO2	-4.29915	2.03688e-05	0.120219	0.324121	0.370907
STK11	-3.06345	0.00228974	0.114754	0.281407	0.407787
INSR	-3.61082	0.000332093	0.240437	0.595477	0.403772
ANGPTL4	-4.59254	5.69002e-06	0.0382514	0.386935	0.0988574
LDLR	-5.35816	1.23927e-07	0.0546448	0.253769	0.215333
TNPO2	-4.72427	2.90336e-06	0.0874317	0.268844	0.325213
GATAD2A	-4.26533	2.33456e-05	0.256831	0.603015	0.425911
SIPA1L3	-3.61943	0.000322131	0.125683	0.296482	0.423914
SUPT5H	-3.73848	0.000204577	0.180328	0.371859	0.484936
VASP	-3.89996	0.00010758	0.114754	0.309045	0.371318
AP2S1	-3.59502	0.000352146	0.10929	0.273869	0.399058
PPP1R15A	-5.53758	4.66512e-08	0.409836	1.06784	0.383799
NOP56	-4.10487	4.62961e-05	0.153005	0.41206	0.371318
NOL4L	-3.48505	0.000531208	0.174863	0.384422	0.454873
TOP1	-4.04284	5.99901e-05	0.295082	0.643216	0.45876
B4GALT5	-3.09887	0.00204131	0.136612	0.29397	0.464714
CEBPB	-4.11574	4.43178e-05	0.180328	0.469849	0.383799
ZNF217	-3.28077	0.00109803	0.10929	0.298995	0.365523
ADAMTS1	-4.13739	4.06482e-05	0.180328	0.620603	0.290569
CCT8	-3.28775	0.00108143	0.142077	0.286432	0.496021
BACH1	-5.10527	4.50117e-07	0.0928962	0.354271	0.262218
BCR	-3.22685	0.00132704	0.174863	0.386935	0.45192
XBP1	-2.63759	0.00859008	0.169399	0.369347	0.458645
LIMK2	-3.54672	0.000422989	0.0874317	0.266332	0.328281
HMOX1	-2.67178	0.00784433	0.0382514	0.422111	0.0906193
MRTFA	-4.95859	9.36966e-07	0.191257	0.557789	0.342884
TYMP	-5.37385	1.14179e-07	0.234973	0.829146	0.283391
MID1	-2.92605	0.00357925	0.131148	0.28392	0.461918
EIF1AX	-4.09137	4.90752e-05	0.245902	0.590452	0.416463
RPS6KA3	-3.31134	0.000989009	0.234973	0.550251	0.427028
SAT1	-6.57345	1.13022e-10	1.46995	5.71106	0.257386
TCEAL9	-2.92745	0.00356767	0.131148	0.268844	0.48782
PLS3	-4.25508	2.44333e-05	0.437158	1.04774	0.41724

## Sheet: End_Endo3_CtrlPsor_DEG_SigDownG
	End_Endo3_Stat	End_Endo3_pVal	End_Endo3_ctrlMean	End_Endo3_psorMean	End_Endo3_MeanDIF
AK4	2.8955	0.00527284	1.12727	0.56	2.01299
BTG2	3.41371	0.00120084	4.2	1.18476	3.54502
ATF3	2.76451	0.00770578	6.94545	1.94857	3.56438
REL	2.89682	0.00525407	4.30909	1.86476	2.3108
SULT1C2	3.37543	0.00133776	0.272727	0.047619	5.72727
LRP1B	3.10577	0.00293327	1.6	0.626667	2.55319
OTULINL	3.07966	0.00320713	0.290909	0.0533333	5.45455
HSPA1B	3.79069	0.00034747	47	19.701	2.38567
HLA-DRB5	4.88677	9.40763e-06	8.41818	1.15048	7.31713
PPARD	3.13572	0.00273484	3.27273	1.08	3.0303
CDKN1A	2.71559	0.00864665	7.72727	3.34095	2.3129
GPIHBP1	2.69057	0.00913746	0.727273	0.278095	2.61519
DDX58	2.96936	0.00421609	5.89091	2.66857	2.20751
SLC25A25	2.68972	0.00938052	2.2	0.817143	2.69231
GATA3	3.09932	0.00301526	0.254545	0.0514286	4.94949
MXI1	3.04303	0.00348154	1.74545	0.790476	2.20811
HSPA2	2.69385	0.00922904	3.81818	1.76571	2.1624
FOS	3.74551	0.000430252	55.9455	13.0457	4.28842
CBFA2T3	2.92512	0.0049802	0.454545	0.0895238	5.07737
SOCS3	3.46946	0.000969942	16.7273	6.7219	2.48847
GADD45B	3.63013	0.000606332	29.4727	6.27048	4.70024
JUNB	3.3709	0.00125199	30.3091	13.9486	2.17292
DNAJB1	2.73429	0.00804591	13.7091	6.63429	2.0664
KLF2	3.72619	0.000424957	15.3091	6.85714	2.23258
ZFP36	2.88863	0.00543983	32.5455	11.3867	2.85821
HIF3A	2.75556	0.00774696	1.61818	0.792381	2.04218

## Sheet: End_Endo3_CtrlPsor_DEG_SigUpGen
	End_Endo3_Stat	End_Endo3_pVal	End_Endo3_ctrlMean	End_Endo3_psorMean	End_Endo3_MeanDIF
AGRN	-3.57916	0.000550672	0.254545	0.540952	0.470551
INTS11	-5.8241	4.27253e-08	0.2	0.598095	0.334395
ANKRD65	-6.62332	1.85901e-10	0.0363636	0.302857	0.120069
VWA1	-6.24531	1.74222e-08	1.4	5.68571	0.246231
ATAD3A	-4.01309	0.000106821	0.109091	0.31619	0.345016
PRXL2B	-2.76396	0.00713074	0.218182	0.462857	0.47138
ACOT7	-4.11769	8.29405e-05	0.290909	0.820952	0.354356
PLEKHG5	-3.04613	0.00298159	0.127273	0.312381	0.407428
PARK7	-5.58122	2.71257e-07	2.05455	4.40381	0.466538
ENO1	-7.02187	1.09935e-10	2.43636	5.64571	0.431542
CLSTN1	-3.61816	0.000522655	0.509091	1.03429	0.492215
MAD2L2	-3.8339	0.000225924	0.236364	0.580952	0.406855
KIAA2013	-4.93853	2.58675e-06	0.236364	0.651429	0.362839
PLOD1	-6.21987	7.71627e-09	0.272727	0.998095	0.273248
DDI2	-3.50326	0.000765212	0.254545	0.702857	0.362158
PLEKHM2	-4.29666	3.83365e-05	0.345455	0.790476	0.437021
RCC2	-4.08286	9.67129e-05	0.490909	1.09143	0.449786
MICOS10	-4.61006	1.27802e-05	1.70909	3.48381	0.490581
CDA	-6.27783	6.76939e-10	0.0181818	0.44381	0.0409676
PINK1	-9.18742	4.36952e-18	0.145455	0.899048	0.161787
EIF4G3	-6.71486	1.11158e-09	2.21818	5.30667	0.417999
ALPL	-5.55716	6.86798e-08	0.690909	2.82476	0.24459
HSPG2	-9.52032	1.34405e-15	3.25455	11.581	0.281026
MAN1C1	-2.96547	0.00381398	0.127273	0.306667	0.41502
STMN1	-3.40117	0.000862806	2.14545	4.50286	0.476465
ZNF593	-5.20136	8.02045e-07	0.127273	0.419048	0.303719
MAP3K6	-6.29469	3.05028e-09	0.109091	0.460952	0.236664
FCN3	-7.30713	9.56713e-13	0.0181818	0.746667	0.0243506
SNRNP40	-5.09654	1.54867e-06	0.381818	0.935238	0.408258
FAM167B	-7.61883	1.28894e-12	0.163636	0.878095	0.186354
BSDC1	-3.24006	0.00180265	0.381818	0.830476	0.459758
AGO4	-3.52658	0.000665079	0.418182	0.84381	0.495588
AGO1	-3.85441	0.00019893	0.127273	0.335238	0.379649
TRAPPC3	-3.533	0.000720551	0.418182	0.946667	0.441741
MAP7D1	-4.60052	1.13077e-05	0.6	1.2019	0.499208
EVA1B	-4.61865	1.14891e-05	0.709091	1.46095	0.485362
LSM10	-3.10171	0.00258149	0.254545	0.51619	0.493123
MRPS15	-8.99918	2.28293e-15	0.309091	1.2781	0.241837
ZC3H12A	-2.6824	0.00806705	0.236364	0.481905	0.490478
FHL3	-3.9598	0.000128881	0.145455	0.409524	0.35518
NDUFS5	-7.29394	7.11589e-11	1.83636	4.56	0.402711
TRIT1	-3.21552	0.00187926	0.145455	0.36	0.40404
CTPS1	-3.1415	0.00222094	0.127273	0.293333	0.433884
PPIH	-3.13914	0.00234351	0.272727	0.552381	0.49373
EBNA1BP2	-4.67569	8.8702e-06	0.418182	0.948571	0.440854
SZT2	-3.9803	0.000121021	0.0909091	0.28	0.324675
ATP6V0B	-5.38545	4.41486e-07	0.890909	1.8819	0.473408
PRDX1	-6.54982	1.95518e-09	4.4	9.09905	0.483567
TMEM69	-4.22037	5.5225e-05	0.109091	0.352381	0.309582
CDKN2C	-4.37497	1.53725e-05	0.0545455	0.312381	0.174612
MRPL37	-4.36829	3.21322e-05	0.163636	0.550476	0.297263
PDE4B	-9.68773	1.35698e-18	0.236364	1.64381	0.14379
TCTEX1D1	-5.44081	3.87905e-07	0.236364	0.805714	0.293359
ACADM	-3.62638	0.000496349	0.381818	0.832381	0.458706
ST6GALNAC3	-6.3682	5.88936e-09	2.98182	8.08571	0.368776
ADGRL2	-6.55283	1.3879e-09	0.727273	2.11429	0.34398
DDAH1	-5.49775	9.70005e-08	0.0909091	0.417143	0.217933
CCN1	-5.5337	1.31032e-07	2.67273	7.52762	0.355056
LRRC8C	-4.67426	9.31602e-06	0.181818	0.584762	0.310927
ARHGAP29	-6.03052	2.60295e-08	2.23636	4.90286	0.456135
VAV3	-3.1104	0.00227035	0.109091	0.306667	0.355731
FAM102B	-3.11662	0.00245384	0.109091	0.285714	0.381818
SARS1	-3.31391	0.00146003	0.545455	1.18667	0.459653
SORT1	-2.90275	0.00450719	0.290909	0.582857	0.499109
STRIP1	-4.88627	2.97492e-06	0.0727273	0.289524	0.251196
LAMTOR5	-4.83386	6.39099e-06	1.10909	2.33714	0.47455
DRAM2	-3.07057	0.0029762	0.4	0.811429	0.492958
CEPT1	-3.6627	0.000408808	0.163636	0.40381	0.405232
CAPZA1	-4.89734	5.72805e-06	1.43636	3.17143	0.452907
MOV10	-3.58578	0.000550805	0.218182	0.510476	0.427408
NRAS	-3.92767	0.00016944	0.290909	0.668571	0.43512
NBPF15	-4.87768	4.17408e-06	0.2	0.626667	0.319149
POLR3C	-2.7218	0.00783677	0.2	0.401905	0.49763
PEX11B	-2.71136	0.0080928	0.181818	0.377143	0.482094
NBPF12	-3.1858	0.00198834	0.2	0.472381	0.423387
PLEKHO1	-5.16729	1.47312e-06	0.436364	1.38095	0.315987
C1orf54	-4.90122	4.37024e-06	0.690909	1.9581	0.352848
GOLPH3L	-4.149	6.80676e-05	0.272727	0.64381	0.423615
SCNM1	-4.61886	1.30857e-05	0.109091	0.432381	0.252303
PSMD4	-7.25055	5.98478e-11	0.636364	1.7981	0.35391
PSMB4	-5.76531	1.07238e-07	1.09091	2.35429	0.463372
S100A11	-7.88873	4.32361e-12	6.74545	17.0552	0.395506
SPRR2A	-6.2641	7.82474e-10	0	0.28381	0
S100A9	-14.8376	7.83017e-42	0	5.88952	0
S100A8	-4.56903	6.11623e-06	0	8.11048	0
S100A7	-6.72979	4.46738e-11	0	5.14476	0
S100A3	-4.64011	6.07384e-06	0.0545455	0.262857	0.20751
S100A2	-3.25115	0.00122042	0.272727	0.975238	0.279652
SLC27A3	-4.65335	9.01957e-06	0.181818	0.510476	0.356174
SLC39A1	-4.81294	4.91348e-06	0.109091	0.352381	0.309582
RAB13	-8.01768	1.70501e-12	2.89091	8.47619	0.341062
TDRD10	-3.3691	0.00111672	0.163636	0.401905	0.407152
CKS1B	-3.2775	0.00127063	0.381818	0.849524	0.44945
FLAD1	-3.44227	0.000858064	0.127273	0.335238	0.379649
ADAM15	-8.15892	9.58424e-14	2.49091	6.05143	0.411623
FAM189B	-4.20385	5.06265e-05	0.0909091	0.293333	0.309917
LAMTOR2	-5.37149	5.7049e-07	0.872727	1.76571	0.494263
PMF1	-4.67841	9.93766e-06	0.290909	0.744762	0.390607
NES	-4.46466	1.76235e-05	0.454545	1.21524	0.374038
MRPL24	-3.13344	0.00236116	0.272727	0.554286	0.492034
CD5L	-3.81734	0.000243545	0.309091	0.647619	0.477273
DUSP23	-8.41207	4.30589e-14	1.03636	3.68762	0.281039
DUSP12	-2.9872	0.00372755	0.236364	0.493333	0.479115
GPR161	-3.12391	0.00238549	0.163636	0.386667	0.423197
NME7	-3.37362	0.00110321	0.327273	0.657143	0.498024
SELP	-5.61603	9.07334e-08	0.509091	1.77524	0.286773
VAMP4	-2.74146	0.00760385	0.236364	0.481905	0.490478
RGL1	-4.15681	5.81622e-05	0.345455	0.838095	0.41219
IVNS1ABP	-6.71411	6.18631e-11	0.345455	1.68762	0.204699
UBE2T	-7.08554	4.49018e-12	0	0.453333	0
PLXNA2	-6.19825	1.07552e-08	1.70909	4.57333	0.373708
TRAF5	-2.9434	0.00418189	0.145455	0.325714	0.446571
SLC30A1	-3.3965	0.00096286	0.309091	0.620952	0.497769
RPS6KC1	-4.62781	1.14136e-05	0.472727	1.04571	0.452062
SMYD2	-3.96079	0.000139756	0.127273	0.398095	0.319704
CENPF	-4.86078	1.51587e-06	0.0545455	0.464762	0.117362
HLX	-4.70626	5.7521e-06	0.163636	0.634286	0.257985
FBXO28	-5.10058	1.49211e-06	0.2	0.598095	0.334395
LIN9	-3.55204	0.000562954	0.0909091	0.291429	0.311943
ABCB10	-3.48762	0.000746763	0.254545	0.552381	0.460815
TAF5L	-3.22524	0.00171679	0.0909091	0.266667	0.340909
TTC13	-4.86671	3.34998e-06	0.109091	0.365714	0.298295
C1orf131	-4.14983	7.20978e-05	0.163636	0.462857	0.353535
DISC1	-4.71309	9.23281e-06	0.581818	1.47238	0.395155
RYR2	-3.28471	0.00132811	0.272727	0.83619	0.326154
ZBTB18	-3.03627	0.00303141	0.236364	0.481905	0.490478
ADSS2	-3.84702	0.000247816	0.490909	1.06476	0.461051
CATSPERE	-4.46528	1.98115e-05	0.127273	0.405714	0.3137
KIF26B	-3.29033	0.00118028	0.109091	0.308571	0.353535
TFB2M	-3.34457	0.0010855	0.109091	0.342857	0.318182
CNST	-4.54148	1.09256e-05	0.909091	2.01143	0.451963
PXDN	-4.36359	3.19744e-05	1.34545	2.83429	0.474707
EIPR1	-3.13637	0.00232741	0.145455	0.339048	0.429009
CPSF3	-2.99516	0.0035924	0.163636	0.390476	0.419069
RRM2	-4.91217	1.19322e-06	0.0181818	0.63619	0.0285792
E2F6	-3.69186	0.000352859	0.0909091	0.262857	0.34585
LPIN1	-3.32636	0.00127186	0.236364	0.514286	0.459596
LRATD1	-3.93444	0.000113786	0.163636	0.645714	0.253419
WDR35	-2.67188	0.00882862	0.109091	0.28381	0.384381
TP53I3	-6.4256	2.85187e-09	0.0909091	0.56	0.162338
PTRHD1	-3.44387	0.000929019	0.363636	0.771429	0.47138
ASXL2	-4.96378	3.23113e-06	0.654545	1.42095	0.460639
TMEM214	-3.33033	0.00125835	0.163636	0.4	0.409091
MPV17	-4.35312	3.53871e-05	0.309091	0.733333	0.421488
FOSL2	-5.32432	5.13009e-07	1.14545	2.48	0.461877
RASGRP3	-5.8964	3.16878e-08	0.709091	1.94095	0.365331
CYP1B1	-4.25768	2.94924e-05	0.618182	2.03619	0.303597
KIAA1841	-3.14431	0.00223164	0.218182	0.460952	0.473328
TIA1	-2.64811	0.0097957	0.236364	0.474286	0.498357
SNRPG	-6.41494	3.66309e-09	1.61818	3.70857	0.436336
TEX261	-3.94449	0.000164411	0.127273	0.409524	0.310782
DYSF	-7.77798	2.34586e-12	0.654545	2.74286	0.238636
PRADC1	-3.04663	0.00307429	0.163636	0.377143	0.433884
BOLA3	-3.9861	0.000143922	0.4	0.910476	0.439331
AUP1	-5.62166	2.18667e-07	0.436364	1.2419	0.351366
CAPG	-3.91568	0.000166067	0.218182	0.567619	0.384381
VAMP5	-9.81697	3.62304e-17	2.21818	6.24381	0.355261
PTCD3	-5.55928	1.43041e-07	0.181818	0.550476	0.330293
RNF103	-3.47927	0.000745797	0.2	0.445714	0.448718
ARID5A	-3.46302	0.000752265	0.418182	0.96	0.435606
COX5B	-7.79908	9.64559e-12	2.94545	6.52762	0.45123
MRPL30	-3.48838	0.000724502	0.127273	0.312381	0.407428
EIF5B	-3.55316	0.000645368	0.327273	0.746667	0.438312
CNOT11	-3.23164	0.00176121	0.254545	0.539048	0.472213
TGFBRAP1	-2.87535	0.00498204	0.145455	0.304762	0.477273
SH3RF3	-4.24477	5.55941e-05	0.581818	1.51238	0.384703
MTLN	-5.03638	2.47457e-06	0.763636	1.6019	0.476705
CHCHD5	-3.51543	0.000706806	0.381818	0.771429	0.494949
DBI	-6.4821	5.26237e-09	1.96364	4.90476	0.400353
TMEM37	-2.99332	0.00335939	0.109091	0.291429	0.374332
ERCC3	-4.20566	5.83662e-05	0.2	0.52	0.384615
UGGT1	-3.54793	0.000642973	0.363636	0.752381	0.483314
PTPN18	-3.78621	0.000285178	0.327273	0.693333	0.472028
MZT2A	-5.51841	2.29443e-07	0.654545	1.50095	0.436087
GTDC1	-3.63345	0.000487064	0.6	1.25905	0.476551
STAM2	-4.29938	4.11071e-05	0.163636	0.445714	0.367133
FAP	-3.3052	0.00129549	0.109091	0.329524	0.331056
NOSTRIN	-5.53232	3.95511e-07	0.927273	2.55429	0.363026
SPC25	-5.16323	3.38314e-07	0.0181818	0.260952	0.0696749
PDK1	-4.37349	2.49556e-05	0.181818	0.502857	0.36157
RAPGEF4	-4.34991	3.84809e-05	2.83636	6.36952	0.445302
AGPS	-3.44187	0.000913738	0.254545	0.586667	0.433884
HECW2	-7.56741	1.45195e-12	0.690909	3.17333	0.217723
ORC2	-5.94854	1.78755e-08	0.363636	1.07619	0.337892
NDUFB3	-6.23335	9.91345e-09	1.01818	2.30857	0.441044
ADAM23	-6.77303	3.617e-11	0.0909091	0.660952	0.137543
RPE	-3.26593	0.00158509	0.218182	0.462857	0.47138
BARD1	-2.65649	0.00926325	0.236364	0.487619	0.48473
SMARCAL1	-2.89819	0.00484789	0.109091	0.306667	0.355731
ARPC2	-5.21459	1.21825e-06	3.30909	7.04381	0.469787
CNOT9	-6.11241	1.62267e-08	0.381818	1.07619	0.354787
BCS1L	-3.97259	0.000140827	0.0727273	0.272381	0.267006
ATG9A	-3.15894	0.00222885	0.218182	0.485714	0.449198
EIF4E2	-4.42986	2.84252e-05	0.436364	0.992381	0.439714
ACKR3	-5.30046	1.66577e-07	0.0727273	0.56	0.12987
COPS9	-5.81665	9.85627e-08	1.58182	3.35619	0.471314
ANKMY1	-3.29366	0.00133626	0.109091	0.27619	0.394984
RNPEPL1	-3.96295	0.000154367	0.4	0.84	0.47619
STK25	-6.05726	2.59258e-08	0.309091	0.939048	0.329154
DTYMK	-5.90005	1.67355e-08	0.254545	0.866667	0.293706
RAD18	-5.30201	2.89017e-07	0.0545455	0.291429	0.187166
MTMR14	-3.94998	0.000152929	0.218182	0.521905	0.418049
JAGN1	-4.01842	0.000120095	0.327273	0.72381	0.452153
SEC13	-5.17992	1.09993e-06	0.290909	0.784762	0.370697
ATG7	-5.27546	8.14621e-07	1.32727	2.77333	0.478584
IQSEC1	-8.295	3.25609e-14	0.472727	1.98286	0.238407
SLC6A6	-4.34275	2.89977e-05	0.909091	3.19619	0.28443
GALNT15	-3.74732	0.000317221	0.254545	0.830476	0.306505
UBE2E2	-4.62888	1.10104e-05	1.8	4.01905	0.447867
FBXL2	-2.98314	0.0030174	0.290909	0.84381	0.344757
MLH1	-3.22831	0.00153559	0.236364	0.52381	0.45124
ITGA9	-5.15554	1.30168e-06	1.01818	2.18095	0.466852
TCAIM	-4.61682	1.09706e-05	0.218182	0.613333	0.355731
LARS2	-4.63475	9.17249e-06	0.127273	0.424762	0.299633
LIMD1	-2.88505	0.00503328	0.218182	0.52381	0.416529
NBEAL2	-6.3521	1.60419e-09	0.0727273	0.384762	0.189019
ELP6	-3.33839	0.00125983	0.181818	0.457143	0.397727
NDUFAF3	-5.55611	2.49445e-07	0.545455	1.39238	0.391742
IMPDH2	-5.93243	3.66748e-08	0.527273	1.38667	0.380245
LAMB2	-5.73541	1.29894e-07	0.927273	2.1581	0.429672
UBA7	-3.23839	0.00166438	0.127273	0.321905	0.395374
SEMA3F	-7.50317	6.85912e-12	0.345455	1.31619	0.262465
HYAL2	-6.98154	2.01327e-10	1.96364	4.64	0.423197
TMEM115	-6.46952	9.3011e-10	0.0909091	0.438095	0.20751
PCBP4	-3.01648	0.00319295	0.145455	0.318095	0.457267
DUSP7	-3.19831	0.00195371	0.290909	0.607619	0.478769
ALAS1	-2.72726	0.00758375	0.145455	0.318095	0.457267
TWF2	-3.63453	0.000496023	0.418182	0.889524	0.470119
STAB1	-8.85361	2.95782e-15	0.436364	1.81905	0.239886
SMIM4	-3.5619	0.000591329	0.327273	0.660952	0.495153
TKT	-5.02488	2.14823e-06	0.636364	1.42476	0.446646
ASB14	-2.93755	0.00410112	0.109091	0.255238	0.427408
DNASE1L3	-8.04819	5.185e-15	0.0181818	0.866667	0.020979
ABHD6	-3.19398	0.00183278	0.181818	0.382857	0.474898
PTPRG	-6.45695	9.68562e-10	6.10909	16.6343	0.367259
ADAMTS9	-3.44152	0.000924842	4.09091	9.67238	0.422947
EOGT	-5.3657	4.59997e-07	0.4	1.09905	0.363951
ADPRH	-4.22018	5.11403e-05	0.127273	0.390476	0.325942
FSTL1	-3.38642	0.00106534	0.236364	0.51619	0.4579
POLQ	-2.94632	0.00378695	0.0909091	0.266667	0.340909
HCLS1	-3.59132	0.000522311	0.109091	0.365714	0.298295
CSTA	-4.06415	5.84824e-05	0.0545455	0.28381	0.19219
CCDC58	-3.27021	0.00153377	0.109091	0.293333	0.371901
KALRN	-4.15298	8.03276e-05	1.43636	3.02667	0.474569
HEG1	-4.52488	1.61138e-05	3.45455	6.9619	0.496207
SLC41A3	-3.51363	0.000722691	0.472727	0.967619	0.488547
TPRA1	-3.90882	0.000196636	0.181818	0.552381	0.329154
SEC61A1	-5.98659	3.16064e-08	0.436364	1.18667	0.367722
RPN1	-6.10754	2.2429e-08	0.963636	2.17524	0.443003
COPG1	-4.59632	1.38513e-05	0.218182	0.641905	0.339897
MBD4	-5.68417	7.04277e-08	0.345455	0.820952	0.420797
SRPRB	-3.49623	0.000717418	0.218182	0.468571	0.465632
SLCO2A1	-9.59856	1.24397e-19	0.272727	2.02857	0.134443
CEP63	-3.46297	0.000829243	0.381818	0.794286	0.480706
SLC35G2	-3.80383	0.00025251	0.272727	0.622857	0.437865
RNF7	-5.78923	8.36617e-08	1.36364	3.38857	0.402422
PLSCR4	-4.07431	0.000110542	1	2.42857	0.411765
GYG1	-3.4121	0.000981496	0.309091	0.622857	0.496247
TM4SF18	-4.2296	4.9402e-05	1.18182	2.88952	0.409001
COMMD2	-3.32714	0.00127847	0.254545	0.567619	0.448444
CLDN11	-5.37138	2.75114e-07	0.327273	0.88381	0.370298
ECT2	-3.2454	0.00159041	0.290909	0.706667	0.411664
GNB4	-4.04349	0.000128363	1.09091	2.19238	0.497591
MRPL47	-4.87346	4.69688e-06	0.454545	1.09524	0.41502
MCF2L2	-3.66528	0.000330267	0.127273	0.352381	0.361179
KLHL6	-3.31943	0.00113306	0.0727273	0.262857	0.27668
YEATS2	-3.55278	0.000643752	0.727273	1.45714	0.499109
EIF2B5	-4.48904	1.8511e-05	0.109091	0.373333	0.292208
ALG3	-3.92639	0.000157604	0.163636	0.424762	0.385243
POLR2H	-3.49768	0.000758613	0.490909	0.984762	0.498505
MAGEF1	-3.28044	0.00145336	0.109091	0.297143	0.367133
TNK2	-4.18013	6.63938e-05	0.127273	0.457143	0.278409
TCTEX1D2	-8.20213	8.19921e-15	0.0363636	0.371429	0.0979021
CPLX1	-3.40857	0.00104022	0.418182	0.889524	0.470119
SLBP	-3.15612	0.00228639	0.436364	0.95619	0.456356
TACC3	-7.74763	4.48362e-14	0.0363636	0.540952	0.0672215
NSD2	-5.0412	1.49437e-06	0.418182	1.15048	0.363486
C4orf48	-3.62827	0.000398486	0.0545455	0.308571	0.176768
ZFYVE28	-6.83913	2.4995e-10	0.254545	0.939048	0.271068
HTT	-4.48052	2.28438e-05	0.490909	1.20571	0.407152
LYAR	-3.03214	0.00321608	0.236364	0.485714	0.486631
CYTL1	-4.42432	1.62536e-05	0.636364	1.96762	0.323418
BLOC1S4	-2.86672	0.00537784	0.145455	0.365714	0.397727
AFAP1	-6.15451	1.2552e-08	0.636364	1.76	0.36157
ABLIM2	-5.82299	4.38725e-08	0.309091	1.10857	0.278819
SH3TC1	-5.93352	2.07821e-08	0.2	0.704762	0.283784
ACOX3	-3.49877	0.000713914	0.145455	0.365714	0.397727
WDR1	-4.80719	7.00832e-06	1.25455	2.81714	0.445325
FBXL5	-3.98405	0.000147588	0.745455	1.50667	0.494771
NCAPG	-3.26408	0.00137582	0.0545455	0.28381	0.19219
C4orf19	-3.57383	0.000502046	0.218182	0.537143	0.40619
RELL1	-4.15927	7.47598e-05	1.18182	2.60762	0.453217
RPL9	-8.02715	8.25089e-15	1.32727	5.72952	0.231655
KDR	-4.64768	9.41237e-06	1.76364	3.97143	0.444081
NOA1	-3.01031	0.00343942	0.218182	0.460952	0.473328
IGFBP7	-4.39424	4.03921e-05	18.3091	51.741	0.353861
HELQ	-3.44687	0.000839908	0.145455	0.36381	0.39981
PKD2	-5.60221	2.11735e-07	0.436364	1.26857	0.34398
SNCA	-8.18967	1.23658e-14	0.2	1.09333	0.182927
MMRN1	-7.75647	1.43007e-13	0.309091	1.65333	0.18695
METAP1	-5.95749	2.4133e-08	0.236364	0.664762	0.355561
H2AZ1	-5.34583	2.38228e-07	4.16364	9.55238	0.435874
CISD2	-6.8174	3.88369e-10	0.127273	0.617143	0.206229
CENPE	-3.71402	0.000223806	0.0181818	0.255238	0.0712347
LEF1	-4.33973	3.1394e-05	0.309091	1.07619	0.287208
MAD2L1	-5.22188	2.55321e-07	0.0363636	0.346667	0.104895
ANKRD50	-2.6831	0.00897719	0.327273	0.657143	0.498024
MFSD8	-4.4169	2.522e-05	0.163636	0.457143	0.357955
IL15	-7.66103	2.02409e-12	0.581818	1.73905	0.334561
TLL1	-3.11985	0.00233154	1.41818	3.13333	0.452611
FBXO8	-4.92037	2.37979e-06	0.109091	0.377143	0.289256
PRIMPOL	-4.25745	4.28688e-05	0.109091	0.327619	0.332981
CENPU	-3.13635	0.00213157	0.127273	0.39619	0.321241
SLC25A4	-3.96688	0.000132917	0.163636	0.457143	0.357955
SLC12A7	-3.84197	0.000222858	0.418182	0.841905	0.496709
CLPTM1L	-4.93674	3.77143e-06	0.345455	0.891429	0.387529
MRPL36	-6.93163	1.09837e-10	0.472727	1.35238	0.349552
NDUFS6	-6.60972	1.52501e-09	1.49091	3.11429	0.478732
CCT5	-3.34438	0.0012308	0.345455	0.699048	0.494179
ZNF622	-3.02809	0.0031837	0.145455	0.312381	0.465632
CDH12	-5.78476	1.04725e-07	1	2.5181	0.397126
SUB1	-5.8557	6.3129e-08	2.56364	5.33905	0.480167
RAI14	-6.4631	4.58005e-09	1.50909	4.72571	0.319336
RAD1	-3.93347	0.000147585	0.127273	0.340952	0.373286
OSMR	-4.53953	1.54389e-05	1.2	2.46667	0.486486
PLCXD3	-5.07307	5.89852e-07	0.127273	0.746667	0.170455
NNT	-5.15297	1.21716e-06	0.345455	0.899048	0.384245
ITGA2	-5.74401	5.0558e-08	0.290909	0.895238	0.324952
GPX8	-3.58149	0.000561323	0.2	0.521905	0.383212
SLC38A9	-4.34748	3.50627e-05	0.381818	0.908571	0.42024
RAB3C	-3.04424	0.00277601	0.145455	0.40381	0.360206
PDE4D	-5.28668	6.42405e-07	2.36364	5.1181	0.46182
ADAMTS6	-3.9414	0.000121627	1.4	3.23619	0.432607
CENPK	-7.75342	4.14141e-14	0.0363636	0.586667	0.0619835
TRAPPC13	-4.22062	5.5677e-05	0.236364	0.615238	0.384182
PIK3R1	-3.08396	0.00277743	0.563636	1.16	0.485893
CENPH	-3.33872	0.00108534	0.127273	0.375238	0.339179
MAP1B	-3.1273	0.00230217	0.909091	2.42095	0.37551
ZNF366	-4.59897	1.39236e-05	0.545455	1.26095	0.432573
F2R	-4.40057	2.90084e-05	0.309091	1.04762	0.295041
TENT2	-4.3896	3.67381e-05	1.14545	2.29524	0.499057
DHFR	-4.71582	3.92925e-06	0.0727273	0.331429	0.219436
GLRX	-2.92098	0.00474593	0.454545	1.04762	0.433884
ST8SIA4	-5.73305	3.16871e-08	0.454545	1.32762	0.342376
STARD4	-5.25987	4.47267e-07	0.181818	0.594286	0.305944
NREP	-4.99746	2.27177e-06	0.581818	1.53143	0.379919
EPB41L4A	-6.54305	2.4084e-09	1.27273	3.10095	0.410431
YTHDC2	-5.41445	4.69539e-07	0.2	0.721905	0.277045
ZNF608	-5.63008	8.85114e-08	0.727273	1.80952	0.401914
MARCHF3	-5.39869	4.10389e-07	0.836364	2.07048	0.403947
SEPTIN8	-2.68182	0.00895188	0.218182	0.489524	0.445702
PCBD2	-2.93628	0.00407231	0.127273	0.285714	0.445455
PKD2L2	-4.12949	7.05656e-05	0.0545455	0.255238	0.213704
CDC23	-3.08531	0.00268533	0.163636	0.36381	0.449786
SPRY4	-5.41176	1.89951e-07	0.272727	1.06667	0.255682
GRPEL2	-5.21678	7.82959e-07	0.181818	0.681905	0.266633
SYNPO	-7.70862	7.39175e-13	0.618182	2.49714	0.247556
CCDC69	-5.73837	8.80027e-08	0.854545	1.9581	0.436417
SPARC	-5.4063	6.3041e-07	10.4909	33.5295	0.312886
ATOX1	-7.43013	3.22475e-11	1.96364	4.56	0.430622
RNF145	-8.57565	4.26834e-15	0.727273	2.36762	0.307175
PTTG1	-4.33913	1.69563e-05	0.0909091	0.634286	0.143325
CCNG1	-3.20564	0.00186446	0.345455	0.702857	0.4915
LCP2	-7.80949	5.49842e-14	0.0727273	0.577143	0.126013
NEURL1B	-6.85677	3.89642e-10	0.672727	2.22667	0.302123
RPL26L1	-5.97763	3.67258e-08	0.309091	1.00571	0.307335
SIMC1	-4.26892	3.44683e-05	0.109091	0.346667	0.314685
TSPAN17	-3.20003	0.00190405	0.163636	0.369524	0.44283
ZNF346	-4.37401	2.9473e-05	0.163636	0.455238	0.359452
PRELID1	-4.78748	7.55387e-06	1.07273	2.28571	0.469318
DBN1	-5.01847	1.64777e-06	0.254545	0.725714	0.350752
PDLIM7	-10.5508	1.78634e-21	0.254545	1.6781	0.151687
DDX41	-5.56105	1.339e-07	0.127273	0.449524	0.283128
MGAT4B	-4.83947	4.98487e-06	0.309091	0.765714	0.403664
FLT4	-2.92932	0.00431948	0.109091	0.274286	0.397727
PSMG4	-4.73031	8.48029e-06	0.4	0.893333	0.447761
RPP40	-8.44787	5.06596e-16	0.0181818	0.310476	0.0585611
PHACTR1	-5.08681	1.2208e-06	1.03636	2.33714	0.443432
KDM1B	-3.50174	0.000660501	0.236364	0.481905	0.490478
MBOAT1	-3.12726	0.00240332	0.127273	0.352381	0.361179
E2F3	-6.49405	1.21383e-09	0.145455	0.605714	0.240137
CARMIL1	-3.75738	0.000271139	0.309091	0.750476	0.41186
TCF19	-3.069	0.00245126	0.127273	0.354286	0.359238
CLIC1	-6.2296	1.27559e-08	4.81818	10.0514	0.479353
VARS1	-5.57048	8.37601e-08	0.127273	0.48381	0.263064
GPSM3	-3.98182	0.000137466	0.109091	0.335238	0.325413
WDR46	-4.08172	9.85238e-05	0.2	0.525714	0.380435
PFDN6	-3.79729	0.000270345	0.254545	0.573333	0.443975
UQCC2	-3.76006	0.000320705	0.163636	0.500952	0.326651
LEMD2	-4.2461	5.60737e-05	0.163636	0.506667	0.322967
HMGA1	-4.87684	2.16175e-06	0.109091	0.405714	0.268886
SNRPC	-5.11774	1.72972e-06	0.545455	1.26857	0.429975
ZNF76	-3.50478	0.000707416	0.127273	0.337143	0.377504
FKBP5	-3.45877	0.000877633	0.618182	1.38667	0.445804
CPNE5	-2.89424	0.00454051	0.418182	0.933333	0.448052
PPIL1	-3.65262	0.000391548	0.0909091	0.264762	0.343362
RNF8	-4.31838	3.28836e-05	0.109091	0.333333	0.327273
CCDC167	-3.15446	0.00213742	0.2	0.459048	0.435685
TFEB	-3.87621	0.000182856	0.236364	0.529524	0.44637
KLHDC3	-3.51165	0.000706106	0.181818	0.43619	0.416832
MRPS18A	-6.49912	9.66997e-10	0.0727273	0.379048	0.191868
MRPL14	-4.41852	2.80356e-05	0.418182	0.933333	0.448052
TMEM63B	-5.49935	1.68716e-07	0.0545455	0.274286	0.198864
PTCHD4	-4.06244	5.52716e-05	0.0181818	0.255238	0.0712347
MCM3	-4.07118	8.20733e-05	0.545455	1.16	0.470219
LRRC1	-4.9517	3.30675e-06	0.854545	2.62476	0.325571
CGAS	-3.3715	0.000849877	0.218182	0.554286	0.393627
SH3BGRL2	-4.00741	0.000115057	0.509091	1.18286	0.430391
UFL1	-4.27084	4.24075e-05	0.145455	0.422857	0.34398
MMS22L	-3.44249	0.000850001	0.236364	0.624762	0.378326
FBXL4	-6.48947	2.03002e-09	0.327273	1.01524	0.322361
FYN	-5.05417	2.25696e-06	2.94545	5.95238	0.494836
GJA1	-4.2651	4.38124e-05	1.4	3.15429	0.443841
HSF2	-3.91932	0.000144848	0.0909091	0.281905	0.322482
TRMT11	-6.48578	7.93737e-10	0.127273	0.535238	0.237787
CENPW	-5.36752	1.2082e-07	0.0363636	0.346667	0.104895
PDE7B	-5.72582	4.35687e-08	0.127273	0.537143	0.236944
ARFGEF3	-3.86372	0.000189208	0.218182	0.529524	0.412034
NHSL1	-6.06816	2.19198e-08	0.6	1.81143	0.33123
ABRACL	-3.6132	0.000542653	0.545455	1.22857	0.443975
VTA1	-3.0679	0.0029027	0.236364	0.502857	0.470041
SF3B5	-5.37716	6.28507e-07	1.14545	2.48571	0.460815
SAMD5	-3.55635	0.00055654	0.290909	0.794286	0.366252
LATS1	-4.44373	1.78367e-05	0.327273	0.72	0.454545
PLEKHG1	-4.08172	8.1751e-05	3.18182	7.12571	0.446526
MTHFD1L	-4.04354	0.000109765	0.418182	1.04952	0.398449
RMND1	-3.01238	0.00329944	0.127273	0.310476	0.409927
ZDHHC14	-4.35326	3.22085e-05	0.8	1.75048	0.457018
GTF2H5	-3.90011	0.000205436	0.490909	1.15238	0.425995
AGPAT4	-4.2108	4.77271e-05	0.145455	0.432381	0.336404
PDE10A	-6.55806	6.68633e-10	1.4	4.1219	0.339649
SFT2D1	-3.71466	0.000347468	0.236364	0.548571	0.430871
WDR27	-4.60473	9.3477e-06	0.0727273	0.28	0.25974
NUDT1	-6.99833	2.43554e-11	0.0727273	0.449524	0.161787
TTYH3	-7.30994	1.25935e-11	0.145455	0.674286	0.215716
FOXK1	-4.72308	8.07414e-06	0.418182	1.06095	0.394157
ACTB	-4.51523	2.11517e-05	33.4727	68.8743	0.485997
RNF216	-5.06594	1.55195e-06	0.545455	1.22095	0.446745
RPA3	-7.12424	4.04605e-11	0.272727	1.16	0.23511
SCIN	-5.37769	1.12158e-07	0.0181818	0.689524	0.0263687
ARL4A	-4.97788	2.47166e-06	1.70909	3.47619	0.491656
HDAC9	-3.811	0.000219585	1.10909	2.54667	0.435507
MALSU1	-3.50317	0.000759003	0.327273	0.740952	0.441692
OSBPL3	-4.3603	2.41288e-05	0.127273	0.459048	0.277254
AC006978.2	-3.07092	0.00277061	0.181818	0.390476	0.465632
GARS1	-3.83909	0.000212222	0.290909	0.638095	0.455902
AQP1	-6.51973	1.68456e-09	9.76364	23.3962	0.417317
ANLN	-5.24849	2.1742e-07	0.0181818	0.453333	0.040107
PSMA2	-5.677	1.74736e-07	1.56364	3.29333	0.474788
BLVRA	-5.52582	2.0444e-07	0.163636	0.582857	0.280749
UBE2D4	-3.09567	0.0025979	0.109091	0.285714	0.381818
YKT6	-3.36202	0.00115196	0.163636	0.4	0.409091
PPIA	-6.57161	2.43844e-09	7.63636	16.7086	0.457033
H2AZ2	-5.6248	1.33909e-07	0.981818	2.43619	0.403014
TBRG4	-4.82237	4.79011e-06	0.0727273	0.32381	0.224599
RAMP3	-5.34543	7.49225e-07	3.10909	8.40381	0.369962
PKD1L1	-4.19369	5.7341e-05	0.381818	1.1181	0.34149
GRB10	-5.61079	1.73866e-07	2.74545	6.58857	0.4167
RHBDD2	-2.85152	0.00551459	0.2	0.407619	0.490654
TMEM243	-4.76844	7.5334e-06	0.763636	1.62095	0.471104
PON2	-4.84676	5.72531e-06	0.945455	2.01905	0.468268
ATP5MF	-10.4269	3.63132e-19	0.8	2.9181	0.274151
TRIM4	-2.84693	0.00568045	0.218182	0.468571	0.465632
MCM7	-3.44162	0.000859674	0.363636	0.862857	0.421433
EPHB4	-5.15386	1.07957e-06	0.6	1.26095	0.475831
AP1S1	-6.37932	3.94209e-09	0.181818	0.71619	0.253868
CLDN15	-7.08498	3.00351e-11	0.345455	1.23238	0.280315
IFT22	-4.80788	4.61228e-06	0.0727273	0.329524	0.220704
SH2B2	-3.74665	0.00028631	0.181818	0.445714	0.407925
PRKRIP1	-3.3346	0.00128147	0.381818	0.784762	0.48654
ORAI2	-6.28676	2.44097e-09	0.0909091	0.428571	0.212121
RASA4	-7.23177	7.26334e-11	0.436364	1.65905	0.263021
NAPEPLD	-3.01665	0.00337781	0.181818	0.415238	0.437865
PIK3CG	-3.60474	0.000502738	0.0909091	0.285714	0.318182
LAMB1	-5.09437	2.65091e-06	0.8	2.9219	0.273794
NRCAM	-4.77523	2.99257e-06	0.0909091	0.533333	0.170455
TSPAN12	-3.25029	0.00180397	0.563636	1.33905	0.420923
WASL	-3.28194	0.00150902	0.327273	0.670476	0.48812
DGKI	-6.50872	2.03587e-10	0.0363636	0.367619	0.0989166
KIAA1549	-2.88119	0.00486198	0.109091	0.27619	0.394984
ADCK2	-4.40547	2.29995e-05	0.0727273	0.310476	0.234244
NDUFB2	-5.45823	4.70598e-07	2.16364	4.32762	0.49996
ZYX	-4.96331	3.76789e-06	0.545455	1.68571	0.323575
TPK1	-6.28615	3.4533e-09	0.381818	1.27048	0.300532
REPIN1	-5.27229	6.36013e-07	0.2	0.586667	0.340909
NOS3	-4.78924	5.27419e-06	0.236364	0.657143	0.359684
SLC4A2	-5.77935	4.04431e-08	0.0909091	0.388571	0.233957
FASTK	-5.51596	2.32536e-07	0.145455	0.506667	0.287081
TMUB1	-4.15364	7.76299e-05	0.181818	0.525714	0.34585
ACTR3B	-3.85444	0.000183403	0.254545	0.565714	0.449954
UBE3C	-4.79389	6.69705e-06	0.927273	1.85714	0.499301
PTPRN2	-4.34404	4.02404e-05	0.436364	1.01905	0.428207
NCAPG2	-7.41718	6.70593e-13	0.0363636	0.398095	0.0913441
PSD3	-3.07459	0.00278896	0.490909	1.10667	0.443593
REEP4	-6.12556	3.53653e-09	0.0363636	0.274286	0.132576
BMP1	-4.56623	1.2562e-05	0.254545	0.613333	0.41502
PBK	-4.90673	1.23819e-06	0	0.259048	0
EIF4EBP1	-5.62032	8.15763e-08	0.327273	0.975238	0.335582
FGFR1	-6.05435	1.28525e-08	0.472727	1.3181	0.358644
TCIM	-2.89726	0.00475759	1.23636	2.5981	0.475873
SLC20A2	-3.90177	0.000181522	0.763636	1.57524	0.484775
MCM4	-3.64064	0.000374947	0.127273	0.375238	0.339179
ATP6V1H	-3.95201	0.000149236	0.381818	0.832381	0.458706
MRPL15	-4.94875	1.60931e-06	0.363636	0.975238	0.372869
RP1	-6.59593	1.39533e-10	0.109091	0.620952	0.175683
LYN	-4.83642	5.04173e-06	0.327273	1.02476	0.319365
GGH	-3.57825	0.000484355	0.163636	0.510476	0.320556
EYA1	-6.63484	7.59398e-11	0.0181818	0.348571	0.052161
LY96	-5.27753	8.29496e-07	0.527273	1.29905	0.405892
GDAP1	-3.19526	0.00192592	0.181818	0.481905	0.377291
PTDSS1	-4.17545	6.56888e-05	0.309091	0.702857	0.439763
VPS13B	-5.79757	1.06161e-07	1.05455	2.5581	0.412239
FZD6	-4.68445	9.5409e-06	0.709091	1.43048	0.495703
CTHRC1	-4.81407	4.89522e-06	1	2.65714	0.376344
NUDCD1	-3.71592	0.000371454	0.581818	1.16381	0.499926
DEPTOR	-3.08847	0.00244955	0.236364	0.48381	0.488547
MRPL13	-4.1416	7.80686e-05	0.472727	1.04381	0.452887
ZHX1	-3.19489	0.00191728	0.109091	0.314286	0.347107
ATAD2	-3.55315	0.000476695	0.254545	0.746667	0.340909
NSMCE2	-4.29788	5.02069e-05	1.25455	2.55048	0.491887
EFR3A	-3.41735	0.000980554	0.436364	0.908571	0.480274
LY6D	-5.20446	4.74739e-07	0.127273	0.51619	0.246562
GSDMD	-5.22038	9.70868e-07	0.818182	1.64381	0.497735
TSTA3	-3.48578	0.000790464	0.290909	0.662857	0.438871
SCRIB	-2.69173	0.00849626	0.109091	0.260952	0.418049
GPAA1	-3.72311	0.000343964	0.418182	0.88	0.475207
BOP1	-6.75932	8.88737e-11	0.0363636	0.304762	0.119318
SLC52A2	-3.65566	0.00043333	0.127273	0.392381	0.32436
CPSF1	-3.19215	0.00200061	0.145455	0.36	0.40404
SLC39A4	-5.10259	9.36208e-07	0.0545455	0.264762	0.206017
C8orf82	-5.12096	9.87511e-07	0.0727273	0.304762	0.238636
PLGRKT	-4.57976	1.06856e-05	0.236364	0.601905	0.392693
ERMP1	-2.9091	0.00459601	0.127273	0.299048	0.425594
RANBP6	-3.25211	0.00163351	0.109091	0.291429	0.374332
ADAMTSL1	-2.95854	0.0038883	0.345455	0.826667	0.417889
HAUS6	-3.12931	0.00229762	0.127273	0.293333	0.433884
MOB3B	-3.81993	0.000238563	0.527273	1.18286	0.445762
STOML2	-3.85667	0.000224884	0.563636	1.13143	0.498163
GBA2	-2.93762	0.00425176	0.145455	0.344762	0.421899
HRCT1	-6.47173	1.03115e-09	0.0909091	0.432381	0.210252
SPAAR	-2.68991	0.00855577	0.109091	0.297143	0.367133
MELK	-5.26527	2.00778e-07	0.0545455	0.466667	0.116883
CNTNAP3	-4.96343	1.77818e-06	0.218182	0.721905	0.302231
ALDH1A1	-5.41324	2.58438e-07	0.236364	0.777143	0.304144
GNA14	-3.23848	0.00160124	0.945455	1.90286	0.49686
TBC1D2	-3.90607	0.000170454	0.109091	0.365714	0.298295
COL15A1	-5.60346	2.62887e-07	3.94545	12.8419	0.307233
INVS	-4.36453	3.86118e-05	0.636364	1.59429	0.399153
SHOC1	-2.69602	0.00847996	0.2	0.426667	0.46875
NDUFA8	-6.70515	8.20943e-10	0.563636	1.45143	0.388332
PDCL	-4.27147	4.65416e-05	0.254545	0.641905	0.396547
RC3H2	-4.08803	0.00010833	0.545455	1.27238	0.428688
NR6A1	-3.19683	0.0017328	0.272727	0.628571	0.433884
OLFML2A	-4.33724	4.06842e-05	0.854545	1.95619	0.436842
PPP6C	-5.51168	2.08683e-07	0.163636	0.546667	0.299335
MAPKAP1	-3.98936	0.000146854	0.745455	1.49524	0.498552
ANGPTL2	-3.66835	0.000362579	0.2	0.540952	0.369718
ENG	-15.9585	2.50753e-40	4.70909	20.7657	0.226772
ST6GALNAC4	-2.84918	0.00556379	0.163636	0.36	0.454545
DPM2	-3.87033	0.000202954	0.290909	0.609524	0.477273
WDR34	-4.0999	7.31717e-05	0.145455	0.424762	0.342438
ZDHHC12	-3.66723	0.000408688	0.2	0.497143	0.402299
NUP188	-4.70023	8.59133e-06	0.109091	0.415238	0.262719
NTMT1	-4.01492	0.000117633	0.181818	0.48	0.378788
ABL1	-4.42715	2.73469e-05	0.818182	1.85905	0.440108
NUP214	-3.32179	0.00138306	0.418182	0.874286	0.478313
MED27	-5.55128	2.26851e-07	0.381818	1.02667	0.371901
DDX31	-5.04884	1.31426e-06	0.0909091	0.346667	0.262238
ADAMTSL2	-5.0616	1.27662e-06	0.127273	0.506667	0.251196
SEC16A	-3.1293	0.00247161	0.254545	0.552381	0.460815
LCN6	-3.37161	0.000878458	0.181818	0.474286	0.383352
RABL6	-4.564	1.48522e-05	0.381818	0.866667	0.440559
FBXW5	-6.20338	1.14778e-08	0.490909	1.27238	0.385819
PAXX	-7.13337	7.77293e-11	0.4	1.30095	0.307467
NPDC1	-7.50199	3.1989e-11	5.30909	11.2019	0.473945
SSNA1	-5.04479	2.446e-06	0.636364	1.32	0.482094
MRPL41	-4.54623	1.95746e-05	0.890909	1.84952	0.481696
ARRDC1	-3.55011	0.000624914	0.254545	0.552381	0.460815
WDR37	-3.94392	0.000148824	0.563636	1.16	0.485893
CALML5	-5.02518	1.25533e-06	0.0909091	0.358095	0.253868
FBH1	-3.36128	0.00116763	0.181818	0.441905	0.411442
ITIH5	-4.26378	4.46835e-05	0.472727	1.73714	0.272129
NUDT5	-5.17175	1.30597e-06	0.327273	0.885714	0.369501
CDC123	-4.26882	5.13076e-05	0.672727	1.35238	0.497439
ITGA8	-8.86437	9.7354e-18	0.236364	1.8381	0.128592
MSRB2	-3.28269	0.00146259	0.2	0.445714	0.448718
SVIL	-5.30836	4.73799e-07	1.98182	4.83048	0.410274
JCAD	-3.98871	0.000147466	0.872727	1.78476	0.488988
ZNF32	-2.91345	0.00479717	0.181818	0.438095	0.41502
WASHC2C	-4.0658	9.66505e-05	0.254545	0.584762	0.435298
PARG	-3.91887	0.000180344	0.236364	0.613333	0.385375
ZWINT	-6.17621	1.24132e-09	0.0181818	0.426667	0.0426136
CISD1	-5.13141	1.4901e-06	0.418182	1.13714	0.367748
CDK1	-5.24533	2.22746e-07	0.0363636	0.373333	0.0974026
RHOBTB1	-4.12756	7.68558e-05	0.236364	0.630476	0.374897
COL13A1	-7.56159	1.603e-13	0.127273	1.08381	0.117431
PALD1	-3.14597	0.00220348	0.218182	0.462857	0.47138
MRPS16	-3.69656	0.000407362	0.4	0.87619	0.456522
PLAU	-5.37439	1.57052e-07	0.2	0.855238	0.233853
COMTD1	-3.28941	0.00142659	0.127273	0.32381	0.393048
KCNMA1	-4.69528	3.40962e-06	0.0727273	0.453333	0.160428
PRXL2A	-8.48148	5.65254e-15	0.690909	2.6	0.265734
CPEB3	-5.0416	1.72271e-06	0.509091	1.21905	0.417614
HELLS	-6.25634	1.04644e-09	0.0909091	0.539048	0.168648
ENTPD1	-5.59444	2.26003e-07	0.363636	1.07619	0.337892
PGAM1	-3.55257	0.000680161	1.05455	2.22286	0.47441
EXOSC1	-6.63017	6.8992e-10	0.163636	0.590476	0.277126
ZDHHC16	-4.25216	5.04663e-05	0.0909091	0.32	0.284091
MMS19	-4.85465	4.47187e-06	0.181818	0.514286	0.353535
CRTAC1	-3.23897	0.0013361	0.0727273	0.259048	0.280749
HPS1	-2.80498	0.00616018	0.163636	0.344762	0.474636
DNMBP	-4.19353	6.17208e-05	0.345455	0.851429	0.405735
CWF19L1	-2.97475	0.0037748	0.181818	0.398095	0.45672
NDUFB8	-4.72678	1.02251e-05	1.25455	2.52571	0.496709
SLF2	-6.32958	3.41954e-09	0.181818	0.651429	0.279107
SFXN3	-4.33764	3.93974e-05	0.254545	0.638095	0.398915
FBXW4	-4.27211	4.6948e-05	0.272727	0.739048	0.369025
NPM3	-6.03292	7.96877e-09	0.0363636	0.253333	0.143541
PPRC1	-3.73045	0.000311586	0.127273	0.384762	0.330783
CUEDC2	-3.82191	0.000252181	0.436364	0.904762	0.482297
PCGF6	-3.10504	0.00258139	0.163636	0.380952	0.429545
GSTO1	-8.61195	6.70547e-15	1.05455	3.03429	0.347543
ACSL5	-3.40147	0.0010023	0.236364	0.537143	0.440039
FAM160B1	-5.48091	3.45495e-07	0.145455	0.561905	0.25886
DENND10	-5.59839	1.28343e-07	0.127273	0.44381	0.286773
NSMCE4A	-3.89357	0.000192809	0.4	0.83619	0.47836
PLEKHA1	-4.42824	3.2509e-05	0.981818	2.3619	0.415689
HTRA1	-6.58359	2.18829e-09	1.18182	4.07619	0.289932
ABRAXAS2	-3.13254	0.00230013	0.109091	0.262857	0.41502
BCCIP	-2.64663	0.0099578	0.272727	0.554286	0.492034
PTPRE	-6.48271	1.51547e-09	0.963636	2.81905	0.34183
GLRX3	-6.90252	3.57845e-10	0.545455	1.54667	0.352665
ZNF511	-2.92932	0.00441673	0.2	0.44381	0.450644
ECHS1	-4.33422	4.39627e-05	0.490909	1.22667	0.400198
PGGHG	-3.37612	0.00109114	0.127273	0.327619	0.388478
SIGIRR	-6.75313	9.45449e-10	0.509091	1.4019	0.363142
HRAS	-3.16978	0.00220391	0.472727	0.961905	0.491449
DEAF1	-2.91938	0.00446791	0.272727	0.561905	0.485362
TALDO1	-4.96485	3.33414e-06	0.872727	1.79619	0.485877
POLR2L	-8.41766	1.14321e-13	2.67273	6.84	0.39075
TSSC4	-3.78361	0.000281072	0.327273	0.68	0.481283
KCNQ1	-5.03521	1.12111e-06	0.2	0.758095	0.263819
OSBPL5	-4.36046	3.10185e-05	0.436364	0.912381	0.478269
RRM1	-5.63393	6.12325e-08	0.254545	0.845714	0.300983
CAVIN3	-5.08885	1.77002e-06	2.56364	5.29524	0.48414
DNHD1	-3.64265	0.000427374	0.109091	0.321905	0.338892
ILK	-4.9577	3.67349e-06	0.581818	1.51048	0.385189
DCHS1	-8.17511	6.74781e-14	0.145455	0.748571	0.19431
MRPL17	-7.47097	6.01141e-12	0.563636	1.66286	0.338957
MICAL2	-6.6846	2.42489e-10	0.127273	0.619048	0.205594
COPB1	-4.07986	0.000110396	0.872727	1.78857	0.487947
ZDHHC13	-3.55601	0.00063712	0.254545	0.624762	0.407428
PRMT3	-2.78179	0.00659447	0.218182	0.445714	0.48951
SVIP	-5.38851	4.48006e-07	0.290909	0.92381	0.314902
MPPED2	-3.50945	0.000597756	0.272727	0.672381	0.405614
QSER1	-3.18184	0.00204258	0.290909	0.607619	0.478769
NAT10	-3.05693	0.00296423	0.145455	0.354286	0.410557
FJX1	-5.96978	5.67576e-09	0.0363636	0.420952	0.0863842
LDLRAD3	-7.18051	6.87889e-12	0.363636	1.89143	0.192255
COMMD9	-4.68687	8.13827e-06	0.2	0.567619	0.352349
C11orf74	-2.70394	0.00840721	0.2	0.409524	0.488372
EXT2	-5.06268	2.27561e-06	0.509091	1.23429	0.412458
PEX16	-3.27326	0.0015044	0.218182	0.449524	0.485362
DGKZ	-4.6852	9.83626e-06	0.436364	0.950476	0.4591
AMBRA1	-3.94302	0.00015974	0.527273	1.14095	0.462134
ACP2	-6.85319	1.75127e-10	0.0545455	0.331429	0.164577
SLC39A13	-3.13097	0.00237554	0.163636	0.401905	0.407152
PTPMT1	-6.10721	1.1153e-08	0.272727	0.777143	0.350936
PTPRJ	-3.81118	0.000218649	0.254545	0.714286	0.356364
TIMM10	-4.96862	2.8907e-06	0.454545	1.01143	0.449409
MED19	-3.83045	0.000228267	0.236364	0.580952	0.406855
SELENOH	-4.53016	2.24718e-05	1	2.21714	0.451031
FAM111A	-2.85477	0.00527468	0.236364	0.533333	0.443182
OSBP	-2.85232	0.00539619	0.181818	0.371429	0.48951
PRPF19	-2.99108	0.00380012	0.254545	0.569524	0.446944
EML3	-2.97163	0.00397587	0.290909	0.622857	0.467056
ROM1	-3.3433	0.00117325	0.109091	0.274286	0.397727
TMEM223	-4.49282	1.79198e-05	0.236364	0.575238	0.410897
COX8A	-5.61649	2.01085e-07	1.78182	3.71048	0.480213
PLCB3	-2.74913	0.00722085	0.163636	0.340952	0.479939
BAD	-4.5523	1.67193e-05	0.545455	1.14286	0.477273
GPR137	-4.08011	8.90311e-05	0.163636	0.43619	0.375149
RPS6KA4	-11.623	6.07729e-28	0	0.314286	0
ATG2A	-3.6375	0.000446462	0.0727273	0.257143	0.282828
SAC3D1	-5.70595	3.95092e-08	0.0363636	0.335238	0.108471
NAALADL1	-4.30127	3.4191e-05	0.0727273	0.260952	0.278699
ZFPL1	-2.88222	0.00500212	0.163636	0.346667	0.472028
VPS51	-3.8583	0.000217106	0.290909	0.624762	0.465632
SCYL1	-2.77773	0.00692965	0.327273	0.659048	0.496584
EHBP1L1	-4.79191	4.66289e-06	0.454545	1.02667	0.442739
PCNX3	-3.54352	0.000601588	0.0909091	0.285714	0.318182
RNASEH2C	-4.44231	2.43177e-05	0.636364	1.30476	0.487724
CCDC85B	-6.10162	3.05632e-08	4.47273	9.21905	0.485162
C11orf68	-3.87248	0.000186034	0.109091	0.304762	0.357955
SART1	-3.7277	0.000350853	0.290909	0.64381	0.451856
YIF1A	-3.20995	0.00194071	0.4	0.822857	0.486111
RIN1	-5.41375	2.35086e-07	0.0545455	0.274286	0.198864
BRMS1	-5.20133	1.08767e-06	0.272727	0.729524	0.373843
DPP3	-3.67382	0.000394138	0.0727273	0.259048	0.280749
CTSF	-4.67241	9.07943e-06	0.109091	0.382857	0.284939
RBM4B	-2.76358	0.00717069	0.109091	0.295238	0.369501
NUDT8	-5.16338	6.41659e-07	0.0727273	0.32381	0.224599
UNC93B1	-3.00581	0.00337259	0.109091	0.257143	0.424242
LRP5	-4.46148	2.25386e-05	0.381818	1.05524	0.361831
IGHMBP2	-3.02085	0.00320156	0.109091	0.259048	0.421123
IL18BP	-2.74961	0.00732426	0.2	0.44381	0.450644
POLD3	-2.86477	0.00529373	0.218182	0.447619	0.487427
PRCP	-4.40393	3.35458e-05	2.52727	7.01714	0.360157
ME3	-5.59297	1.14236e-07	0.0727273	0.325714	0.223285
PRSS23	-8.098	1.88029e-13	0.709091	2.6	0.272727
NOX4	-6.4159	2.47371e-09	0.272727	1.16762	0.233576
SLC36A4	-2.67476	0.00922551	0.254545	0.546667	0.465632
CWC15	-3.38629	0.00118578	0.690909	1.40381	0.492167
POGLUT3	-2.64312	0.00998742	0.290909	0.613333	0.474308
LAYN	-3.14614	0.00226501	0.218182	0.571429	0.381818
TIMM8B	-7.1829	5.80067e-11	0.527273	1.52762	0.34516
ZBTB16	-4.9153	2.73718e-06	0.927273	2.11048	0.439367
NNMT	-7.09768	1.82271e-11	0.981818	3.6019	0.272583
MPZL3	-3.56879	0.00045902	0.0909091	0.28381	0.320317
MPZL2	-11.2296	1.34316e-26	0.0727273	1.27238	0.0571584
H2AX	-5.30035	1.78844e-07	0.2	0.857143	0.233333
OAF	-2.94146	0.00432063	0.472727	0.950476	0.497358
MSANTD2	-2.71416	0.00814803	0.181818	0.388571	0.467914
RPUSD4	-2.926	0.00451503	0.145455	0.371429	0.391608
DCPS	-3.49245	0.000743987	0.163636	0.411429	0.397727
ETS1	-5.79492	5.3596e-08	2.85455	6.13524	0.465271
NCAPD3	-3.51109	0.000642242	0.181818	0.495238	0.367133
ACAD8	-2.81956	0.00603443	0.109091	0.264762	0.412034
CCDC77	-2.72664	0.00782113	0.163636	0.382857	0.427408
CACNA1C	-4.34077	2.67384e-05	1.03636	3.07429	0.337107
ITFG2	-2.76108	0.00709761	0.181818	0.394286	0.461133
FOXM1	-6.1995	1.14874e-09	0	0.289524	0
ANO2	-5.36874	3.88523e-07	1.61818	3.67429	0.440407
VWF	-6.23905	1.05555e-08	7.81818	18.8286	0.41523
NCAPD2	-3.45015	0.000752754	0.145455	0.382857	0.379919
GAPDH	-7.96615	2.49127e-12	11.8909	31.2819	0.380121
PTMS	-5.90558	7.27337e-08	5.34545	10.8495	0.49269
LPCAT3	-4.0024	0.000116718	0.127273	0.342857	0.371212
C1R	-4.73139	3.94764e-06	0.181818	0.885714	0.205279
C1RL	-3.84956	0.000208688	0.181818	0.445714	0.407925
CLEC2D	-3.57033	0.000538177	0.163636	0.40381	0.405232
H2AJ	-4.47562	2.04587e-05	0.945455	1.98095	0.477273
ARHGDIB	-5.69501	2.35491e-07	1.47273	4.72762	0.311516
LRMP	-5.09526	1.16689e-06	0.218182	0.681905	0.319959
STK38L	-3.74351	0.000344384	0.418182	1.20762	0.346286
ARNTL2	-7.16655	1.45656e-11	0.0909091	0.569524	0.159623
KLHL42	-3.9378	0.000150286	0.345455	0.748571	0.461485
PCED1B	-5.07769	1.46275e-06	0.290909	0.84	0.34632
TMEM106C	-2.61453	0.0099861	0.218182	0.497143	0.438871
FKBP11	-4.63776	8.9154e-06	0.181818	0.548571	0.331439
KMT2D	-4.04706	0.000112687	0.2	0.542857	0.368421
TUBA1C	-3.56463	0.000500713	0.654545	1.44952	0.451559
FMNL3	-6.25346	4.24026e-09	0.763636	1.91429	0.398915
SMARCD1	-4.59351	1.39654e-05	0.254545	0.710476	0.358274
COX14	-4.68134	1.18226e-05	0.818182	1.80762	0.45263
ACVRL1	-5.6046	2.06509e-07	0.945455	2.08762	0.452887
KRT6B	-14.1174	7.88078e-39	0.0181818	0.659048	0.027588
KRT6C	-12.1733	3.3838e-30	0	0.47619	0
KRT6A	-12.6456	2.25078e-32	0.0181818	1.31619	0.013814
KRT5	-4.29769	4.41e-05	0.672727	1.45333	0.462886
RARG	-3.30243	0.0013664	0.109091	0.297143	0.367133
BLOC1S1	-4.49381	2.20372e-05	1.14545	2.29524	0.499057
MYL6B	-3.24657	0.00172593	0.363636	0.737143	0.493305
MYL6	-5.47529	4.92471e-07	12.8	26.6171	0.480893
TIMELESS	-3.03983	0.00313772	0.0909091	0.251429	0.36157
NEMP1	-6.69612	6.12123e-11	0.0181818	0.270476	0.0672215
DCTN2	-3.9919	0.000154425	0.763636	1.59238	0.479556
TSFM	-4.13289	7.48986e-05	0.145455	0.377143	0.385675
TBK1	-5.19373	1.11431e-06	0.4	1.05905	0.377698
MDM2	-2.65642	0.00896351	0.418182	0.84	0.497835
PTPRB	-7.6271	9.74776e-12	3.25455	7.6419	0.425881
METTL25	-2.63715	0.00987391	0.145455	0.308571	0.47138
TMTC3	-3.44107	0.000912539	0.254545	0.601905	0.4229
DUSP6	-3.18544	0.00211805	0.618182	1.52381	0.405682
POC1B	-4.7764	6.18458e-06	0.181818	0.539048	0.337295
TMCC3	-8.11546	1.88909e-14	0.4	1.51619	0.263819
NDUFA12	-5.19439	1.43903e-06	1.74545	3.68381	0.473818
WASHC3	-5.22522	8.53613e-07	0.436364	1.01524	0.429814
GLT8D2	-4.13534	6.4941e-05	0.0909091	0.331429	0.274295
WASHC4	-4.65153	1.14149e-05	0.6	1.30667	0.459184
APPL2	-6.45297	2.25686e-09	0.2	0.681905	0.293296
C12orf75	-3.82954	0.000189052	0.0727273	0.291429	0.249554
CKAP4	-3.16856	0.00219401	0.454545	0.929524	0.489009
TCHP	-4.62808	8.84525e-06	0.0909091	0.318095	0.285792
ANAPC7	-3.2451	0.00166225	0.163636	0.392381	0.417034
ARPC3	-6.68638	1.37062e-09	3.14545	6.73143	0.467279
SH2B3	-3.88136	0.000204506	0.672727	1.42286	0.4728
TRAFD1	-4.6193	1.1061e-05	0.109091	0.340952	0.319959
PTPN11	-6.21477	1.46179e-08	0.363636	1.34857	0.269646
CIT	-3.1937	0.001623	0.254545	0.63619	0.400109
RAB35	-4.16969	6.43698e-05	0.254545	0.619048	0.411189
COX6A1	-5.88945	8.48235e-08	2.4	4.95429	0.484429
TRIAP1	-5.16023	9.25287e-07	0.2	0.550476	0.363322
MLEC	-3.89919	0.000192919	0.363636	1.16	0.31348
HIP1R	-2.93808	0.0044071	0.345455	0.71619	0.48235
MPHOSPH9	-3.42912	0.000862599	0.254545	0.539048	0.472213
CDK2AP1	-5.36193	6.19595e-07	1.18182	2.73143	0.432674
SNRNP35	-3.08729	0.00275733	0.236364	0.502857	0.470041
RILPL1	-3.76901	0.000281505	0.272727	0.582857	0.467914
RAN	-5.50014	2.55187e-07	2.43636	5.15048	0.473037
PXMP2	-5.18926	5.92078e-07	0.0545455	0.272381	0.200254
CHFR	-3.95129	0.000160708	0.254545	0.687619	0.370184
PARP4	-4.95301	3.16276e-06	0.109091	0.462857	0.23569
ATP8A2	-3.22506	0.00172466	0.218182	0.468571	0.465632
POMP	-5.89173	2.79264e-08	1.92727	4.76762	0.404242
SLC46A3	-3.89026	0.000153405	0.109091	0.358095	0.304642
RFC3	-3.40615	0.000960233	0.509091	1.02095	0.498643
SMAD9	-5.1567	1.04861e-06	0.309091	0.958095	0.32261
POSTN	-4.38161	1.69166e-05	0.327273	1.41333	0.231561
NHLRC3	-3.05922	0.00306389	0.254545	0.580952	0.438152
RGCC	-6.52382	2.204e-10	0.763636	4.45333	0.171475
NUDT15	-3.82655	0.000207248	0.127273	0.340952	0.373286
RCBTB1	-2.76761	0.00678163	0.145455	0.299048	0.486393
RNASEH2B	-2.87581	0.00522263	0.254545	0.592381	0.429699
FAM124A	-3.4443	0.000858661	0.145455	0.384762	0.378038
ATP7B	-3.54636	0.000579672	0.145455	0.348571	0.417288
CKAP2	-5.18804	3.38018e-07	0.0727273	0.415238	0.175146
DIAPH3	-4.95134	9.72704e-07	0.127273	0.750476	0.169589
TBC1D4	-5.94768	2.48268e-08	0.854545	2.32571	0.367434
ABCC4	-4.89043	3.66066e-06	0.8	1.66857	0.479452
FARP1	-6.37961	5.43158e-09	0.490909	1.6381	0.299683
COL4A2	-2.95514	0.00440782	5.18182	13.6971	0.378314
PCID2	-4.94549	3.2323e-06	0.272727	0.704762	0.386978
TFDP1	-5.9182	3.30025e-08	0.327273	1.05524	0.310141
TMEM255B	-8.34031	1.26106e-13	0.709091	2.26286	0.313361
CCNB1IP1	-4.1645	7.11207e-05	0.436364	0.940952	0.463747
PARP2	-2.98582	0.00352432	0.109091	0.259048	0.421123
PIP4P1	-2.91895	0.00447865	0.181818	0.392381	0.463372
CDH24	-6.4633	1.06848e-09	0.0909091	0.432381	0.210252
DHRS4	-4.27442	4.46957e-05	0.309091	0.714286	0.432727
DCAF11	-2.9037	0.0047085	0.2	0.413333	0.483871
PSME2	-5.26119	9.96407e-07	1.54545	3.23048	0.478398
GMPR2	-3.95519	0.000150018	0.254545	0.630476	0.403735
HEATR5A	-2.92172	0.00432385	0.163636	0.35619	0.459407
TOGARAM1	-2.82054	0.0059048	0.109091	0.268571	0.40619
MIS18BP1	-4.80536	6.39007e-06	0.509091	1.29143	0.394208
DDHD1	-3.60372	0.000529596	0.327273	0.851429	0.384381
CDKN3	-3.90101	0.000135008	0.163636	0.681905	0.23997
CNIH1	-5.51472	3.01891e-07	0.763636	1.80762	0.422454
MAPK1IP1L	-5.37788	4.86484e-07	0.636364	1.41143	0.450865
RHOJ	-7.37397	1.4461e-11	1.03636	3.01524	0.343709
MTHFD1	-4.10255	7.97873e-05	0.181818	0.495238	0.367133
ZBTB1	-3.6719	0.000401154	0.272727	0.609524	0.447443
RDH11	-4.04858	0.000107007	0.2	0.504762	0.396226
PNMA1	-3.59494	0.000458556	0.109091	0.300952	0.362486
COQ6	-2.98128	0.00360201	0.127273	0.285714	0.445455
AREL1	-4.45608	2.2814e-05	0.145455	0.48381	0.300644
ACYP1	-2.99365	0.00350613	0.290909	0.584762	0.497483
IFT43	-2.99748	0.00353445	0.618182	1.26286	0.48951
GPATCH2L	-3.85919	0.000200856	0.563636	1.16	0.485893
VASH1	-3.57918	0.000571074	0.381818	0.958095	0.398518
ALKBH1	-3.09567	0.0025979	0.109091	0.285714	0.381818
PSMC1	-4.83017	6.63678e-06	0.6	1.46667	0.409091
NDUFB1	-6.24792	1.39336e-08	1.45455	3.21905	0.451856
MOAP1	-3.55529	0.000553936	0.127273	0.321905	0.395374
EML1	-4.29624	3.57141e-05	0.509091	1.10286	0.461611
ANKRD9	-5.12922	1.3963e-06	0.127273	0.512381	0.248395
SIVA1	-4.74036	8.70514e-06	0.909091	2.07619	0.437865
JAG2	-3.70281	0.000319113	1.2	2.50857	0.47836
NUDT14	-5.7181	8.263e-08	0.454545	1.3219	0.343856
MTMR10	-4.59572	1.17632e-05	0.272727	0.733333	0.371901
AVEN	-4.33984	3.05419e-05	0.290909	0.695238	0.418431
SLC12A6	-4.77683	5.81353e-06	0.454545	1.05714	0.429975
THBS1	-3.4071	0.000869013	0.145455	0.428571	0.339394
KNL1	-2.9104	0.00393798	0.163636	0.415238	0.394078
CHP1	-4.60081	1.59979e-05	0.872727	1.9219	0.454095
NUSAP1	-4.53535	6.99666e-06	0.0181818	0.300952	0.0604143
EHD4	-3.77538	0.000309927	0.654545	1.50286	0.435534
SERF2	-10.0166	2.68548e-17	8.85455	25.861	0.342391
BLOC1S6	-3.17043	0.00216064	0.254545	0.544762	0.46726
DUT	-4.95957	1.48238e-06	1.90909	4.25905	0.448244
CEP152	-3.11443	0.00231712	0.163636	0.379048	0.431704
TMOD2	-5.10595	1.15842e-06	0.163636	0.525714	0.311265
PIGBOS1	-2.89553	0.00488786	0.163636	0.379048	0.431704
CCPG1	-2.75933	0.00723739	0.309091	0.620952	0.497769
RPS27L	-5.22438	7.77004e-07	2.2	4.44952	0.494435
CIAO2A	-3.83909	0.000225714	0.309091	0.649524	0.475873
PCLAF	-7.13618	3.12247e-12	0.0181818	1.13143	0.0160698
MTFMT	-4.49631	1.54884e-05	0.109091	0.346667	0.314685
ZWILCH	-2.9915	0.00359077	0.0909091	0.293333	0.309917
SMAD6	-7.11373	4.05495e-12	0.163636	1.02476	0.159682
MAP2K5	-4.86167	5.17545e-06	0.509091	1.24571	0.408674
CLN6	-5.94492	1.88892e-08	0.0909091	0.394286	0.230567
COMMD4	-5.47762	2.97515e-07	0.418182	1.10667	0.377875
FBXO22	-4.20739	4.95735e-05	0.109091	0.329524	0.331056
TSPAN3	-3.71785	0.000377334	0.418182	0.984762	0.424653
PSMA4	-5.8273	7.38959e-08	1.2	2.76381	0.434183
ADAMTS7	-4.10449	8.57035e-05	0.127273	0.40381	0.31518
PDE8A	-5.49692	3.84438e-07	1.32727	3.27048	0.405835
HAPLN3	-5.44732	2.49819e-07	0.181818	0.685714	0.265152
FANCI	-7.66572	7.94285e-14	0.0545455	0.668571	0.0815851
IDH2	-5.22266	8.41958e-07	0.290909	0.914286	0.318182
LINS1	-3.61978	0.000440132	0.0909091	0.262857	0.34585
SNRPA1	-4.98647	2.96248e-06	0.418182	1.07238	0.389956
RHBDF1	-6.01313	7.51286e-09	0.0363636	0.260952	0.13935
NME4	-5.14945	1.19976e-06	0.290909	0.940952	0.309165
CAPN15	-4.06536	9.41546e-05	0.109091	0.312381	0.349224
PIGQ	-3.0089	0.00337761	0.127273	0.28381	0.448444
METTL26	-4.32126	4.40763e-05	0.6	1.25143	0.479452
METRN	-5.81123	4.84787e-08	0.254545	0.721905	0.352603
CLCN7	-4.21405	5.7528e-05	0.127273	0.380952	0.334091
TMEM204	-5.07621	1.98694e-06	0.945455	2.20381	0.429009
JPT2	-3.73322	0.000318073	0.163636	0.409524	0.399577
MRPS34	-4.37845	3.11892e-05	0.6	1.22095	0.49142
TRAF7	-3.79407	0.000276415	0.254545	0.571429	0.445455
ELOB	-6.51819	5.11706e-09	2.90909	6.72571	0.432533
FLYWCH2	-4.81536	6.0134e-06	0.418182	1.09333	0.382483
TNFRSF12A	-4.03681	8.40569e-05	0.145455	0.438095	0.332016
NAA60	-2.70339	0.00851099	0.254545	0.52	0.48951
HMOX2	-2.95033	0.00423797	0.490909	0.988571	0.496584
UBALD1	-3.76348	0.000269712	0.163636	0.445714	0.367133
GLYR1	-5.98494	2.51601e-08	0.436364	1.11048	0.392952
CIITA	-4.29581	3.73315e-05	0.218182	0.565714	0.385675
DEXI	-2.93143	0.00424216	0.163636	0.333333	0.490909
CLEC16A	-4.57407	1.50567e-05	0.418182	1.04952	0.398449
CPPED1	-3.62867	0.000451052	0.181818	0.430476	0.422365
ERCC4	-4.93549	2.55208e-06	0.0909091	0.329524	0.27588
NOMO1	-5.89053	1.68451e-08	0.109091	0.460952	0.236664
BMERB1	-4.36166	3.51711e-05	0.636364	1.45905	0.43615
MARF1	-3.55193	0.000600587	0.290909	0.584762	0.497483
VPS35L	-3.22982	0.00190486	0.454545	1.02286	0.444388
METTL9	-4.24473	6.15631e-05	1.18182	2.37524	0.497558
GGA2	-4.73154	5.64507e-06	0.181818	0.495238	0.367133
IL4R	-5.94941	4.76037e-08	0.418182	1.28	0.326705
SPNS1	-4.15397	7.1814e-05	0.2	0.514286	0.388889
MVP	-4.69098	9.89289e-06	0.654545	1.34667	0.486049
SEZ6L2	-4.21124	4.55482e-05	0.0727273	0.308571	0.23569
PRR14	-3.96914	0.000144237	0.163636	0.445714	0.367133
FBRS	-3.04129	0.0031159	0.254545	0.539048	0.472213
HSD3B7	-3.84144	0.000195941	0.0909091	0.27619	0.329154
PYCARD	-4.29458	4.79662e-05	0.454545	1.03238	0.440288
TGFB1I1	-4.20075	6.08124e-05	0.727273	1.46286	0.497159
MMP2	-3.31771	0.00114878	0.618182	1.43238	0.431576
NLRC5	-5.41519	2.79465e-07	1.03636	2.48762	0.416609
CIAPIN1	-2.75432	0.00733685	0.272727	0.548571	0.497159
CMTM3	-4.13082	7.43111e-05	0.2	0.542857	0.368421
CBFB	-4.64136	1.15261e-05	0.709091	1.7181	0.412719
FHOD1	-4.03867	0.000110221	0.109091	0.369524	0.29522
ACD	-2.81367	0.00600005	0.127273	0.295238	0.431085
SLC12A4	-5.45672	2.35292e-07	0.0545455	0.331429	0.164577
NQO1	-6.18696	1.20281e-08	0.490909	1.42095	0.345479
AARS1	-3.5452	0.000625582	0.272727	0.577143	0.472547
SF3B3	-4.38003	2.68094e-05	0.345455	0.761905	0.453409
VAC14	-3.15773	0.00217237	0.145455	0.340952	0.426612
PHLPP2	-3.06282	0.00281998	0.0909091	0.259048	0.350936
AP1G1	-4.48917	2.04489e-05	0.490909	1.07238	0.457775
BCAR1	-4.83342	5.24667e-06	0.6	1.3981	0.429155
KARS1	-3.92597	0.000185444	0.472727	1.09333	0.432373
SYCE1L	-4.75252	6.17578e-06	0.0909091	0.39619	0.229458
CDYL2	-7.31291	1.17487e-11	0.145455	0.834286	0.174346
CMC2	-3.88301	0.000206918	0.254545	0.630476	0.403735
GAN	-2.67782	0.00854682	0.127273	0.295238	0.431085
MPHOSPH6	-3.79727	0.000248392	0.145455	0.36	0.40404
DNAAF1	-3.59102	0.000520592	0.0727273	0.255238	0.284939
TAF1C	-3.88151	0.000190312	0.163636	0.44381	0.368709
COTL1	-7.01103	1.10592e-10	0.872727	3.64571	0.239384
C16orf74	-6.35126	8.34403e-10	0.163636	0.8	0.204545
EMC8	-2.90921	0.00483151	0.381818	0.857143	0.445455
KLHDC4	-3.22665	0.00174666	0.218182	0.445714	0.48951
CYBA	-3.50293	0.000696655	0.490909	1.12381	0.436826
MVD	-2.94531	0.0040494	0.145455	0.331429	0.438871
ACSF3	-3.44808	0.000856701	0.109091	0.27619	0.394984
SPATA33	-4.16143	5.51234e-05	0.0727273	0.260952	0.278699
CDK10	-3.37627	0.00111326	0.254545	0.518095	0.49131
FANCA	-4.57484	1.04769e-05	0.109091	0.4	0.272727
RFLNB	-3.29397	0.00147011	0.545455	1.81333	0.300802
TIMM22	-3.09025	0.00258911	0.127273	0.291429	0.43672
MYO1C	-5.56212	2.10808e-07	1.29091	2.84952	0.453026
SGSM2	-3.43969	0.000890044	0.145455	0.401905	0.361913
ITGAE	-3.37424	0.00123114	0.381818	0.933333	0.409091
PELP1	-5.44803	2.57745e-07	0.0727273	0.312381	0.232816
PFN1	-6.19495	1.72291e-08	4.81818	12.1105	0.397852
RPAIN	-4.02093	0.000120324	0.563636	1.14286	0.493182
TXNDC17	-7.66583	4.435e-12	0.763636	2.11429	0.361179
CHRNB1	-7.1505	3.96687e-12	0.0181818	0.264762	0.0686723
MPDU1	-4.71348	6.68679e-06	0.181818	0.52	0.34965
TMEM88	-3.62633	0.000449452	0.145455	0.447619	0.324952
NAA38	-7.16202	2.11145e-10	1.8	5.22667	0.344388
TRAPPC1	-5.8949	5.7009e-08	0.727273	1.82286	0.398974
ELAC2	-2.86046	0.00533771	0.181818	0.386667	0.470219
ZSWIM7	-3.36886	0.0011691	0.363636	0.740952	0.490769
SREBF1	-4.23271	4.8021e-05	0.0909091	0.329524	0.27588
ATPAF2	-3.46382	0.00079754	0.109091	0.308571	0.353535
TOP3A	-4.85942	3.75473e-06	0.0909091	0.321905	0.28241
AKAP10	-3.74676	0.000333922	0.454545	0.958095	0.474426
LGALS9	-4.83523	4.87627e-06	0.363636	1.02476	0.35485
NLK	-6.38287	2.49426e-09	1.05455	2.85143	0.369831
RAB34	-3.444	0.000773553	0.145455	0.380952	0.381818
SUZ12	-4.63329	1.25875e-05	0.4	1.11238	0.359589
ZNF207	-4.47135	2.54041e-05	1.2	2.48381	0.483129
CCL23	-3.48749	0.000598767	0.454545	1.35619	0.335163
DDX52	-3.2746	0.00149097	0.254545	0.51619	0.493123
CISD3	-3.8308	0.000244857	0.272727	0.649524	0.419888
PSMB3	-7.01861	3.10086e-10	1.18182	3.06095	0.386095
TOP2A	-5.27598	1.93591e-07	0	0.902857	0
KRT14	-11.9496	1.75658e-25	0.890909	4.47429	0.199118
KRT16	-15.6968	4.90221e-46	0.0181818	2.1581	0.00842494
KRT17	-7.31119	2.27625e-12	0.109091	0.622857	0.175146
FKBP10	-3.34434	0.00130392	0.381818	0.899048	0.424692
CNP	-4.08274	8.50313e-05	0.418182	0.870476	0.480406
KAT2A	-3.35269	0.00113414	0.145455	0.333333	0.436364
MLX	-5.13275	1.06286e-06	0.145455	0.493333	0.29484
TUBG1	-3.82163	0.000233906	0.2	0.605714	0.330189
BRCA1	-4.93727	1.57814e-06	0.0727273	0.327619	0.221987
DUSP3	-4.71681	7.78735e-06	0.345455	0.885714	0.390029
GRN	-8.43355	1.23194e-13	1.61818	4.28571	0.377576
ARHGAP27	-3.80699	0.000257685	0.254545	0.613333	0.41502
GOSR2	-4.64192	9.75265e-06	0.127273	0.417143	0.305106
UBE2Z	-3.98091	0.000136407	0.381818	0.817143	0.46726
ABI3	-5.97691	2.55554e-08	0.2	0.678095	0.294944
ZNF652	-3.35048	0.00115659	0.2	0.491429	0.406977
SLC35B1	-5.30844	6.54196e-07	0.290909	0.794286	0.366252
PPP1R9B	-5.16329	1.08876e-06	0.181818	0.544762	0.333757
NME1	-5.07601	1.2725e-06	0.436364	1.1181	0.390274
SKA2	-4.11315	7.96404e-05	0.327273	0.874286	0.374332
CLTC	-4.28313	5.36299e-05	1.12727	2.39619	0.470444
BRIP1	-4.40342	1.67607e-05	0.0909091	0.392381	0.231686
TANC2	-4.95371	2.33772e-06	0.145455	0.51619	0.281785
FTSJ3	-3.37318	0.00104985	0.272727	0.554286	0.492034
SMARCD2	-3.81534	0.000234387	0.327273	0.657143	0.498024
AXIN2	-3.49523	0.000631111	0.2	0.539048	0.371025
PITPNC1	-6.41806	1.74137e-09	3.78182	9.44571	0.400374
WIPI1	-3.13852	0.00226396	0.0909091	0.260952	0.348374
MAP2K6	-4.73007	8.00522e-06	0.163636	0.60381	0.271007
JPT1	-5.396	1.80046e-07	0.272727	0.864762	0.315378
MYO15B	-3.68599	0.000402145	0.436364	0.887619	0.491611
GALK1	-3.60693	0.000465363	0.181818	0.43619	0.416832
TRIM65	-2.91322	0.00460487	0.0909091	0.264762	0.343362
TEN1	-2.66628	0.00941274	0.218182	0.451429	0.483314
SRP68	-3.15093	0.00229405	0.254545	0.542857	0.4689
UBALD2	-5.44697	3.04157e-07	0.818182	1.95238	0.419069
RHBDF2	-5.08598	1.08492e-06	0.0909091	0.350476	0.259387
CYGB	-3.63802	0.000435072	0.745455	1.64	0.454545
TMC6	-3.2749	0.00140526	0.127273	0.306667	0.41502
TK1	-6.23666	8.68313e-10	0.0909091	0.935238	0.0972042
SGSH	-3.64173	0.000436632	0.0909091	0.289524	0.313995
ENDOV	-3.06483	0.00292916	0.163636	0.377143	0.433884
SLC38A10	-4.72527	7.10515e-06	0.290909	0.72	0.40404
NPLOC4	-5.72989	9.97777e-08	0.345455	1.00762	0.342842
CCDC137	-3.37091	0.00114065	0.145455	0.392381	0.370697
MRPL12	-3.77525	0.000295805	0.309091	0.746667	0.413961
P4HB	-3.99068	0.000156738	1.65455	3.3219	0.498071
SIRT7	-3.01125	0.00340459	0.163636	0.35619	0.459407
MAFG	-3.15929	0.00203163	0.290909	0.695238	0.418431
ASPSCR1	-3.64001	0.000478081	0.0909091	0.331429	0.274295
DUS1L	-4.69048	8.93991e-06	0.2	0.609524	0.328125
SLC16A3	-4.09612	8.19632e-05	0.0909091	0.32	0.284091
CSNK1D	-3.98876	0.000135023	0.509091	1.04762	0.48595
TYMS	-6.84088	2.05143e-11	0.109091	1.64	0.0665188
LPIN2	-3.39533	0.000938642	0.218182	0.474286	0.460022
MYL12A	-6.38189	6.84938e-09	8.85455	18.8	0.470986
MYL12B	-7.25789	7.44139e-11	7.16364	15.6076	0.458983
EPB41L3	-7.4905	2.75669e-12	0.545455	2.35238	0.231873
RAB12	-5.81378	3.47287e-08	0.472727	1.28571	0.367677
MTCL1	-5.58911	6.17154e-08	0.0363636	0.251429	0.144628
APCDD1	-7.4806	2.94117e-13	0.0727273	0.897143	0.0810654
MPPE1	-3.34114	0.00121964	0.218182	0.491429	0.443975
AFG3L2	-5.04553	1.64582e-06	0.109091	0.371429	0.293706
SPIRE1	-2.80953	0.00639461	0.418182	0.872381	0.479357
ZNF519	-3.24115	0.00164188	0.0909091	0.266667	0.340909
NPC1	-7.4341	5.54628e-12	0.163636	0.784762	0.208517
DTNA	-5.53799	6.26134e-08	0.2	0.767619	0.260546
C18orf21	-3.50858	0.000654778	0.127273	0.318095	0.400109
SLC14A1	-5.31521	2.10891e-07	0.163636	0.826667	0.197947
HAUS1	-4.27791	4.47972e-05	0.345455	0.735238	0.469854
AC012254.2	-8.04446	3.44833e-13	0.218182	0.855238	0.255112
CTIF	-3.97223	0.000137631	0.381818	0.80381	0.475011
DYM	-4.58505	1.67527e-05	1.12727	2.31429	0.487093
ACAA2	-3.31828	0.00133284	0.145455	0.390476	0.372506
ME2	-4.31952	3.42725e-05	0.2	0.540952	0.369718
PALM	-3.34829	0.001196	0.218182	0.508571	0.429009
WDR18	-8.66446	4.08275e-16	0.0363636	0.384762	0.0945095
MEX3D	-3.45066	0.000873083	0.145455	0.4	0.363636
UQCR11	-5.53032	4.09269e-07	2.16364	4.64381	0.465918
ABHD17A	-5.3953	6.13593e-07	0.909091	2.08571	0.435866
SCAMP4	-2.91013	0.00449335	0.127273	0.28	0.454545
CSNK1G2	-3.63325	0.000486718	0.381818	0.794286	0.480706
BTBD2	-3.65316	0.000413201	0.254545	0.573333	0.443975
MOB3A	-4.32075	3.16721e-05	0.163636	0.466667	0.350649
SPPL2B	-3.16486	0.00223464	0.2	0.474286	0.421687
TIMM13	-5.7576	1.08491e-07	0.745455	1.73524	0.429598
LMNB2	-3.45873	0.000716015	0.145455	0.388571	0.374332
SLC39A3	-4.85692	3.56034e-06	0.109091	0.36381	0.299857
NCLN	-5.53028	1.19573e-07	0.0727273	0.337143	0.215716
FZR1	-2.63769	0.00981172	0.109091	0.259048	0.421123
PIP5K1C	-5.08996	1.55909e-06	0.254545	0.731429	0.348011
AC016586.1	-3.75934	0.000306577	0.163636	0.428571	0.381818
YJU2	-3.47417	0.00079411	0.127273	0.333333	0.381818
CHAF1A	-3.07402	0.0026049	0.127273	0.325714	0.39075
UBXN6	-5.02057	2.34964e-06	0.290909	0.784762	0.370697
SEMA6B	-5.57459	2.30773e-07	0.527273	1.51429	0.348199
UHRF1	-3.72714	0.000258137	0.109091	0.365714	0.298295
CLPP	-3.70492	0.000374985	0.418182	0.845714	0.494472
INSR	-8.28796	8.35731e-16	1.27273	10.5219	0.12096
PNPLA6	-4.83024	4.69016e-06	0.163636	0.487619	0.335582
ELAVL1	-3.40197	0.000978576	0.236364	0.485714	0.486631
MARCHF2	-4.08006	0.00010557	0.418182	1.02286	0.408837
MRPL4	-4.2271	4.96781e-05	0.272727	0.605714	0.450257
KEAP1	-4.61627	1.26199e-05	0.2	0.573333	0.348837
SLC44A2	-6.22555	1.94896e-08	0.963636	2.49714	0.385896
AC008758.5	-3.81007	0.000207519	0.0909091	0.281905	0.322482
TNPO2	-3.12653	0.00256005	0.4	0.857143	0.466667
FARSA	-3.17421	0.00216466	0.145455	0.390476	0.372506
LYL1	-6.10973	1.62604e-08	0.472727	1.2019	0.393315
TRMT1	-5.23964	7.71267e-07	0.109091	0.422857	0.257985
ASF1B	-5.53923	4.73882e-08	0.0181818	0.264762	0.0686723
DDX39A	-5.00621	1.9556e-06	0.345455	0.92381	0.373946
PKN1	-7.59542	1.06455e-11	0.6	1.86667	0.321429
ILVBL	-4.1926	6.14692e-05	0.109091	0.350476	0.311265
MYO9B	-4.21441	5.23806e-05	0.527273	1.19048	0.442909
PLVAP	-12.1581	3.46544e-24	5.01818	21.7371	0.230857
COLGALT1	-3.3259	0.00131331	0.309091	0.71619	0.431576
MAP1S	-3.22698	0.00184802	0.181818	0.485714	0.374332
JAK3	-8.70215	1.02446e-15	0.109091	0.811429	0.134443
LSM4	-4.24978	5.18794e-05	0.818182	1.64381	0.497735
SSBP4	-5.61435	1.8359e-07	0.563636	1.37333	0.410415
COPE	-7.65133	4.987e-12	0.927273	2.33524	0.397078
DDX49	-3.01064	0.00344881	0.218182	0.44381	0.491611
ZNF431	-2.84611	0.0056946	0.272727	0.567619	0.480476
ZNF738	-3.80911	0.000237532	0.0909091	0.266667	0.340909
ZNF43	-5.27562	7.19622e-07	0.327273	0.935238	0.349935
C19orf12	-3.15623	0.00210744	0.127273	0.295238	0.431085
PDCD5	-6.17734	1.26385e-08	0.945455	2.21143	0.427531
CEBPG	-3.64882	0.000461187	0.145455	0.432381	0.336404
SCGB2B2	-3.22089	0.00182661	0.127273	0.407619	0.312234
GRAMD1A	-4.41188	3.01625e-05	0.618182	1.45333	0.425354
FXYD5	-7.15485	1.95844e-10	2.76364	5.87619	0.470311
KRTDAP	-4.43658	1.36857e-05	0.618182	1.41714	0.436217
TMEM147	-4.73072	7.97368e-06	0.636364	1.36	0.467914
RBM42	-4.58662	1.40003e-05	0.418182	0.96	0.435606
COX7A1	-6.8901	6.39567e-10	1.67273	4.06286	0.411712
ZNF573	-3.93617	0.000139506	0.0909091	0.28	0.324675
SIPA1L3	-4.29666	4.42904e-05	0.563636	1.34095	0.420325
YIF1B	-4.65675	9.97574e-06	0.236364	0.659048	0.358644
LGALS7B	-7.09653	3.29314e-11	0.127273	0.56381	0.225737
MRPS12	-4.43056	2.65583e-05	0.381818	0.84381	0.452493
GMFG	-7.75867	3.74595e-12	0.872727	2.73905	0.318624
SHKBP1	-4.48178	2.11299e-05	0.327273	0.750476	0.436087
TGFB1	-3.07106	0.00246863	0.672727	1.41524	0.475346
ARHGEF1	-3.78738	0.000283105	0.436364	0.874286	0.499109
ETHE1	-4.69464	9.33736e-06	0.436364	1.04	0.41958
ZNF428	-3.87752	0.000227002	0.654545	1.38667	0.472028
TOMM40	-3.51641	0.000661681	0.254545	0.56	0.454545
VASP	-5.17817	1.18732e-06	0.963636	2.23619	0.430928
GPR4	-5.70339	5.8985e-08	0.109091	0.481905	0.226374
FBXO46	-4.05666	8.0537e-05	0.0727273	0.259048	0.280749
AP2S1	-10.0854	3.29178e-19	1.14545	3.54286	0.323314
TMEM160	-5.69204	1.34887e-07	0.636364	1.4819	0.429423
PLA2G4C	-3.6238	0.000442311	0.290909	0.659048	0.441408
LIG1	-3.73064	0.000300612	0.127273	0.415238	0.306505
BAX	-6.07018	1.27136e-08	0.545455	1.53524	0.35529
RUVBL2	-3.45898	0.000668479	0.490909	1.15619	0.424592
BCL2L12	-4.36823	2.45749e-05	0.0909091	0.308571	0.294613
AP2A1	-4.82357	4.70035e-06	0.272727	0.68	0.40107
PTOV1	-4.41792	2.6805e-05	0.272727	0.678095	0.402196
TBC1D17	-3.54421	0.000638224	0.145455	0.386667	0.376176
JOSD2	-3.32814	0.00130125	0.272727	0.584762	0.46639
C19orf48	-3.14634	0.00210934	0.2	0.407619	0.490654
ETFB	-4.26225	5.30548e-05	0.636364	1.32762	0.479327
TFPT	-5.46989	3.07896e-07	0.163636	0.567619	0.288286
CDC42EP5	-3.61005	0.000547879	0.909091	1.82286	0.498718
PPP6R1	-2.84821	0.00566944	0.272727	0.55619	0.490349
ISOC2	-3.10019	0.00272394	0.363636	0.767619	0.47372
CCDC106	-3.38803	0.0010025	0.109091	0.278095	0.392279
EPN1	-4.67723	1.11446e-05	0.563636	1.20952	0.465999
SDCBP2	-4.36519	3.2342e-05	0.0727273	0.329524	0.220704
FKBP1A	-6.85395	6.50847e-10	7.38182	17.9429	0.411407
SIRPA	-5.24811	4.67223e-07	0.0727273	0.321905	0.225928
SNRPB	-5.65196	1.5173e-07	1.8	3.71238	0.484864
CENPB	-3.93077	0.00017397	0.436364	0.942857	0.46281
PCNA	-7.56519	1.66297e-13	0.363636	1.98667	0.183038
MKKS	-2.96644	0.00383587	0.109091	0.253333	0.430622
SLX4IP	-3.13169	0.00236052	0.254545	0.548571	0.464015
TASP1	-3.09124	0.00275856	0.381818	0.8	0.477273
POLR3F	-5.01351	1.66149e-06	0.0727273	0.297143	0.244755
CD93	-5.11015	2.05034e-06	2.67273	5.99238	0.446021
NAPB	-3.39755	0.000961849	0.0909091	0.28	0.324675
TPX2	-4.15997	3.79313e-05	0.0363636	0.346667	0.104895
NOL4L	-5.23946	1.08393e-06	1.14545	2.44762	0.467987
CDK5RAP1	-3.3617	0.00109706	0.181818	0.388571	0.467914
ITCH	-4.60966	1.27921e-05	0.963636	1.98286	0.485984
PIGU	-2.64601	0.00991092	0.272727	0.546667	0.498891
DSN1	-3.35258	0.0011456	0.163636	0.405714	0.403329
RBL1	-3.54534	0.000541418	0.2	0.470476	0.425101
TTI1	-2.64338	0.00978633	0.127273	0.281905	0.451474
RPRD1B	-4.727	7.44671e-06	0.527273	1.24381	0.423918
STK4	-3.28526	0.00156802	0.6	1.24762	0.480916
UBE2C	-4.73152	2.87025e-06	0	0.634286	0
CTSA	-5.34732	7.35191e-07	0.545455	1.3219	0.412628
ARFGEF2	-3.76679	0.000309054	0.490909	1.01143	0.485362
CSE1L	-4.73086	7.10105e-06	0.436364	1.04762	0.416529
RAB22A	-3.71898	0.000338528	0.2	0.481905	0.41502
ADRM1	-5.64772	1.6734e-07	0.727273	1.75048	0.415471
LAMA5	-5.60842	1.81626e-07	1.12727	2.28381	0.493593
ZGPAT	-4.09983	8.30174e-05	0.145455	0.377143	0.385675
RGS19	-2.9778	0.00368945	0.163636	0.358095	0.456963
NRIP1	-2.69576	0.00868839	0.109091	0.304762	0.357955
URB1	-2.94714	0.00398266	0.0909091	0.253333	0.358852
SETD4	-2.71302	0.00809184	0.127273	0.285714	0.445455
CBR3	-4.17681	4.80998e-05	0.127273	0.453333	0.280749
MCM3AP	-3.77974	0.000271425	0.145455	0.384762	0.378038
UFD1	-4.8549	4.28914e-06	0.6	1.29143	0.464602
RANBP1	-5.16918	1.09356e-06	1.30909	3.13333	0.417795
KLHL22	-6.8669	5.7485e-11	0.0363636	0.299048	0.121598
PI4KA	-5.69881	8.95699e-08	0.363636	0.918095	0.396077
UBE2L3	-3.76362	0.000282704	0.163636	0.438095	0.373518
PPM1F	-5.55093	2.35755e-07	0.563636	1.4019	0.40205
SMARCB1	-4.06095	0.000113495	0.327273	0.807619	0.405232
MIF	-5.95917	4.77546e-08	1.49091	3.47048	0.429598
DDT	-2.9929	0.00360626	0.181818	0.379048	0.479671
HPS4	-4.05634	9.48132e-05	0.127273	0.346667	0.367133
TFIP11	-3.74881	0.000306051	0.2	0.48381	0.413386
ZMAT5	-4.23649	4.78031e-05	0.145455	0.388571	0.374332
DRG1	-3.83375	0.00023839	0.254545	0.613333	0.41502
YWHAH	-5.22947	9.29363e-07	1.96364	4.41714	0.444549
MCM5	-3.29256	0.00131282	0.2	0.48381	0.413386
APOL1	-4.11377	8.06513e-05	0.363636	0.819048	0.443975
MYH9	-5.59337	2.77047e-07	8.07273	16.56	0.487484
IFT27	-3.17022	0.00204595	0.109091	0.264762	0.412034
MPST	-4.6169	1.2574e-05	0.2	0.620952	0.322086
LGALS1	-7.01227	6.44445e-11	5.49091	21.2248	0.258703
MICALL1	-5.72659	5.05724e-08	0.0727273	0.340952	0.213306
XPNPEP3	-2.80758	0.00617059	0.2	0.407619	0.490654
NAGA	-7.88563	2.55265e-14	0.0181818	0.299048	0.0607991
NDUFA6	-5.71263	1.2656e-07	0.672727	1.59619	0.421458
CERK	-3.57675	0.000580362	0.345455	0.750476	0.460314
BRD1	-3.79514	0.000271717	0.181818	0.478095	0.380297
MAPK12	-3.23793	0.0018245	0.2	0.504762	0.396226
PPP6R2	-6.76796	6.17506e-10	0.254545	0.99619	0.255519
LMF2	-3.99193	0.000141774	0.418182	0.902857	0.463176
SCO2	-3.66808	0.000397338	0.127273	0.350476	0.363142
STS	-2.8324	0.00573594	0.145455	0.32	0.454545
SHROOM2	-4.21815	5.50599e-05	0.254545	0.767619	0.331604
PRPS2	-3.18986	0.00197454	0.2	0.51619	0.387454
NHS	-2.66202	0.00914561	0.654545	1.55048	0.422158
SMS	-4.12869	7.2925e-05	0.436364	1.14286	0.381818
ACOT9	-4.21192	5.84992e-05	0.545455	1.1581	0.470993
PDK3	-2.83525	0.00576305	0.4	0.874286	0.457516
DIPK2B	-6.21796	1.6629e-08	1.29091	3.1581	0.408762
KRBOX4	-3.66008	0.000444518	0.254545	0.575238	0.442505
ZNF674	-3.2713	0.00148979	0.0909091	0.268571	0.338491
NDUFB11	-4.53777	2.27357e-05	1.56364	3.38857	0.461444
UBA1	-5.16347	1.70992e-06	0.290909	0.878095	0.331296
CDK16	-3.45576	0.000850585	0.218182	0.533333	0.409091
EBP	-5.20643	6.78458e-07	0.163636	0.540952	0.302497
WDR13	-4.65082	1.14647e-05	0.527273	1.1219	0.46998
OTUD5	-3.23954	0.00176729	0.236364	0.567619	0.416412
SHROOM4	-3.83822	0.000250771	0.872727	1.8	0.484848
KDM5C	-4.30495	3.61488e-05	0.163636	0.457143	0.357955
HSD17B10	-4.76126	8.49387e-06	0.454545	1.04571	0.434675
FAM120C	-4.036	9.76087e-05	0.127273	0.350476	0.363142
GNL3L	-4.92131	3.28611e-06	0.218182	0.607619	0.359077
SNX12	-5.58518	1.36338e-07	0.2	0.579048	0.345395
COX7B	-6.00036	3.41242e-08	1.76364	3.84762	0.458371
SRPX2	-6.22879	2.8433e-09	0.127273	0.586667	0.216942
SYTL4	-3.35825	0.00116198	0.2	0.485714	0.411765
TCEAL8	-6.82656	5.19101e-10	0.563636	1.52952	0.368504
MCTS1	-6.58068	2.13998e-09	0.418182	1.23619	0.338283
FAM122B	-3.04632	0.00317208	0.145455	0.380952	0.381818
CD99L2	-3.65074	0.000456467	0.218182	0.529524	0.412034
HMGB3	-5.70977	3.61868e-08	0.127273	0.565714	0.224977
CETN2	-4.08962	9.10679e-05	0.163636	0.430476	0.380129
CCNQ	-2.8349	0.00581834	0.163636	0.358095	0.456963
BCAP31	-6.61512	1.79435e-09	1.16364	2.6819	0.433884
IDH3G	-3.86915	0.000209793	0.345455	0.758095	0.455688
SSR4	-5.26388	1.21262e-06	2.56364	5.20952	0.492106
ARHGAP4	-5.71082	3.20842e-08	0.272727	1.0381	0.262719
IRAK1	-4.36675	2.89472e-05	0.2	0.542857	0.368421
FLNA	-5.32523	7.5597e-07	2.14545	5.01143	0.428112
LAGE3	-3.01997	0.00350076	0.345455	0.704762	0.490172
G6PD	-2.6852	0.00895834	0.145455	0.350476	0.41502
USP9Y	-5.3954	3.92308e-07	0.363636	1.0019	0.362945
NLGN4Y	-5.79511	1.24844e-08	0.0727273	0.499048	0.145732

## Sheet: End_Endo4_CtrlPsor_DEG_SigDownG
	End_Endo4_Stat	End_Endo4_pVal	End_Endo4_ctrlMean	End_Endo4_psorMean	End_Endo4_MeanDIF
TCEA3	4.30739	1.82828e-05	0.256158	0.122931	2.08374
FAM110D	4.52617	6.83519e-06	0.47619	0.229314	2.07658
CD52	6.33184	4.39377e-10	0.377668	0.0437352	8.63533
SEMA4A	3.90689	0.000100813	1.31199	0.64539	2.03286
RGS16	5.54832	4.11704e-08	12.1034	3.88889	3.11232
G0S2	2.93014	0.00348797	3.58785	1.66548	2.15424
ECRG4	6.24198	6.54703e-10	0.325123	0.0898345	3.61913
LRP1B	6.56535	8.89038e-11	1.31527	0.57565	2.28484
MLPH	5.60116	2.78821e-08	0.555008	0.255319	2.17378
ARAP2	3.77315	0.00017012	0.876847	0.43026	2.03795
OTULINL	4.96586	8.2219e-07	0.27422	0.100473	2.7293
ADRB2	4.82076	1.64263e-06	0.668309	0.320331	2.08631
TENM2	6.16139	1.19251e-09	1.62726	0.308511	5.27456
NRN1	8.29525	3.98267e-16	3.72906	1.65957	2.247
HLA-DRB5	12.7486	2.72635e-33	7.36782	0.845154	8.71772
RAB44	3.54714	0.000407874	0.395731	0.174941	2.26208
SRSF12	4.23943	2.48333e-05	1.02956	0.48818	2.10897
LFNG	6.24218	6.60896e-10	0.614122	0.245863	2.49782
CPVL	7.12825	2.18532e-12	0.752053	0.29078	2.58633
INMT	5.8766	5.80312e-09	0.325123	0.0933806	3.4817
GHRHR	4.49492	8.06186e-06	0.448276	0.131206	3.41659
ELN	5.8976	4.94666e-09	0.786535	0.314421	2.50154
FGL2	5.64575	2.20341e-08	0.464696	0.190307	2.44182
HGF	4.80243	1.89873e-06	0.2578	0.0460993	5.59227
CLU	9.89329	7.47992e-22	10.5944	3.27541	3.23453
PLAT	7.14339	2.0926e-12	1.711	0.508274	3.3663
GPIHBP1	4.29318	1.91978e-05	0.627258	0.303783	2.06483
FAM189A2	3.3252	0.000934722	1.43021	0.355792	4.0198
AKR1C2	3.96131	8.01831e-05	0.300493	0.134752	2.22997
SYT15	4.34142	1.56531e-05	0.262726	0.118203	2.22266
LDHC	3.75731	0.00018507	0.353038	0.114657	3.07907
SLCO2B1	4.69341	3.09464e-06	0.412151	0.186761	2.20683
NAV3	7.83645	1.3985e-14	2.91626	1.17849	2.47458
SCARB1	7.37295	4.05707e-13	2.38095	1.03546	2.29941
NPAS3	6.4543	1.71605e-10	1.5665	0.765957	2.04516
FOS	7.86768	1.05519e-14	29.3957	12.3842	2.37366
RYR3	5.85107	6.66847e-09	2.3202	1.11229	2.08596
CTSH	8.62165	3.2346e-17	3.24302	1.44208	2.24885
PPL	7.03901	3.89758e-12	0.576355	0.202128	2.85144
MT2A	4.48179	8.53716e-06	13.2841	6.44208	2.06208
MT1E	2.78894	0.00542681	0.92775	0.443262	2.093
MT1M	2.95583	0.00322928	0.702791	0.229314	3.06475
THRA	5.13118	3.50556e-07	0.367816	0.176123	2.08841
CD79B	6.71346	3.57007e-11	0.610837	0.238771	2.55826
ST6GALNAC1	6.1563	1.14318e-09	0.2578	0.0827423	3.11569
GNAL	5.09507	4.27858e-07	0.735632	0.329787	2.23063
TAF4B	5.55632	3.78329e-08	2.0936	0.744681	2.8114
DSG2	5.49801	5.11748e-08	0.36289	0.131206	2.76581
RNF165	4.8332	1.56388e-06	0.377668	0.173759	2.17352
CFD	3.04949	0.00234099	0.293924	0.138298	2.1253
GADD45B	8.13056	1.52182e-15	18.381	6.80733	2.70017
TNFSF9	3.48708	0.000513038	0.730706	0.345154	2.11705
DMKN	8.85955	4.0826e-18	0.893268	0.355792	2.51065
LGALS7	6.56131	8.66727e-11	0.384236	0.166667	2.30542
AC008537.1	5.66402	1.97945e-08	0.719212	0.327423	2.19658
LYPD3	4.34899	1.54563e-05	0.270936	0.0992908	2.72871
SLC6A16	4.09796	4.5725e-05	0.906404	0.431442	2.10087
ISM1	3.80157	0.000151697	0.29064	0.13948	2.08374
PIK3IP1	7.04219	3.70836e-12	0.619048	0.252955	2.44726
MID1IP1	4.82349	1.64699e-06	0.896552	0.434988	2.06109
PCDH19	5.56776	3.37909e-08	0.8867	0.443262	2.00039
RPL36A-HNRNPH2	4.13573	3.81888e-05	0.315271	0.118203	2.66719
L1CAM	4.49916	7.71534e-06	0.297209	0.122931	2.41768

## Sheet: End_Endo4_CtrlPsor_DEG_SigUpGen
	End_Endo4_Stat	End_Endo4_pVal	End_Endo4_ctrlMean	End_Endo4_psorMean	End_Endo4_MeanDIF
HES4	-4.09199	4.54448e-05	0.218391	0.497636	0.438857
VWA1	-8.98754	8.50383e-19	1.01642	2.46099	0.413012
KLHL21	-4.49728	7.46105e-06	0.339901	0.744681	0.456439
PGD	-5.06792	4.55717e-07	0.174056	0.352246	0.494132
PLOD1	-6.29716	4.03092e-10	0.192118	0.43617	0.440466
DDI2	-7.25431	7.30108e-13	0.259442	0.765957	0.338716
PLEKHM2	-7.08113	2.22573e-12	0.405583	0.826241	0.490877
UBR4	-8.09795	1.3179e-15	0.55665	1.25414	0.443851
ALPL	-5.24091	1.95137e-07	0.182266	0.771868	0.236136
HSPG2	-12.3514	4.23331e-33	2.85878	7.93144	0.360437
STMN1	-5.56771	3.19198e-08	0.958949	2.00946	0.477218
FCN3	-5.37036	1.00801e-07	0.0180624	0.36052	0.0501009
RCC1	-5.21094	2.19325e-07	0.353038	0.747045	0.472579
GJA4	-4.65958	3.54108e-06	0.279146	0.767139	0.363879
SMAP2	-4.86601	1.26346e-06	0.174056	0.364066	0.478088
PLPP3	-4.89717	1.0824e-06	2.77176	5.94444	0.466277
PDE4B	-9.47257	1.52703e-20	0.351396	1.22459	0.286951
DDAH1	-6.21766	6.76005e-10	0.106732	0.304965	0.349983
CCN1	-10.3026	7.65114e-24	1.25616	4.96927	0.252785
BCAR3	-5.91312	4.37871e-09	0.945813	1.91844	0.493011
GCLM	-4.50184	7.2765e-06	0.351396	0.736407	0.477176
VCAM1	-3.47199	0.000539086	0.241379	0.8487	0.284411
NBPF15	-6.28188	4.44405e-10	0.280788	0.591017	0.475094
OTUD7B	-5.51025	4.25697e-08	0.441708	0.899527	0.491044
PLEKHO1	-12.3923	6.97309e-33	0.205255	1.30378	0.15743
C1orf54	-6.92999	6.45862e-12	0.694581	1.56028	0.445163
S100A9	-23.8154	2.35166e-96	0.00656814	3.34515	0.00196348
S100A8	-16.9112	1.74143e-55	0.0164204	4.5721	0.00359142
S100A7	-16.4781	4.05101e-53	0.0131363	2.98227	0.0044048
S100A2	-5.63694	2.11675e-08	0.262726	0.648936	0.404856
NES	-5.71993	1.34177e-08	0.349754	0.819149	0.426972
ABL2	-8.53806	3.65811e-17	2.06404	5.03901	0.409612
LAMC2	-4.27182	2.14869e-05	0.146141	0.722222	0.202349
IVNS1ABP	-9.05286	5.91164e-19	0.484401	1.65485	0.292716
PLXNA2	-7.30437	4.72636e-13	1.26273	2.56856	0.491609
HLX	-4.52643	6.49555e-06	0.236453	0.490544	0.482023
CATSPERE	-5.6421	2.03136e-08	0.119869	0.286052	0.419045
TFB2M	-6.11851	1.24535e-09	0.203612	0.521277	0.390604
CNST	-9.33619	5.24416e-20	1.08046	3.03783	0.355669
CYP1B1	-6.03757	2.2229e-09	0.415435	1.71395	0.242385
MTHFD2	-4.51515	6.8391e-06	0.297209	0.600473	0.494958
EIF2AK3	-5.1539	2.90306e-07	0.234811	0.544917	0.430912
AFF3	-3.25894	0.00115423	0.141215	0.371158	0.380471
RNF149	-6.35754	2.85069e-10	0.711002	1.43972	0.493848
CXCR4	-4.6236	4.30431e-06	0.0607553	0.374704	0.162142
FMNL2	-7.00967	3.69513e-12	3.39737	7.04137	0.482487
ITGAV	-8.83928	3.68243e-18	0.829228	2.25414	0.367869
FAM171B	-6.21269	7.11666e-10	0.229885	0.600473	0.38284
COL3A1	-2.78479	0.00544426	0.440066	1.29787	0.339067
NABP1	-6.88267	8.98391e-12	0.44335	1.07447	0.412623
HECW2	-8.63599	1.71604e-17	0.584565	2.10047	0.278302
ADAM23	-4.63515	3.91503e-06	0.134647	0.323877	0.415735
FN1	-5.6391	2.20702e-08	0.778325	3.00827	0.258728
EIF4E2	-6.76203	2.01126e-11	0.233169	0.50591	0.46089
ACKR3	-5.70016	1.61183e-08	0.164204	0.995272	0.164984
IRAK2	-9.71161	2.10009e-21	0.852217	3	0.284072
SLC6A6	-6.62202	5.73342e-11	0.444992	1.55674	0.285849
ANKRD28	-7.46789	1.49981e-13	2.76355	6.13948	0.450127
SLC4A7	-9.26338	1.33149e-19	0.28243	1.66194	0.16994
LRRFIP2	-6.91278	7.75843e-12	1.88177	3.80615	0.494404
NBEAL2	-6.46822	1.36974e-10	0.10509	0.269504	0.38994
SEMA3F	-9.1389	2.2546e-19	0.287356	0.856974	0.335315
STAB1	-13.4635	1.38493e-38	0.264368	1.04965	0.251864
DNASE1L3	-5.11559	3.65269e-07	0.0870279	0.419622	0.207396
ADAMTS9	-6.79511	1.63395e-11	5.78489	15.7825	0.366538
CD200	-7.9824	3.33718e-15	0.2578	1.05674	0.243958
SEC61A1	-7.28674	5.27517e-13	0.385878	0.787234	0.49017
SLCO2A1	-6.38322	2.45609e-10	0.35468	0.867612	0.4088
ATP1B3	-10.7913	4.4704e-26	3.19704	8.79787	0.363388
PLD1	-7.20669	9.30473e-13	0.341544	0.767139	0.445217
KLHL6	-5.73098	1.29185e-08	0.0706076	0.315603	0.223723
ATP13A3	-7.06509	2.60456e-12	1.46634	3.55556	0.412408
TNK2	-8.01416	2.45033e-15	0.103448	0.346336	0.298694
NSD2	-5.70689	1.42059e-08	0.344828	0.6974	0.494448
SH3TC1	-7.98151	3.05983e-15	0.246305	0.670213	0.367503
RPL9	-12.3461	1.62371e-32	1.3202	6.41135	0.205916
CXCL8	-4.72741	2.6592e-06	0.0985222	1.52364	0.0646623
CXCL2	-3.50444	0.000477595	1.16585	3.24586	0.359179
ARHGAP24	-5.37855	8.91289e-08	1.04105	2.22695	0.467478
SNCA	-7.83602	1.04156e-14	0.205255	0.713948	0.287492
MMRN1	-4.33958	1.52792e-05	0.428571	0.972813	0.440549
NPNT	-4.14695	3.56996e-05	0.133005	0.288416	0.461156
LEF1	-6.35824	2.93376e-10	0.200328	0.646572	0.309832
FGF2	-4.63747	3.90962e-06	0.2578	0.637116	0.404635
SLC7A11	-4.64638	3.87985e-06	0.0213465	0.250591	0.0851845
SLC12A7	-5.80783	8.24579e-09	0.449918	1.0461	0.430091
RAI14	-10.3095	9.2696e-24	1.63054	5.92908	0.275008
ITGA2	-4.70491	2.88821e-06	0.293924	0.77896	0.377329
ESM1	-3.19602	0.00144289	0.0738916	0.625296	0.118171
PDE4D	-10.1422	2.68165e-23	1.52381	4.09102	0.372477
ADAMTS6	-5.28204	1.57953e-07	0.569787	1.68794	0.337563
MAP1B	-8.6481	1.71984e-17	0.646962	2.66785	0.242503
TNPO1	-8.15947	8.55171e-16	0.926108	2.27069	0.407854
ARHGEF28	-8.81069	4.35153e-18	1.13136	2.73641	0.413448
LHFPL2	-6.05382	1.85698e-09	0.986864	2.11348	0.466939
RASGRF2	-8.03921	2.06438e-15	1.67323	3.72222	0.449526
VCAN	-3.45532	0.00056974	0.090312	0.262411	0.344162
STARD4	-5.82744	7.59229e-09	0.111658	0.410165	0.272228
KCNN2	-3.93516	8.73382e-05	0.210181	0.421986	0.498075
SEC24A	-5.36331	9.54407e-08	0.298851	0.604019	0.49477
FAM53C	-5.74685	1.11479e-08	0.152709	0.358156	0.426377
SPRY4	-6.66023	3.96921e-11	0.394089	1.04019	0.378863
GRPEL2	-5.55706	3.30879e-08	0.172414	0.380615	0.452988
SYNPO	-7.79639	1.27417e-14	0.387521	0.944444	0.410316
SPARC	-8.4276	9.82032e-17	7.27586	18.4492	0.394373
RNF145	-10.7718	7.21557e-26	0.640394	1.86643	0.343112
PTTG1	-3.85767	0.000119669	0.0985222	0.289598	0.340203
LCP2	-8.69993	1.01181e-17	0.0541872	0.381797	0.141927
SH3PXD2B	-6.27398	4.67122e-10	0.408867	0.881797	0.463675
DBN1	-7.59502	5.71694e-14	0.164204	0.458629	0.358032
PDLIM7	-10.2399	1.17722e-23	0.270936	0.904255	0.299623
FLT4	-5.4182	7.11906e-08	0.108374	0.265957	0.407488
E2F3	-6.77684	1.81896e-11	0.154351	0.397163	0.388635
HMGA1	-4.63318	3.95703e-06	0.151067	0.346336	0.436188
MCM3	-6.28313	4.44521e-10	0.300493	0.621749	0.483302
TRAM2	-7.22833	7.94788e-13	0.183908	0.473995	0.387996
COL21A1	-5.3393	1.09699e-07	0.650246	1.3487	0.482128
FILIP1	-4.91968	9.78368e-07	0.192118	0.471631	0.407348
TSTD3	-5.66929	1.72747e-08	0.159278	0.353428	0.450665
LAMA4	-8.66801	1.47404e-17	0.479475	1.7565	0.272971
NCOA7	-7.75664	1.80272e-14	3.31691	7.06147	0.46972
NHSL1	-8.13963	8.83483e-16	0.665025	1.68676	0.394261
ABRACL	-8.77151	6.02507e-18	0.197044	0.604019	0.326222
MTHFD1L	-5.5946	2.64848e-08	0.397373	0.913712	0.4349
SYNJ2	-7.45377	1.9963e-13	1.06732	3.50118	0.304847
PDE10A	-6.49831	1.12997e-10	1.48604	3.02955	0.490516
INTS1	-5.17958	2.53819e-07	0.152709	0.307329	0.496893
TTYH3	-6.6323	4.72175e-11	0.223317	0.537825	0.415222
CCZ1	-5.00918	6.17286e-07	0.151067	0.314421	0.480462
RPA3	-5.56592	3.14597e-08	0.223317	0.462175	0.483187
DDX56	-5.25976	1.66687e-07	0.139573	0.294326	0.474212
COL1A2	-2.90264	0.0037843	0.477833	1.513	0.315817
ATP5MF	-8.85164	2.51121e-18	0.702791	1.49054	0.4715
MCM7	-5.60764	2.4845e-08	0.239737	0.5	0.479475
TRIP6	-6.42786	1.7796e-10	0.137931	0.3487	0.395558
SERPINE1	-8.44427	1.16015e-16	1.40722	10.0236	0.140391
ORAI2	-5.68727	1.57168e-08	0.108374	0.269504	0.402126
LAMB1	-10.8853	1.69852e-26	0.622332	2.28842	0.271949
UBE2H	-7.86645	7.82068e-15	3.03777	6.40898	0.473986
CALD1	-7.20309	9.57214e-13	2.36782	5.46217	0.433493
ZYX	-8.91053	1.69802e-18	0.338259	0.951537	0.355488
ANGPT2	-5.39389	8.15346e-08	0.231527	0.574468	0.403029
PRAG1	-4.94368	8.74821e-07	0.147783	0.379433	0.389485
CTSB	-6.04705	1.8815e-09	1.0312	2.12648	0.484933
PSD3	-5.08496	4.15571e-07	0.382594	0.855792	0.447065
ATP6V1B2	-5.3007	1.34801e-07	0.192118	0.426714	0.450227
BMP1	-6.60225	5.66348e-11	0.167488	0.400709	0.417978
BIN3	-4.99857	6.49703e-07	0.17734	0.367612	0.48241
EIF4EBP1	-7.75908	1.69619e-14	0.18555	0.513002	0.361694
FGFR1	-6.77682	1.86743e-11	0.729064	1.64539	0.443095
ADAM9	-7.58439	6.04438e-14	1.22167	2.52837	0.483187
TCIM	-4.65805	3.4919e-06	0.957307	2.07565	0.461208
RP1	-5.18568	2.51271e-07	0.0968801	0.265957	0.364269
FAM110B	-4.39488	1.20653e-05	0.36289	0.756501	0.479695
VCPIP1	-4.49425	7.55372e-06	0.124795	0.264775	0.471323
HEY1	-5.30026	1.3823e-07	0.413793	1.13357	0.365035
CA2	-4.54989	6.09272e-06	0.0804598	0.451537	0.178191
EXT1	-7.84606	8.79781e-15	4.85057	10.6903	0.453736
ATAD2	-3.23716	0.00123836	0.149425	0.300236	0.497692
FBXO32	-4.67616	3.26769e-06	0.121511	0.3026	0.401555
SLC52A2	-4.6316	3.95303e-06	0.129721	0.262411	0.494342
SLC1A1	-6.01895	2.23822e-09	0.326765	0.695035	0.470142
UBAP2	-8.61131	2.23974e-17	1.12972	2.67021	0.423083
RUSC2	-6.16954	9.02621e-10	0.295567	0.653664	0.452169
GBA2	-5.58436	2.80656e-08	0.175698	0.356974	0.492187
ALDH1A1	-6.31311	3.79381e-10	0.165846	0.552009	0.30044
CKS2	-6.68956	3.39027e-11	0.433498	1.06501	0.407035
ZBTB43	-6.9045	7.89406e-12	0.220033	0.58156	0.378349
ENG	-10.9744	8.8022e-27	4.16092	9.8948	0.420516
ITIH5	-5.4096	7.49383e-08	0.36289	0.905437	0.40079
ITGA8	-5.48406	5.32431e-08	0.215107	0.776596	0.276987
SUPV3L1	-5.64494	2.00163e-08	0.187192	0.408983	0.457701
COL13A1	-6.30097	4.27676e-10	0.213465	0.628842	0.339457
UNC5B	-5.13284	3.33966e-07	0.0985222	0.297872	0.330753
ZSWIM8	-6.5777	6.72231e-11	0.229885	0.502364	0.457606
PLAU	-4.37575	1.32293e-05	0.206897	0.491726	0.420756
ACTA2	-3.37547	0.00076616	0.481117	1.67612	0.287041
DNMBP	-6.32879	3.41098e-10	0.546798	1.17494	0.465383
HTRA1	-8.45723	7.28864e-17	0.643678	1.56619	0.410982
PTPRE	-7.0048	4.55764e-12	1.20525	4.10993	0.293254
KCNQ1	-4.17102	3.21248e-05	0.197044	0.413712	0.476284
DCHS1	-6.16771	9.01295e-10	0.233169	0.484634	0.481125
DENND5A	-8.30806	2.44762e-16	1.76026	3.6844	0.477761
MICAL2	-5.6905	1.55385e-08	0.114943	0.29669	0.387416
ZDHHC13	-5.20649	2.20896e-07	0.155993	0.333333	0.46798
LDLRAD3	-6.95513	5.67089e-12	0.349754	1.05792	0.330605
PTPRJ	-4.92441	9.45802e-07	0.26601	0.58747	0.452806
SCGB2A2	-7.44576	1.91686e-13	0.0623974	0.261229	0.238861
EML3	-6.58309	6.44527e-11	0.198686	0.426714	0.46562
ATG2A	-7.03617	3.20137e-12	0.157635	0.432624	0.364371
PPP2R5B	-5.85351	6.02904e-09	0.16092	0.37234	0.432184
PGM2L1	-6.6711	3.76773e-11	0.415435	0.968085	0.429131
PRSS23	-8.93167	1.3122e-18	0.768473	1.80733	0.425198
NOX4	-9.29844	6.53178e-20	0.137931	0.599291	0.230157
MMP1	-5.55589	3.676e-08	0.0574713	1.83806	0.0312673
SLC35F2	-7.00297	3.98019e-12	0.292282	0.700946	0.416983
NNMT	-6.48276	1.25437e-10	0.986864	2.20213	0.448141
TAGLN	-4.89786	1.09043e-06	0.106732	0.327423	0.325977
MPZL2	-10.4658	2.21967e-24	0.126437	0.793144	0.159412
PHLDB1	-6.51457	1.00507e-10	0.311987	0.739953	0.421631
AP002956.1	-8.56652	2.92254e-17	0.932677	2.22695	0.418813
CCDC77	-5.24493	1.79873e-07	0.139573	0.289598	0.481954
CACNA1C	-6.73013	2.79198e-11	0.522167	1.78605	0.292359
C1R	-5.24214	1.87568e-07	0.200328	0.535461	0.374123
MGP	-6.82272	1.38525e-11	3.50082	9.23286	0.37917
ARHGDIB	-6.81974	1.33823e-11	1.06404	2.13357	0.498713
STK38L	-10.0446	8.86552e-23	0.269294	1.03191	0.260965
KLHL42	-5.58591	2.78674e-08	0.208539	0.449173	0.464273
ADCY6	-4.3659	1.35621e-05	0.146141	0.295508	0.494542
TUBA1C	-6.57484	6.98502e-11	0.466338	1.03428	0.450882
FMNL3	-9.44784	1.52209e-20	0.656814	1.68676	0.389394
KRT6B	-11.471	1.75727e-28	0.0131363	0.394799	0.0332734
KRT6C	-8.90171	3.30591e-18	0	0.270686	0
KRT6A	-11.1683	3.93841e-27	0.0180624	0.763593	0.0236545
ITGA5	-8.46968	6.54359e-17	1.02135	2.06856	0.493748
DCD	-9.16588	2.71817e-19	0.428571	1.51418	0.283038
MARS1	-7.95957	3.72135e-15	0.205255	0.599291	0.342496
DUSP6	-7.40543	2.33291e-13	0.428571	1.09456	0.391546
POC1B	-5.57927	2.90018e-08	0.302135	0.605201	0.49923
TXNRD1	-6.11569	1.38451e-09	0.939245	2.78723	0.336981
SH2B3	-7.5958	5.68789e-14	0.704433	1.56383	0.450454
CIT	-3.74114	0.000191628	0.126437	0.265957	0.475402
MLEC	-6.36761	2.72904e-10	0.261084	0.729314	0.357985
HIP1R	-7.14873	1.40508e-12	0.267652	0.604019	0.443118
SLC7A1	-8.55374	3.62259e-17	0.293924	0.978723	0.300314
RGCC	-6.98206	4.94597e-12	0.924466	3.17612	0.291068
DIAPH3	-4.02904	5.95069e-05	0.0952381	0.306147	0.311087
COL4A1	-11.2684	4.99875e-28	2.27094	9.65839	0.235126
COL4A2	-10.2136	1.50878e-23	2.70772	9.19149	0.29459
TFDP1	-6.94997	5.67928e-12	0.318555	0.700946	0.454465
PNP	-7.46069	1.55502e-13	1.22332	2.65603	0.460581
MMP14	-7.19726	1.03759e-12	0.210181	0.544917	0.385711
CDH24	-4.74682	2.2716e-06	0.128079	0.267139	0.479445
NID2	-6.10955	1.40512e-09	0.114943	0.50591	0.227199
DDHD1	-6.43759	1.67082e-10	0.311987	0.695035	0.448879
CDKN3	-3.88807	0.000105611	0.118227	0.254137	0.465208
GPATCH2L	-8.55472	3.06939e-17	0.395731	1.01773	0.388836
VASH1	-5.78991	8.8177e-09	0.17734	0.445626	0.397956
TTC7B	-7.24868	6.9596e-13	0.426929	0.923168	0.462461
LGMN	-7.5164	1.03495e-13	0.712644	1.58156	0.450595
TRAF3	-7.33778	3.636e-13	0.479475	1.08865	0.440429
MTMR10	-7.76964	1.53828e-14	0.269294	0.673759	0.399689
THBS1	-8.29916	3.27125e-16	0.0410509	0.268322	0.152991
MAPKBP1	-7.11569	1.83646e-12	0.45977	1.01418	0.45334
PCLAF	-6.36604	3.15254e-10	0.0114943	0.410165	0.0280235
SMAD6	-5.63693	2.16827e-08	0.10509	0.364066	0.288657
SMAD3	-7.64511	4.25756e-14	1.26765	3.05319	0.415189
ARID3B	-6.09008	1.49633e-09	0.215107	0.535461	0.401723
CYP1A1	-4.51541	7.0651e-06	0.0722496	0.374704	0.192818
DNAJA4	-4.46883	8.58121e-06	0.159278	0.420804	0.378508
ADAMTS7	-7.02179	3.46872e-12	0.0952381	0.299054	0.318464
FANCI	-4.39985	1.17037e-05	0.118227	0.267139	0.442565
TMEM8A	-5.61142	2.40502e-08	0.165846	0.349882	0.474005
MAPK8IP3	-7.61659	4.97865e-14	0.270936	0.644208	0.420572
TNFRSF12A	-8.07867	1.67714e-15	0.106732	0.419622	0.254354
IL32	-5.72767	1.2464e-08	1.10181	2.37707	0.463515
UBALD1	-6.96708	5.0615e-12	0.123153	0.352246	0.349621
SNN	-4.35905	1.39931e-05	0.136289	0.282506	0.482429
NOMO1	-8.10533	1.18124e-15	0.16092	0.456265	0.352689
FBRS	-6.09838	1.3832e-09	0.249589	0.50591	0.493347
ZNF267	-5.80915	7.77185e-09	0.642036	1.29551	0.495586
MMP2	-3.59651	0.00033344	0.251232	0.56974	0.440958
FHOD1	-8.5814	2.77658e-17	0.0952381	0.367612	0.259072
CDYL2	-11.4341	1.49404e-28	0.0541872	0.527187	0.102786
CDH13	-9.08866	4.01199e-19	5.06076	11.1537	0.45373
TAF1C	-5.61643	2.33814e-08	0.159278	0.336879	0.472803
COTL1	-6.84178	1.2086e-11	0.775041	1.76241	0.439762
C16orf74	-7.6034	6.7146e-14	0.090312	0.469267	0.192453
CYBA	-5.35568	9.90748e-08	0.307061	0.6513	0.471458
RFLNB	-7.66111	4.12634e-14	0.305419	1.17376	0.260206
NUP88	-5.75617	1.04958e-08	0.224959	0.463357	0.485498
TMEM88	-5.93939	3.70949e-09	0.121511	0.356974	0.340391
CHD3	-5.11195	3.61306e-07	0.121511	0.289598	0.419584
TOM1L2	-7.33407	3.90334e-13	0.510673	1.19267	0.428176
NLK	-11.4953	4.06365e-29	0.845649	2.73286	0.309437
SSH2	-7.5777	6.44071e-14	1.4532	2.99764	0.484783
MYO1D	-7.93536	4.24527e-15	1.08703	2.40544	0.451904
CSF3	-4.03558	5.79181e-05	1.45977	3.62175	0.403057
TOP2A	-3.66818	0.000255942	0.091954	0.378251	0.243103
KRT14	-7.04924	3.23192e-12	1.04598	3.29905	0.317054
KRT16	-14.5321	6.30633e-43	0.0197044	1.13712	0.0173284
KRT17	-10.2904	9.24476e-24	0.0640394	0.368794	0.173645
JUP	-6.17859	8.47876e-10	0.376026	0.763593	0.492443
PLEKHM1	-5.21854	2.09587e-07	0.218391	0.462175	0.472528
COL1A1	-2.71044	0.00684146	0.359606	1.22813	0.292807
NME1	-5.2887	1.43887e-07	0.272578	0.549645	0.495916
VMP1	-11.2447	7.77511e-28	2.90312	9.83924	0.295055
TUBD1	-3.31588	0.000943768	0.231527	0.483452	0.478904
TANC2	-4.58399	4.95654e-06	0.226601	0.464539	0.487798
KPNA2	-6.17431	8.78591e-10	0.34647	0.768322	0.450944
KCNJ2	-3.23196	0.00126384	0.147783	0.497636	0.296971
CCDC137	-5.28689	1.4371e-07	0.144499	0.300236	0.481285
HGS	-6.57614	6.74824e-11	0.228243	0.490544	0.465286
MAFG	-6.96436	5.14775e-12	0.464696	1.07092	0.433922
TYMS	-4.49742	7.6784e-06	0.131363	0.514184	0.255478
RAB12	-7.16302	1.32074e-12	0.786535	1.65721	0.474614
MTCL1	-7.49299	1.31362e-13	0.0771757	0.3026	0.255042
RAB31	-5.08744	4.1358e-07	0.229885	0.568558	0.40433
APCDD1	-4.931	9.39609e-07	0.0968801	0.367612	0.263539
SPIRE1	-7.92812	5.08837e-15	0.295567	0.852246	0.346809
NPC1	-7.94872	4.50415e-15	0.256158	0.799054	0.320576
DTNA	-5.99256	2.66421e-09	0.187192	0.540189	0.346531
PMAIP1	-6.4959	1.28664e-10	0.316913	0.966903	0.327761
SERPINB4	-8.09559	1.98071e-15	0	0.264775	0
ARID3A	-4.81889	1.60368e-06	0.133005	0.301418	0.441263
PIP5K1C	-6.70581	2.87941e-11	0.269294	0.580378	0.463997
DAPK3	-10.4481	1.65318e-24	0.591133	1.71749	0.344183
SH3GL1	-7.20809	9.27482e-13	0.469622	0.997636	0.470735
SEMA6B	-8.42123	8.99853e-17	0.444992	1.09929	0.404799
INSR	-6.77212	2.07832e-11	0.914614	3.99527	0.228924
TRMT1	-5.76933	9.7534e-09	0.110016	0.254137	0.432902
MYO9B	-8.12252	1.12795e-15	0.489327	1.27541	0.383661
MAP1S	-8.27853	3.40664e-16	0.0968801	0.37234	0.260192
PPP1R14A	-2.72244	0.00655843	0.149425	0.308511	0.484344
MARK4	-6.48841	1.22343e-10	0.298851	0.683215	0.437418
VASP	-8.73353	6.84311e-18	0.789819	1.75768	0.449353
MBOAT7	-5.21282	2.13866e-07	0.170772	0.356974	0.478387
PPP6R1	-6.60369	5.62182e-11	0.200328	0.463357	0.432341
SMOX	-4.6178	4.2212e-06	0.141215	0.297872	0.474079
RASSF2	-6.19527	7.81007e-10	0.213465	0.530733	0.402207
PCNA	-5.5213	4.24412e-08	0.310345	0.750591	0.413467
BMP2	-3.50423	0.000475145	0.436782	0.94208	0.463635
TGM2	-5.23781	1.86569e-07	0.159278	0.411348	0.387209
PREX1	-6.47508	1.33661e-10	0.316913	0.747045	0.424222
PTPN1	-6.14269	1.07351e-09	0.323481	0.787234	0.410908
ARFGAP1	-6.56275	7.37748e-11	0.0935961	0.250591	0.373501
DNAJC5	-7.93685	4.27904e-15	0.208539	0.56974	0.366024
NRIP1	-5.65033	1.95685e-08	0.20197	0.462175	0.437
DONSON	-4.36325	1.37334e-05	0.136289	0.27305	0.499136
COL6A1	-3.21117	0.00135619	0.513957	1.11229	0.46207
IL17RA	-4.98598	6.90715e-07	0.159278	0.321513	0.4954
TXNRD2	-3.55907	0.000386929	0.1133	0.257683	0.439689
SLC35E4	-5.20975	2.19753e-07	0.164204	0.361702	0.453975
PISD	-5.39517	8.11255e-08	0.256158	0.515366	0.49704
LGALS1	-8.79023	4.67715e-18	2.61084	10.0307	0.260284
PDGFB	-7.70712	2.69503e-14	0.558292	1.41135	0.395574
CERK	-7.53057	9.2432e-14	0.261084	0.62766	0.415964
BMX	-4.82794	1.53105e-06	0.213465	0.431442	0.49477
NHS	-4.52762	6.49683e-06	0.328407	0.679669	0.483187
KDM5C	-7.8932	6.39033e-15	0.192118	0.548463	0.350285
STARD8	-5.3143	1.23997e-07	0.18555	0.373522	0.496757
GCNA	-5.9631	3.12183e-09	0.220033	0.513002	0.428912
SRPX2	-6.34254	3.03314e-10	0.121511	0.390071	0.311509
SYTL4	-4.8914	1.11351e-06	0.182266	0.367612	0.49581
PLS3	-8.64046	1.51178e-17	3.02299	6.38416	0.473514
APLN	-4.45399	9.55058e-06	0.00985222	0.27896	0.0353177
BGN	-3.8213	0.000139196	0.187192	0.453901	0.412408
ARHGAP4	-6.2306	6.43965e-10	0.101806	0.336879	0.302204
FLNA	-9.62512	3.2343e-21	1.18062	2.60284	0.453591

## Sheet: End_Lym_CtrlPsor_DEG_SigDownGen
	End_Lym_Stat	End_Lym_pVal	End_Lym_ctrlMean	End_Lym_psorMean	End_Lym_MeanDIF
DVL1	3.47851	0.000598631	0.272152	0.0769231	3.53797
GNB1	4.28964	2.73138e-05	5.10127	2.02564	2.51835
RPL22	5.18312	5.09327e-07	6.77215	2.37607	2.85015
CAMTA1	3.81165	0.000183188	2.36076	1.03419	2.28272
ERRFI1	3.20976	0.00156931	1.29114	0.367521	3.5131
RERE	4.54575	9.16716e-06	5.81013	2.7265	2.13099
SLC25A33	2.80354	0.00547581	0.481013	0.162393	2.96203
LZIC	3.49378	0.00056451	0.436709	0.162393	2.68921
UBE4B	2.87513	0.00437992	1.10127	0.487179	2.26049
KIF1B	3.03754	0.00262137	2.50633	1.21368	2.06507
PEX14	3.00948	0.00291173	0.43038	0.17094	2.51772
EXOSC10	3.19125	0.0015873	0.613924	0.282051	2.17664
AGTRAP	3.14375	0.00186819	0.582278	0.239316	2.43309
SPEN	4.18778	4.22702e-05	1.06962	0.282051	3.79229
EPHA2	3.32312	0.00105136	0.746835	0.273504	2.73062
SZRD1	2.62882	0.00905533	0.411392	0.205128	2.00554
AKR7A2	2.9373	0.00360046	0.493671	0.239316	2.06284
HP1BP3	4.34345	2.22006e-05	3.16456	1.2735	2.48492
ECE1	3.26572	0.00126654	2.24684	1.07692	2.08635
LUZP1	4.13451	5.48666e-05	3.06329	0.940171	3.25823
RPL11	4.97352	1.30908e-06	40.9114	16.5812	2.46734
PITHD1	3.75488	0.000218899	0.632911	0.247863	2.55347
PNRC2	3.59567	0.000406138	0.962025	0.316239	3.04208
CLIC4	3.20851	0.00150146	1.72785	0.521368	3.31407
MACO1	3.32486	0.00105152	0.924051	0.376068	2.45713
STMN1	3.25858	0.00129026	1.89873	0.820513	2.31408
SFN	3.73667	0.000229152	0.924051	0.444444	2.07911
NUDC	3.25508	0.0013058	0.658228	0.264957	2.48428
WDTC1	3.35233	0.000960246	0.525316	0.136752	3.84138
WASF2	3.71253	0.000265897	3.55696	1.7094	2.08082
AHDC1	3.07785	0.00236388	0.740506	0.299145	2.47541
RPA2	2.74666	0.00645991	0.329114	0.145299	2.26508
TAF12	3.12385	0.00199429	0.455696	0.188034	2.42348
LAPTM5	4.07766	6.19159e-05	4.24051	1.87179	2.26548
KHDRBS1	3.58266	0.00042793	2.17722	0.880342	2.47315
RBBP4	2.94686	0.0035067	0.632911	0.307692	2.05696
S100PBP	2.79394	0.00560639	0.493671	0.205128	2.40665
RNF19B	4.04754	7.91261e-05	1.23418	0.162393	7.59993
SMIM12	2.76969	0.00606055	0.601266	0.264957	2.26929
AGO3	3.62195	0.000377109	2.22152	0.683761	3.24897
RLF	3.66729	0.00030609	0.85443	0.307692	2.7769
FOXJ3	3.60736	0.000381065	1.88608	0.923077	2.04325
YBX1	4.1082	5.78888e-05	9.26582	3.76068	2.46387
ELOVL1	3.10425	0.00214208	0.765823	0.350427	2.1854
RNF220	3.07996	0.00230569	0.329114	0.119658	2.75045
RPS8	4.62233	6.44773e-06	45.443	18.5983	2.4434
PLK3	3.08083	0.00236222	0.506329	0.128205	3.94937
BTBD19	4.17809	4.20564e-05	0.316456	0.0683761	4.62816
ZSWIM5	3.23487	0.00139506	0.753165	0.282051	2.67031
MKNK1	2.84484	0.00481684	0.373418	0.153846	2.42722
TRABD2B	2.59966	0.00996265	0.341772	0.111111	3.07595
AGBL4	4.95989	1.54532e-06	1.67722	0.478632	3.50418
BEND5	3.50539	0.000562671	0.253165	0.0512821	4.93671
ELAVL4	4.56308	8.61942e-06	0.35443	0.034188	10.3671
RNF11	2.77062	0.00600446	1.06329	0.521368	2.03943
ZFYVE9	3.71207	0.000254032	0.670886	0.273504	2.45293
PRPF38A	2.62462	0.00934305	0.373418	0.128205	2.91266
LRRC42	2.97303	0.00328842	0.259494	0.0769231	3.37342
DAB1	3.10049	0.00218583	0.297468	0.0769231	3.86709
JUN	3.22342	0.00152572	1.58228	0.307692	5.14241
PATJ	2.70552	0.00733639	0.759494	0.376068	2.01956
USP1	3.33831	0.000995036	0.575949	0.205128	2.80775
CACHD1	3.05491	0.00252214	0.462025	0.162393	2.8451
RAVER2	3.17431	0.00173275	0.272152	0.0598291	4.54882
AK4	4.47713	1.20188e-05	0.708861	0.162393	4.36509
GADD45A	3.27794	0.00123373	1.10759	0.410256	2.69976
NEGR1	3.0678	0.00245946	0.297468	0.0769231	3.86709
CRYZ	3.3331	0.000995588	0.265823	0.0769231	3.4557
TYW3	3.24132	0.00137652	0.386076	0.128205	3.01139
NEXN	2.84146	0.0048512	0.518987	0.196581	2.64007
SELENOF	4.07157	6.31885e-05	2.00633	0.923077	2.17352
GTF2B	3.45634	0.000664698	0.56962	0.188034	3.02934
ZNF644	3.19665	0.00159931	1.05696	0.478632	2.2083
TGFBR3	3.83559	0.000163548	4.31646	2	2.15823
RPL5	5.54183	8.99742e-08	26.1013	8.67521	3.00872
MTF2	2.71259	0.00719702	1.12658	0.529915	2.12597
CNN3	4.28698	2.59123e-05	4.79114	2.16239	2.21567
SNX7	2.97404	0.0032648	0.556962	0.213675	2.60658
WDR47	3.05071	0.00250966	0.474684	0.162393	2.92305
ATP5PB	3.17288	0.00172541	1.32278	0.649573	2.03639
RAP1A	4.17253	4.48205e-05	3.33544	1.28205	2.60165
CTTNBP2NL	3.93559	0.000110913	1.25316	0.452991	2.76642
WNT2B	2.75187	0.00641315	0.310127	0.0940171	3.29862
ST7L	3.12751	0.00197688	0.436709	0.188034	2.3225
SLC16A1	4.74019	4.47272e-06	0.601266	0.0683761	8.79351
MAGI3	3.12371	0.00204937	1.82278	0.786325	2.31811
RSBN1	3.30479	0.00110039	0.392405	0.128205	3.06076
DENND2C	3.80581	0.000183221	0.525316	0.136752	3.84138
CSDE1	3.22271	0.00148705	3.21519	1.51282	2.1253
SRGAP2C	3.27984	0.00120792	1.29747	0.623932	2.0795
SRGAP2B	4.17246	4.42619e-05	0.803797	0.247863	3.24291
TXNIP	4.79364	3.41392e-06	11.1772	3.23077	3.45961
ANP32E	3.9303	0.000112732	1.01899	0.358974	2.83861
APH1A	3.70343	0.000265974	0.993671	0.376068	2.64226
PRPF3	3.1847	0.00162669	0.550633	0.247863	2.22152
RPRD2	3.10664	0.0021207	1.10759	0.538462	2.05696
MCL1	3.63721	0.000331764	1.65823	0.709402	2.3375
ENSA	4.25211	3.17377e-05	2.17722	0.846154	2.57307
ARNT	3.1133	0.0020844	0.506329	0.196581	2.57567
PIP5K1A	2.90331	0.00405759	0.506329	0.213675	2.36962
PI4KB	2.73288	0.00675587	0.493671	0.222222	2.22152
POGZ	3.4511	0.000665373	1.67722	0.794872	2.11004
S100A10	4.9905	1.28193e-06	47.2342	18.5983	2.53971
S100A6	4.47797	1.19258e-05	52.8291	24.1709	2.18565
S100A4	3.23502	0.00138387	23.6646	9.59829	2.4655
GATAD2B	3.52638	0.000501205	1.92405	0.948718	2.02805
RPS27	5.54639	8.53077e-08	43.4937	15.5214	2.80218
NUP210L	2.75636	0.00631335	0.360759	0.111111	3.24684
C1orf43	3.62517	0.000350595	1.46835	0.692308	2.12096
KCNN3	3.67559	0.000299594	1.5443	0.598291	2.58119
EFNA1	4.04957	7.19441e-05	1.91139	0.777778	2.4575
SLC50A1	2.81047	0.00540914	0.443038	0.179487	2.46835
ASH1L	3.82676	0.000179713	2.92405	1.04274	2.80421
YY1AP1	3.39808	0.000809051	0.765823	0.273504	2.80004
KIRREL1	2.64891	0.00854923	0.518987	0.205128	2.53006
DCAF8	2.60763	0.0097467	0.449367	0.205128	2.19066
FCGR2A	4.44726	1.4577e-05	0.683544	0.145299	4.70439
ATF6	3.07241	0.0023895	2.41772	1.1453	2.111
CREG1	4.78416	3.44989e-06	0.892405	0.230769	3.86709
PRDX6	4.26808	2.83579e-05	1.93671	0.769231	2.51772
CACYBP	3.14326	0.00190061	1	0.401709	2.48936
RASAL2	3.55757	0.000457467	2.55696	1.17094	2.18368
TOR1AIP1	3.56255	0.000462344	0.5	0.111111	4.5
CEP350	3.39404	0.000811958	1.22785	0.598291	2.05226
XPR1	2.66704	0.00823085	1.11392	0.521368	2.13654
GLUL	3.24287	0.00133607	3.17722	1.4188	2.23936
RGS16	3.06859	0.00247731	9.18354	1.53846	5.9693
LAMC1	3.81169	0.000187545	4.53797	1.71795	2.64151
SMG7	3.25394	0.00131128	1.61392	0.709402	2.27505
C1orf21	4.12907	4.89998e-05	2.98734	1.16239	2.56999
EDEM3	2.76782	0.00608998	0.860759	0.401709	2.14274
HMCN1	4.81061	2.87924e-06	1.37975	0.384615	3.58734
CDC73	3.87931	0.000138186	1.20886	0.512821	2.35728
CAMSAP2	4.92236	1.84927e-06	2.56329	0.74359	3.44718
TMEM9	2.79336	0.00559847	0.297468	0.119658	2.48599
RNPEP	2.81736	0.0052574	0.272152	0.0940171	2.89471
PPP1R12B	2.80107	0.00561724	1.34177	0.538462	2.49186
KDM5B	2.87228	0.00446656	0.981013	0.470085	2.08688
BTG2	5.12675	7.84921e-07	2.15823	0.350427	6.15885
PRELP	2.69352	0.00783047	0.462025	0.017094	27.0285
ATP2B4	4.35636	2.07295e-05	2.43671	0.726496	3.35406
NFASC	2.95913	0.00337418	0.392405	0.17094	2.29557
RBBP5	2.83439	0.00493473	0.398734	0.119658	3.33228
NUCKS1	4.24165	3.24284e-05	4.37975	1.95726	2.23769
MAPKAPK2	2.71867	0.00697811	1.05696	0.418803	2.52377
CD55	4.32512	2.45894e-05	2.03797	0.598291	3.40633
CD46	3.48567	0.000580417	1.62025	0.777778	2.08318
DTL	3.64728	0.000317683	0.683544	0.282051	2.42348
PACC1	3.46324	0.000661937	0.316456	0.0598291	5.28933
NENF	3.0044	0.00292622	0.607595	0.25641	2.36962
ATF3	3.57606	0.000453216	1.73418	0.222222	7.8038
TGFB2	3.76761	0.000216977	1.25316	0.290598	4.31236
IARS2	3.40047	0.000790213	0.962025	0.452991	2.12372
MARK1	3.05984	0.00245223	0.702532	0.324786	2.16306
C1orf115	3.37205	0.000865745	0.582278	0.239316	2.43309
2020-03-02	3.58168	0.000417888	0.575949	0.196581	2.92983
TP53BP2	3.54697	0.000480648	0.626582	0.188034	3.33228
EPHX1	3.99288	8.61831e-05	2.46203	1.16239	2.11807
SDE2	2.74268	0.00651033	0.278481	0.102564	2.71519
ITPKB	3.26287	0.00129997	1.29747	0.555556	2.33544
GJC2	3.39945	0.00078527	1.24051	0.521368	2.37933
C1orf198	2.74777	0.00646425	0.683544	0.316239	2.16148
NTPCR	3.57945	0.000409499	0.677215	0.282051	2.40104
TOMM20	3.68932	0.000285868	3.1519	1.42735	2.20822
ARID4B	4.45367	1.49203e-05	4.77215	1.33333	3.57911
ERO1B	3.2028	0.00161141	1.4557	0.333333	4.36709
EFCAB2	3.45716	0.000652683	1.20253	0.495726	2.4258
CNST	3.86716	0.000147174	1.71519	0.623932	2.749
TMEM18	2.70308	0.00734674	0.639241	0.316239	2.02138
RPS7	4.65177	5.53782e-06	23.6203	10.3248	2.28772
DCDC2C	3.95155	0.000111043	0.278481	0.034188	8.14557
ID2	3.19785	0.00165191	4.63291	0.880342	5.26263
ITGB1BP1	3.57445	0.000426381	1.96203	0.948718	2.06808
YWHAQ	3.69558	0.000274878	2.61392	1.23932	2.10917
HPCAL1	3.69278	0.000285629	1.14557	0.418803	2.73534
ODC1	2.70774	0.00732669	1.60759	0.615385	2.61234
SLC66A3	3.96511	0.000100914	0.721519	0.230769	3.12658
ROCK2	3.8279	0.000175751	3.97468	1.60684	2.47361
LRATD1	5.52392	1.18753e-07	0.689873	0.0512821	13.4525
DDX1	3.88048	0.000135491	1.01899	0.452991	2.24946
MYCN	3.58067	0.000427092	0.544304	0.145299	3.74609
KLHL29	3.51283	0.000536428	0.886076	0.350427	2.52856
ITSN2	3.56287	0.000462176	2.13291	0.863248	2.4708
NCOA1	3.1588	0.0018377	2.5443	1.08547	2.34396
DNAJC27	3.35681	0.000959043	0.297468	0.0512821	5.80063
HADHB	3.10943	0.0021105	1.14557	0.547009	2.09424
PPP1CB	4.00353	8.67377e-05	0.71519	0.205128	3.48655
YPEL5	2.71694	0.00711098	0.993671	0.470085	2.11381
GALM	4.72437	4.50577e-06	1.00633	0.188034	5.35184
MORN2	3.44173	0.000691141	0.297468	0.0769231	3.86709
CDKL4	2.61119	0.00962795	0.310127	0.119658	2.59177
PLEKHH2	3.06769	0.00249706	0.278481	0.042735	6.51646
PRKCE	3.36467	0.000908014	3.50633	1.7094	2.0512
EPAS1	3.29186	0.00117569	1.93671	0.871795	2.22152
MSH6	3.53505	0.000489398	0.677215	0.247863	2.73221
FBXO11	4.62254	7.17655e-06	4.13924	0.888889	4.65665
SPTBN1	3.88379	0.000139548	9.41139	4.02564	2.33786
RTN4	4.76379	3.79818e-06	6.63924	2.11111	3.1449
RPS27A	5.39071	1.84731e-07	49.0127	18.0855	2.71006
CFAP36	3.66791	0.000304376	1.05696	0.418803	2.52377
REL	3.07922	0.00229488	2.47468	0.820513	3.01602
PEX13	3.35598	0.000906005	0.291139	0.111111	2.62025
CCT4	4.84478	2.47999e-06	1.49367	0.478632	3.12071
EHBP1	4.68371	5.02789e-06	2	0.641026	3.12
UGP2	3.43474	0.00072268	4.4557	1.83761	2.42473
LGALSL	3.12851	0.00205809	0.367089	0.0512821	7.15823
SERTAD2	3.96661	0.000105747	1.79747	0.478632	3.75542
CEP68	2.96876	0.0033044	0.892405	0.418803	2.13084
RAB1A	3.45223	0.000669997	2.15823	1.05983	2.03639
SPRED2	3.2814	0.00120831	0.955696	0.358974	2.6623
GFPT1	3.94171	0.000115548	0.468354	0.0854701	5.47975
NFU1	2.84936	0.0047531	0.525316	0.239316	2.19507
SNRNP27	2.82724	0.00510259	0.341772	0.136752	2.49921
PCBP1	3.05802	0.0025314	3.05063	1.50427	2.02798
PCYOX1	4.04568	7.68123e-05	1.18987	0.376068	3.16398
TET3	2.66417	0.00835614	0.5	0.17094	2.925
RTKN	3.17896	0.00168422	0.392405	0.145299	2.70067
TCF7L1	3.33502	0.000983665	2.13924	1.05128	2.03489
KDM3A	3.1434	0.00190489	0.481013	0.179487	2.67993
CHMP3	4.23642	3.4533e-05	1.58228	0.521368	3.03486
KRCC1	3.04397	0.00260853	0.259494	0.0854701	3.03608
TMEM127	2.70416	0.00730579	0.392405	0.179487	2.18626
CNNM4	3.49469	0.000582235	0.297468	0.0598291	4.97197
TBC1D8	3.75637	0.000224352	2.20253	0.888889	2.47785
NCK2	3.21332	0.0014861	0.626582	0.282051	2.22152
LIMS1	4.29551	2.63821e-05	7.06962	3.17949	2.22351
MERTK	3.29767	0.00112348	0.594937	0.179487	3.31465
SLC20A1	2.94394	0.00366225	0.563291	0.136752	4.11907
CCDC93	3.11752	0.00206032	0.588608	0.205128	2.86946
INSIG2	2.67454	0.00797881	0.493671	0.239316	2.06284
RALB	3.16179	0.00176213	0.531646	0.247863	2.14491
HS6ST1	3.31722	0.00105834	0.417722	0.128205	3.25823
MZT2B	4.11706	5.33139e-05	3.37975	1.60684	2.10335
CCDC115	4.77465	3.20684e-06	0.56962	0.145299	3.92033
MZT2A	2.9952	0.00303793	1.02532	0.504274	2.03325
ACVR2A	3.21355	0.00149971	0.822785	0.358974	2.29204
STAM2	3.25768	0.00127307	0.348101	0.136752	2.54549
GALNT13	3.12277	0.00208095	0.436709	0.0683761	6.38687
NR4A2	3.59096	0.000429954	1.27215	0.162393	7.83378
PKP4	2.99069	0.00306295	1.6962	0.82906	2.04594
PSMD14	2.89636	0.00410333	0.993671	0.487179	2.03964
COBLL1	3.56234	0.000440694	1.51899	0.675214	2.24964
KLHL23	2.79087	0.0057047	0.335443	0.128205	2.61646
CYBRD1	4.00655	8.66823e-05	0.71519	0.17094	4.18386
ITGA6	3.26869	0.00122962	2.28481	1.13675	2.00995
WIPF1	2.76056	0.0062109	0.272152	0.111111	2.44937
HOXD10	3.03999	0.00263238	0.525316	0.196581	2.67226
HOXD3	2.73072	0.00673717	0.335443	0.162393	2.06562
NFE2L2	3.57655	0.000427986	2.51899	1.12821	2.23274
OSBPL6	3.04448	0.00255941	0.721519	0.25641	2.81392
PJVK	3.0307	0.00268264	0.462025	0.196581	2.3503
TTN	3.49886	0.000591431	0.405063	0.0683761	5.92405
GULP1	3.95223	0.000111505	0.297468	0.034188	8.70095
SLC40A1	2.97912	0.00323827	0.708861	0.282051	2.51323
ASNSD1	3.66084	0.000314027	0.379747	0.102564	3.70253
GLS	3.35698	0.000952305	3.24051	1.5641	2.0718
CAVIN2	5.17139	6.60803e-07	5.37975	0.923077	5.82806
COQ10B	4.10496	5.44387e-05	1.05696	0.290598	3.63719
RFTN2	2.81246	0.00532802	0.575949	0.239316	2.40665
SPATS2L	3.87348	0.000140875	0.803797	0.273504	2.93888
FAM117B	3.41388	0.000761584	0.677215	0.188034	3.60155
CYP20A1	2.98714	0.00308201	0.898734	0.435897	2.0618
PARD3B	3.9738	9.38691e-05	3.10759	1.52137	2.04263
NRP2	4.21365	3.62784e-05	5.11392	2.17094	2.35563
INO80D	4.73968	4.31951e-06	1.51266	0.367521	4.11584
KANSL1L	3.38932	0.000850259	1.38608	0.487179	2.8451
BARD1	2.92936	0.00371887	0.335443	0.136752	2.45293
RPL37A	4.9469	1.52597e-06	42.5127	17.0256	2.49698
TNS1	3.94942	0.000108139	1.98101	0.811966	2.43977
TMBIM1	4.00655	8.24324e-05	1.03797	0.410256	2.53006
CUL3	3.17424	0.00170835	2.05696	1	2.05696
MFF	4.46021	1.29593e-05	0.778481	0.264957	2.93814
ARMC9	3.62282	0.00035583	0.670886	0.264957	2.53205
PDE6D	3.39134	0.000813936	0.5	0.162393	3.07895
COPS8	2.94764	0.00350444	0.677215	0.324786	2.08511
LRRFIP1	4.53095	1.02904e-05	5.24051	1.88889	2.77439
ILKAP	2.9243	0.00376789	0.550633	0.25641	2.14747
PER2	3.79258	0.00019484	0.367089	0.0769231	4.77215
TRAF3IP1	3.49956	0.000563675	0.259494	0.0683761	3.79509
MTERF4	2.66939	0.00807435	0.297468	0.136752	2.17524
FARP2	2.90394	0.00400032	0.702532	0.333333	2.10759
BHLHE40	3.09467	0.00227849	2.02532	0.487179	4.15723
LMCD1	2.83675	0.00500109	0.462025	0.179487	2.57414
SETD5	3.09203	0.0022355	2.72152	1.34188	2.02814
CAMK1	3.62885	0.000347419	0.531646	0.205128	2.59177
PPARG	3.26746	0.00127969	2.37975	1.05128	2.26366
RAF1	2.87944	0.00436978	1.22152	0.606838	2.01293
RPL32	4.93096	1.57887e-06	49.8354	21.2222	2.34827
FGD5	3.06416	0.002421	1.37342	0.683761	2.00862
RAB5A	3.38563	0.000837974	1.31646	0.623932	2.10994
UBE2E1	3.06502	0.0024074	2.05696	0.991453	2.07469
RPL15	3.97885	9.27871e-05	23.1646	10.9573	2.11408
NR1D2	3.96161	9.84846e-05	1.76582	0.717949	2.45954
THRB	4.45933	1.34262e-05	1.13924	0.307692	3.70253
DYNC1LI1	3.32989	0.000996759	0.78481	0.350427	2.23958
CRTAP	3.18801	0.00164844	1.82911	0.794872	2.30114
UBP1	3.54952	0.000476826	0.544304	0.17094	3.18418
GOLGA4	3.66283	0.000316166	2.1962	0.948718	2.31492
ACAA1	2.83956	0.00487759	0.443038	0.205128	2.15981
OXSR1	2.85592	0.00462257	0.873418	0.393162	2.22152
WDR48	3.28009	0.0012138	0.506329	0.179487	2.82098
CSRNP1	3.57618	0.000451692	0.575949	0.0854701	6.73861
RPSA	4.77576	3.2514e-06	10.7468	4.09402	2.62501
RPL14	4.07343	6.38721e-05	18.7342	9.04274	2.07174
ZNF621	3.00744	0.00288306	0.468354	0.188034	2.49079
ULK4	2.90131	0.00409264	1.21519	0.555556	2.18734
TRAK1	4.99069	1.34083e-06	1.98734	0.564103	3.52301
SEC22C	3.09658	0.00219334	0.56962	0.25641	2.22152
ABHD5	2.74789	0.00647403	0.582278	0.230769	2.52321
ALS2CL	2.92532	0.00375399	0.322785	0.128205	2.51772
SETD2	3.23847	0.00137923	1.77848	0.880342	2.02022
MAP4	3.60174	0.000389814	2.31013	1.15385	2.00211
PRKAR2A	3.49633	0.00057741	1.06329	0.418803	2.53888
DALRD3	3.16704	0.00173353	0.291139	0.102564	2.83861
RHOA	3.85938	0.00014984	5.01899	2.4188	2.07499
RASSF1	3.49022	0.000566449	0.632911	0.25641	2.46835
ABHD14B	4.28738	2.92468e-05	0.727848	0.136752	5.32239
RPL29	4.56971	7.92707e-06	25.8291	11.4615	2.25355
DUSP7	2.73357	0.00691878	0.278481	0.042735	6.51646
WDR82	2.89427	0.00416867	0.64557	0.290598	2.22152
NISCH	3.35376	0.000943369	0.373418	0.111111	3.36076
SELENOK	3.51431	0.000521737	1.58861	0.752137	2.11213
APPL1	3.24535	0.00134531	1.29114	0.632479	2.0414
SLMAP	3.11781	0.00203695	1.21519	0.581197	2.09084
FLNB	3.38656	0.00083175	2.34177	1.12821	2.07566
ABHD6	3.32017	0.00106173	0.550633	0.128205	4.29494
PXK	3.17152	0.00174568	0.791139	0.333333	2.37342
ARL6IP5	3.99791	8.99713e-05	0.734177	0.196581	3.73473
MITF	4.26227	3.10752e-05	2.13924	0.57265	3.73569
FOXP1	3.42692	0.00074613	4.65823	2.05128	2.27089
RYBP	4.26673	2.95075e-05	1.74684	0.529915	3.29645
ZNF717	2.81298	0.00537304	0.322785	0.0940171	3.43326
ROBO1	3.30484	0.00111312	0.329114	0.102564	3.20886
ARL13B	3.12449	0.00202691	0.968354	0.333333	2.90506
MTRNR2L12	4.04917	7.30538e-05	84.8544	40.1453	2.11368
TOMM70	3.17947	0.00169722	0.367089	0.102564	3.57911
ABI3BP	3.79992	0.000185316	3.60127	1.53846	2.34082
PCNP	3.61851	0.000364518	1.84177	0.880342	2.09211
RPL24	5.18048	5.22477e-07	25.7342	9.88889	2.60233
NFKBIZ	2.98465	0.00325247	2.70253	0.623932	4.33145
PHLDB2	3.64948	0.000347836	3.11392	0.863248	3.60722
ATG3	3.06488	0.00243755	0.778481	0.376068	2.07005
CCDC80	3.41608	0.000741985	1.39873	0.555556	2.51772
NAA50	3.31489	0.00107258	0.911392	0.393162	2.31811
ZBTB20	3.83512	0.000168678	8.84177	4.35043	2.03239
STXBP5L	3.23252	0.00142012	0.272152	0.0769231	3.53797
HEG1	2.71245	0.00711745	0.867089	0.384615	2.25443
SNX4	3.098	0.00216822	0.727848	0.358974	2.02758
KLF15	3.41606	0.000754059	0.721519	0.290598	2.48287
ZXDC	2.76339	0.00615183	0.607595	0.299145	2.0311
MGLL	3.54508	0.000468815	1.67722	0.752137	2.22993
CNBP	4.80577	2.9114e-06	4.44937	1.80342	2.46718
IFT122	2.85019	0.00474761	1.01899	0.470085	2.16766
CDV3	3.53613	0.000494683	1.82278	0.820513	2.22152
ANAPC13	2.65122	0.00857542	0.563291	0.264957	2.12597
MRAS	3.04394	0.0026217	0.544304	0.162393	3.35177
CEP70	3.44079	0.000691283	0.43038	0.153846	2.79747
SLC25A36	2.90902	0.00400173	1.00633	0.444444	2.26424
RASA2	3.25711	0.00131583	1.53797	0.666667	2.30696
TFDP2	3.96931	9.84824e-05	1.20886	0.478632	2.52566
DIPK2A	3.17705	0.0017178	0.506329	0.145299	3.48474
TM4SF18	3.02854	0.00272871	2.48101	1.22222	2.02992
TM4SF1	4.03993	7.3105e-05	12.6519	5.76923	2.193
WWTR1	3.91029	0.000126727	8.3481	3.36752	2.479
RNF13	3.70536	0.000261953	0.822785	0.324786	2.53331
TSC22D2	3.74184	0.000236346	2.44304	0.606838	4.02585
EIF2A	4.09351	5.83929e-05	1.06329	0.444444	2.39241
MBNL1	3.79057	0.00019479	9.53797	4.4188	2.1585
TIPARP	3.26094	0.00129559	0.632911	0.153846	4.11392
MLF1	4.01937	8.49435e-05	0.531646	0.0769231	6.91139
MECOM	3.57209	0.000426242	2.25949	1.06838	2.11489
FNDC3B	2.99809	0.00301993	6.40506	3.07692	2.08165
NCEH1	3.23764	0.00142795	0.443038	0.102564	4.31962
NDUFB5	3.94458	0.000103651	1.44304	0.641026	2.25114
FXR1	3.36121	0.000908924	1.72152	0.777778	2.21338
ATP11B	2.79275	0.00569085	1.18987	0.547009	2.17524
B3GNT5	2.61205	0.00970828	0.348101	0.102564	3.39399
KLHL24	3.91422	0.000128481	1.13291	0.264957	4.27583
AP2M1	3.75426	0.000225241	2.29747	1.04274	2.20331
PSMD2	2.78804	0.00569199	0.651899	0.316239	2.06141
IGF2BP2	3.72993	0.000241419	0.867089	0.145299	5.96761
EIF4A2	3.82491	0.000169936	3.06329	1.34188	2.28283
BCL6	2.77855	0.00597251	0.398734	0.102564	3.88766
HES1	2.62326	0.00944487	4.97468	1.76923	2.81178
TFRC	3.04139	0.00264365	0.487342	0.136752	3.56369
UBXN7	3.08328	0.00231389	0.905063	0.401709	2.25303
RNF168	3.18229	0.00164399	0.962025	0.452991	2.12372
SENP5	2.93937	0.0035904	1.08228	0.521368	2.07585
PIGZ	4.28125	2.87741e-05	0.335443	0.0512821	6.54114
RPL35A	5.61466	6.37162e-08	37.6899	13.6325	2.76471
MXD4	3.46346	0.000626782	0.639241	0.25641	2.49304
ADD1	3.29042	0.00117175	2.27848	1.13675	2.00438
LRPAP1	3.37113	0.000880896	0.316456	0.102564	3.08544
MRFAP1	4.05604	6.64147e-05	2.03797	0.897436	2.27089
KIAA0232	3.76783	0.000213232	0.803797	0.25641	3.13481
HS3ST1	3.76387	0.000206472	0.78481	0.247863	3.1663
RAB28	3.08072	0.00230342	0.481013	0.205128	2.34494
RBPJ	3.79868	0.000193554	2.27215	0.888889	2.55617
PGM2	3.52613	0.000500047	0.303797	0.0854701	3.55443
KLF3	2.73195	0.0067629	0.64557	0.273504	2.36036
FAM114A1	3.03839	0.00261613	0.78481	0.384615	2.04051
PDS5A	3.67603	0.000298545	2.21519	1.00855	2.19642
SRP72	4.08319	6.01657e-05	1.08228	0.393162	2.75275
CENPC	3.0192	0.00278147	0.455696	0.213675	2.13266
YTHDC1	3.90271	0.000129307	1.31013	0.521368	2.51287
CXCL3	2.92794	0.00387347	0.658228	0.0598291	11.0018
CXCL2	3.11845	0.00214548	2.71519	0.367521	7.38784
CCNI	4.64956	6.37083e-06	5.96203	1.58974	3.75031
CCNG2	3.4146	0.000763016	0.436709	0.136752	3.19343
BMP2K	3.93294	0.000110162	1.65823	0.666667	2.48734
EMCN	3.62776	0.000370709	2.31013	0.82906	2.78644
UBE2D3	3.1147	0.00210089	3.12658	1.55556	2.00995
RPL34	5.2695	3.29559e-07	55.6329	22.9744	2.42152
TIFA	2.61672	0.00947008	0.278481	0.0940171	2.96203
CAMK2D	3.51582	0.000535856	4.91139	2.15385	2.28029
USP53	3.71342	0.000258462	0.962025	0.333333	2.88608
BBS7	3.34659	0.000948155	0.259494	0.0854701	3.03608
LARP1B	4.33305	2.37728e-05	54.1266	23.4701	2.30619
ELF2	4.01594	8.48724e-05	4.85443	1.81197	2.6791
MAML3	3.34579	0.000937302	1.93671	0.940171	2.05995
RPS3A	4.67605	4.95022e-06	17.1076	7.11111	2.40576
FAM160A1	2.97415	0.00327897	1.1519	0.452991	2.54287
TMEM131L	3.48835	0.000583243	1.31646	0.547009	2.40665
GUCY1A1	3.07508	0.0024028	0.582278	0.153846	3.78481
ETFDH	2.80688	0.00542201	0.297468	0.119658	2.48599
FNIP2	2.99322	0.00303379	1.13924	0.495726	2.29812
PALLD	3.44825	0.000691383	0.987342	0.307692	3.20886
HMGB2	4.5479	9.05895e-06	1.49367	0.512821	2.91266
GPM6A	4.02692	7.85946e-05	5.10127	2.03419	2.50777
STOX2	4.4433	1.37177e-05	7.33544	3.44444	2.12964
ANKRD37	3.10021	0.00219562	0.607595	0.196581	3.09081
UFSP2	3.67297	0.000299199	0.816456	0.282051	2.89471
BRD9	3.18969	0.00159697	0.259494	0.102564	2.53006
TRIO	4.12617	5.36616e-05	4.40506	1.98291	2.22152
PDZD2	3.4024	0.000810216	0.601266	0.17094	3.51741
GOLPH3	3.89067	0.000136742	2.15823	0.74359	2.90244
MTMR12	4.46128	1.41744e-05	1.51266	0.410256	3.6871
DNAJC21	3.34179	0.000968695	0.78481	0.324786	2.41639
LIFR	3.60739	0.000375982	0.468354	0.17094	2.73987
DAB2	3.21825	0.00147818	0.917722	0.410256	2.23695
TTC33	3.19074	0.00160963	0.411392	0.136752	3.00831
RPL37	4.63853	5.97049e-06	45.943	21.7863	2.1088
CCL28	4.00147	8.71538e-05	0.335443	0.0683761	4.90585
NDUFS4	3.31796	0.00104163	1.25949	0.589744	2.13566
IL6ST	3.86191	0.000148278	3.58228	1.68376	2.12755
MAP3K1	3.95544	0.000100226	2	0.923077	2.16667
SETD9	3.39987	0.000791407	0.335443	0.111111	3.01899
ZSWIM6	3.63302	0.000358335	4.20886	1.59829	2.63335
BTF3	4.34998	2.0726e-05	10.8734	4.82051	2.25566
CERT1	3.50572	0.000540857	2.31013	1.08547	2.12823
ANKDD1B	3.35288	0.000948026	0.253165	0.0512821	4.93671
SCAMP1	2.71271	0.0071426	0.607595	0.299145	2.0311
SERINC5	2.6582	0.00855163	1.43038	0.555556	2.57468
SSBP2	4.33706	2.32062e-05	5.64557	2.05128	2.75222
RPS23	4.86139	2.27771e-06	48.7595	18.6752	2.61092
ARRDC3	3.15652	0.00185835	1.03165	0.358974	2.87387
KIAA0825	2.94609	0.00351264	0.594937	0.290598	2.04728
CAST	4.74337	4.00562e-06	6.62658	2.5812	2.56725
PJA2	3.37353	0.000866513	1.73418	0.837607	2.0704
CCDC112	3.20164	0.00158495	0.373418	0.0854701	4.36899
AP3S1	3.65154	0.000325323	1.3481	0.623932	2.16066
MARCHF3	2.81765	0.00524875	1.63924	0.811966	2.01885
SLC12A2	2.9549	0.00355189	0.620253	0.153846	4.03165
CDC42SE2	3.37594	0.000857511	3.01266	1.39316	2.16246
IRF1	2.87179	0.00461016	1.53165	0.282051	5.43038
AFF4	4.02887	8.13185e-05	3.32911	1.12821	2.95081
CDKN2AIPNL	3.08896	0.00223989	0.259494	0.0854701	3.03608
JADE2	2.93219	0.00366172	0.550633	0.247863	2.22152
CAMLG	2.94038	0.00360278	1.12658	0.521368	2.16082
C5orf24	3.95213	0.000108054	1.27848	0.42735	2.99165
TGFBI	3.60046	0.000411476	0.272152	0.034188	7.96044
FAM13B	3.87531	0.000143256	1.36709	0.529915	2.57983
DNAJC18	4.03408	7.3989e-05	0.917722	0.333333	2.75316
TMEM173	4.18881	3.91017e-05	1.15823	0.418803	2.76556
UBE2D2	3.8305	0.000168224	2.55696	1.18803	2.15226
PURA	2.75805	0.00626471	0.987342	0.452991	2.1796
PFDN1	3.20772	0.00151814	0.936709	0.452991	2.06783
ANKHD1	3.1281	0.00203404	0.78481	0.273504	2.86946
HDAC3	3.14241	0.00189249	0.455696	0.179487	2.53888
NDFIP1	3.77617	0.000208181	0.987342	0.376068	2.62543
ARHGAP26	4.12684	5.37779e-05	4.47468	1.7094	2.61769
NR3C1	4.47574	1.33643e-05	3.46203	1.15385	3.00042
YIPF5	3.93748	0.000106332	1.14557	0.504274	2.27172
DPYSL3	4.29752	2.80853e-05	3.02532	0.965812	3.13241
PPARGC1B	3.38361	0.000826443	0.386076	0.111111	3.47468
RPS14	4.80364	2.87575e-06	41.6709	16.6068	2.50926
NDST1	2.60855	0.00962997	0.341772	0.145299	2.3522
RBM22	2.8841	0.00425261	0.449367	0.205128	2.19066
TNIP1	2.97879	0.00317891	0.632911	0.264957	2.38873
LARP1	3.28238	0.00120001	1.3481	0.632479	2.13146
CNOT8	3.3562	0.000912664	0.436709	0.145299	3.00558
SGCD	3.14861	0.00184652	1.17722	0.547009	2.1521
SLU7	2.74626	0.00644531	0.56962	0.273504	2.08267
NPM1	3.48308	0.000596092	5.87342	2.92308	2.00933
UBTD2	3.93609	0.000111101	0.746835	0.247863	3.01309
DUSP1	4.78915	3.60176e-06	11.2089	2.99145	3.74696
CREBRF	3.4144	0.000762842	1.73418	0.760684	2.27976
BOD1	2.85787	0.00460964	0.398734	0.179487	2.22152
FAF2	2.78617	0.00572494	0.525316	0.25641	2.04873
LTC4S	3.04254	0.00257655	0.689873	0.333333	2.06962
SQSTM1	4.48879	1.26781e-05	7.22152	1.67521	4.3108
MRNIP	2.61946	0.00933051	0.348101	0.145299	2.39576
RACK1	4.38561	1.82476e-05	16.0506	6.76068	2.37411
SERPINB1	3.00294	0.00297236	0.544304	0.213675	2.54734
SERPINB9	2.61155	0.00960592	1.5	0.717949	2.08929
TUBB2A	3.46683	0.000643481	0.651899	0.188034	3.46692
SLC22A23	4.55704	8.4214e-06	3.8481	1.69231	2.27388
PXDC1	3.59284	0.000423637	0.829114	0.205128	4.04193
ECI2	3.11362	0.00204915	0.525316	0.213675	2.45848
NRN1	3.98872	8.83812e-05	1.8038	0.786325	2.29396
DSP	4.94099	1.6698e-06	1.79747	0.547009	3.286
HIVEP1	3.1029	0.00220399	1.26582	0.495726	2.55347
RANBP9	3.22217	0.0014291	2.06329	0.871795	2.36672
MCUR1	3.64191	0.000349689	0.85443	0.222222	3.84494
CD83	3.5973	0.000399809	1.15823	0.213675	5.42051
NUP153	3.37244	0.000883732	1.22785	0.401709	3.05656
KIF13A	4.39454	1.8201e-05	2.42405	0.803419	3.01717
KDM1B	3.39611	0.000806206	0.392405	0.136752	2.86946
MBOAT1	3.75754	0.000220076	1.1519	0.350427	3.28713
H4C3	3.32585	0.0010538	0.873418	0.290598	3.00558
ZNF322	3.38681	0.000839728	0.341772	0.0769231	4.44304
HLA-E	4.73895	4.09144e-06	9.96835	3.80342	2.62089
PPP1R10	2.86879	0.00451325	1.67722	0.623932	2.68814
MRPS18B	3.12693	0.00196529	0.64557	0.282051	2.28884
PPP1R18	2.79246	0.00575448	1.14557	0.393162	2.91373
TUBB	3.69952	0.000283007	1.87975	0.65812	2.85624
IER3	2.78194	0.00600304	2.05696	0.384615	5.3481
PSORS1C1	3.56454	0.000445843	0.417722	0.128205	3.25823
NFKBIL1	3.10113	0.0021561	0.335443	0.128205	2.61646
DDAH2	4.15964	4.61701e-05	0.962025	0.282051	3.41082
LSM2	4.20039	3.87863e-05	1.33544	0.504274	2.64825
HSPA1A	3.55389	0.000454864	38.8101	13.4017	2.89591
SNHG32	3.5661	0.000449541	0.386076	0.102564	3.76424
NELFE	2.86699	0.00449678	0.658228	0.316239	2.08142
TNXB	3.29805	0.00112138	1.12658	0.547009	2.05953
BRD2	3.26648	0.00131733	2.79747	0.74359	3.76211
RPS18	5.60623	6.8194e-08	61.5	20.2564	3.03608
PHF1	2.97625	0.00322294	0.683544	0.307692	2.22152
CUTA	3.35094	0.00092769	1.34177	0.632479	2.12145
RPS10	3.71574	0.000252228	6.29114	3.01709	2.08517
ILRUN	2.7293	0.00686888	1.11392	0.529915	2.10208
RPL10A	4.47401	1.19386e-05	16.3797	7.23077	2.26528
MAPK14	4.03248	7.61093e-05	1.3038	0.504274	2.5855
SRSF3	3.82325	0.000166474	3.81646	1.83761	2.07686
CDKN1A	4.27637	3.1539e-05	3.44937	0.641026	5.38101
ZFAND3	3.12579	0.0020573	5.44937	2.70085	2.01765
GLO1	3.28152	0.00117507	0.702532	0.316239	2.22152
OARD1	3.48172	0.00058629	0.550633	0.247863	2.22152
TFEB	3.04277	0.00260436	0.493671	0.222222	2.22152
CCND3	3.73443	0.00023799	1.51266	0.74359	2.03426
UBR2	3.77071	0.000208044	1.70253	0.649573	2.621
HSP90AB1	2.72377	0.00712691	5.01266	2.00855	2.49566
ELOVL5	3.02404	0.00274837	0.664557	0.299145	2.22152
ZNF451	3.02007	0.00279645	0.898734	0.418803	2.14596
MTO1	2.87074	0.00443438	0.493671	0.213675	2.31038
EEF1A1	4.19675	3.99561e-05	83.943	35.9658	2.33397
CD109	3.25918	0.00129093	0.405063	0.102564	3.94937
BCKDHB	3.10578	0.00212543	0.829114	0.384615	2.1557
TENT5A	4.16578	4.82867e-05	0.632911	0.0854701	7.40506
NT5E	3.96568	0.000105903	1.83544	0.521368	3.52044
PNRC1	3.58662	0.000435122	3.87975	1.17949	3.28935
SRSF12	3.88645	0.000138053	0.955696	0.145299	6.57744
SOBP	3.29996	0.00112523	0.531646	0.128205	4.14684
FOXO3	3.24501	0.00133118	2.63924	1.19658	2.20565
AK9	3.37201	0.000873105	0.474684	0.162393	2.92305
REV3L	3.69734	0.00027482	3.56962	1.62393	2.19813
NT5DC1	2.67264	0.0079938	0.411392	0.205128	2.00554
TSPYL1	3.25709	0.001295	0.405063	0.153846	2.63291
RWDD1	4.07018	6.61969e-05	2.79114	1.20513	2.31605
CEP85L	4.75293	4.0623e-06	2.79747	0.769231	3.63671
MAN1A1	3.87798	0.000141156	6.55696	2.70085	2.42774
SERINC1	3.11736	0.00206732	2.05696	0.991453	2.07469
EPB41L2	4.47108	1.30115e-05	7.47468	3.00855	2.48448
ENPP3	3.10866	0.00212898	0.417722	0.136752	3.05459
RPS12	4.93322	1.57303e-06	56.0633	22.3248	2.51126
BCLAF1	4.06968	6.82471e-05	2.14557	0.854701	2.51032
TNFAIP3	3.48001	0.000614724	0.905063	0.205128	4.41218
HEBP2	4.11712	5.46195e-05	1.37342	0.495726	2.77052
HECA	2.94454	0.00351497	0.936709	0.367521	2.54872
CITED2	2.98588	0.00316064	0.537975	0.17094	3.14715
HIVEP2	3.03294	0.00277512	1.34177	0.452991	2.96203
AIG1	3.00286	0.00294692	0.797468	0.384615	2.07342
GINM1	3.95161	0.000104316	1.3481	0.487179	2.76716
KATNA1	2.68405	0.00778721	0.322785	0.111111	2.90506
AKAP12	3.68029	0.000306374	9.29747	3.03419	3.06424
ZBTB2	3.30152	0.00115261	0.405063	0.0854701	4.73924
SYNE1	4.82163	2.88665e-06	4.8038	1.61538	2.97378
MYCT1	3.46718	0.000623035	1.22785	0.529915	2.31707
CNKSR3	4.13395	5.58471e-05	9.8481	2.78632	3.53444
TIAM2	3.18312	0.00166228	0.474684	0.162393	2.92305
ZDHHC14	4.55509	8.6796e-06	5.18987	2.28205	2.27421
EZR	3.50635	0.000542252	0.5	0.179487	2.78571
PRKN	3.82295	0.000171329	2.44937	1.09402	2.23887
QKI	3.42161	0.000753245	10.8101	4.31624	2.50452
MPC1	3.15377	0.00183823	0.962025	0.376068	2.55811
C7orf50	2.781	0.00581752	0.436709	0.205128	2.12896
WIPI2	2.78864	0.00569842	0.588608	0.282051	2.08688
USP42	3.8041	0.000182225	0.493671	0.153846	3.20886
CYTH3	3.51245	0.000535649	1.33544	0.410256	3.25514
RAC1	3.64326	0.000338006	6.62025	3.24786	2.03834
AGMO	2.99264	0.0030389	0.71519	0.316239	2.26155
MEOX2	3.63005	0.000353146	0.708861	0.17094	4.14684
SP4	3.89834	0.000128928	0.493671	0.128205	3.85063
TOMM7	4.89465	1.85533e-06	5.86709	2.2906	2.56138
FAM126A	4.04323	7.79979e-05	3.32278	0.940171	3.53423
KLHL7	3.53949	0.000497292	0.563291	0.179487	3.13834
TRA2A	3.3311	0.00103081	3.44937	1.64957	2.09107
CCDC126	3.04707	0.00255973	0.379747	0.128205	2.96203
JAZF1	2.85357	0.00468274	0.443038	0.196581	2.25371
CREB5	4.14202	4.84641e-05	2.81646	1.17949	2.38786
KBTBD2	3.43391	0.000711482	1.08861	0.418803	2.59933
RP9	3.29603	0.00111795	0.310127	0.0940171	3.29862
EEPD1	3.15557	0.00186308	0.556962	0.145299	3.83321
ELMO1	3.68819	0.000286339	4.83544	2.37607	2.03506
SUGCT	2.75833	0.006218	0.392405	0.17094	2.29557
TMED4	2.91133	0.0039104	0.632911	0.299145	2.11573
PURB	2.91256	0.00392775	0.329114	0.111111	2.96203
RAMP3	3.54943	0.000491248	1.08228	0.307692	3.51741
PSPH	3.07736	0.0023267	0.487342	0.205128	2.37579
GUSB	4.13533	4.99319e-05	1.59494	0.581197	2.74423
TPST1	4.53102	1.00505e-05	2.59494	0.846154	3.06674
SBDS	4.48829	1.25069e-05	2.62025	0.880342	2.9764
CLIP2	4.2272	3.89103e-05	3.13924	0.504274	6.22527
GTF2IRD2	2.87079	0.004448	0.398734	0.179487	2.22152
POM121C	4.65997	5.87903e-06	0.791139	0.205128	3.8568
HIP1	3.49041	0.000602145	5	1.82906	2.73364
HSPB1	3.67494	0.000293173	21.2278	8.20513	2.58714
YWHAG	2.67743	0.00798021	1.36076	0.606838	2.24238
FGL2	3.57511	0.000456458	1.87975	0.358974	5.23644
RSBN1L	3.339	0.000975329	0.860759	0.358974	2.39783
PHTF2	3.51701	0.000514995	0.78481	0.316239	2.4817
MAGI2	3.20509	0.00154121	1.98101	0.965812	2.05114
GNAI1	4.11165	5.79746e-05	0.873418	0.239316	3.64964
SEMA3D	3.30784	0.00110344	1.62025	0.666667	2.43038
ADAM22	2.60093	0.00987917	0.607595	0.25641	2.36962
CDK6	3.00805	0.00292998	0.968354	0.410256	2.36036
SAMD9L	2.99517	0.00300557	0.259494	0.0769231	3.37342
SGCE	3.8268	0.000168203	1.25316	0.487179	2.57229
PPP1R9A	3.63926	0.000344849	1	0.34188	2.925
SMURF1	2.63264	0.00900503	0.943038	0.461538	2.04325
LAMTOR4	4.14661	4.63377e-05	1.92405	0.820513	2.34494
TRIM56	3.22421	0.00145708	1.06329	0.435897	2.43931
ZNHIT1	3.81161	0.000175713	1.4557	0.649573	2.24101
PMPCB	2.74222	0.00653589	0.443038	0.213675	2.07342
RELN	3.29718	0.00114141	4.94937	2.25641	2.19347
KMT2E	3.89467	0.000132844	7.82278	2.5641	3.05089
SRPK2	3.49038	0.000587001	3.56329	1.70085	2.095
PUS7	2.64049	0.00878691	0.411392	0.179487	2.29204
COG5	3.40538	0.000767916	1.79114	0.880342	2.0346
SLC26A4	3.03074	0.00272527	0.443038	0.119658	3.70253
IFRD1	3.6044	0.000388729	2.86076	0.649573	4.40406
CAV2	4.12688	5.47161e-05	2.02532	0.692308	2.92546
CAV1	4.71361	4.64949e-06	14.5127	3.97436	3.65157
TSPAN12	2.75798	0.00622725	0.873418	0.435897	2.00372
FAM3C	3.14177	0.00194317	1.06962	0.376068	2.84422
CALU	3.45126	0.000670617	2.03165	0.948718	2.14146
TNPO3	3.33647	0.000998585	0.791139	0.316239	2.50171
UBE2H	3.44412	0.000677388	2.85443	1.12821	2.53006
MKLN1	4.03824	7.65279e-05	3.35443	1.4359	2.33612
PODXL	3.62021	0.000365434	1.86076	0.666667	2.79114
MTPN	3.82045	0.000170747	1.06329	0.410256	2.59177
ZC3HAV1	2.61918	0.00932467	2.1519	0.957265	2.24797
UBN2	3.38426	0.000846049	0.613924	0.213675	2.87316
LUC7L2	3.63006	0.000342511	1.05063	0.470085	2.23498
DENND2A	3.57574	0.000428621	1.14557	0.461538	2.48207
GSTK1	3.41898	0.000750345	1.02532	0.435897	2.3522
CASP2	2.98648	0.00314572	0.487342	0.179487	2.71519
TCAF1	2.65813	0.0083436	0.360759	0.162393	2.22152
CUL1	3.04368	0.00257143	1.1962	0.564103	2.12054
EZH2	3.31567	0.00106602	0.968354	0.222222	4.35759
RHEB	2.6378	0.00884972	0.867089	0.42735	2.02899
PRKAG2	4.14703	4.71862e-05	2.67722	1.24786	2.14544
KMT2C	3.6312	0.000360089	2.55063	1.18803	2.14694
INSIG1	2.73322	0.00684784	0.778481	0.247863	3.14077
DNAJB6	3.96169	9.94234e-05	2.75949	1.11966	2.46459
ESYT2	3.52625	0.000511519	1.9557	0.854701	2.28816
FBXO25	2.80691	0.00538703	0.367089	0.153846	2.38608
TDRP	3.42221	0.000743272	0.708861	0.282051	2.51323
SOX7	3.32186	0.00107254	0.658228	0.17094	3.85063
LONRF1	4.02169	8.235e-05	0.512658	0.136752	3.74881
ASAH1	3.45562	0.000640583	0.803797	0.367521	2.18708
DMTN	2.80807	0.00536002	0.746835	0.367521	2.03209
SLC39A14	4.66793	5.90547e-06	1.3038	0.264957	4.92078
SORBS3	3.34486	0.000977584	1.26582	0.529915	2.38873
PDLIM2	2.97189	0.00322602	0.468354	0.213675	2.1919
TNFRSF10B	3.96801	0.000105586	1.56962	0.350427	4.47916
TNFRSF10D	3.34645	0.00094054	1.12025	0.367521	3.04813
LOXL2	3.56982	0.000442941	0.373418	0.0769231	4.85443
PPP2R2A	3.55118	0.000471604	1.17722	0.461538	2.55063
BNIP3L	4.39246	1.78135e-05	1.67089	0.649573	2.57229
DPYSL2	4.64335	6.09156e-06	2.48734	0.948718	2.62179
CLU	3.34822	0.000952407	5.6962	2.70085	2.10904
SCARA3	2.77109	0.00602108	0.651899	0.316239	2.06141
HMBOX1	4.34299	2.09828e-05	2.6519	0.974359	2.72169
KIF13B	2.69357	0.00759178	0.803797	0.376068	2.13737
SARAF	3.67241	0.000293079	2.81646	1.36752	2.05953
PPP2CB	3.68097	0.000299512	1.87975	0.735043	2.55733
PLPBP	2.60435	0.0097381	0.512658	0.230769	2.22152
RAB11FIP1	3.35698	0.000902834	2.38608	1	2.38608
NSD3	3.30328	0.00110696	1.64557	0.803419	2.04821
TACC1	4.39017	1.84374e-05	3.72785	1.58974	2.34494
ADAM9	2.83019	0.00502013	2.5443	1.25641	2.02506
GOLGA7	2.76506	0.00610266	0.601266	0.290598	2.06906
KAT6A	3.85697	0.000154392	2.71519	1.13675	2.38855
HOOK3	3.70358	0.000267671	1.25316	0.521368	2.40361
CEBPD	2.8411	0.00501672	10.6646	4.06838	2.62133
TCEA1	3.186	0.00164858	1.3481	0.65812	2.04841
CHCHD7	2.88725	0.00421423	0.28481	0.102564	2.7769
SDCBP	4.10375	5.5832e-05	6.58228	3.11966	2.10994
NSMAF	2.60916	0.00964529	0.658228	0.299145	2.20036
ARMC1	2.8345	0.00495922	0.291139	0.119658	2.43309
CSPP1	2.66213	0.00825038	0.721519	0.324786	2.22152
TERF1	2.89794	0.00410639	0.677215	0.299145	2.26383
RPL7	3.35182	0.000927851	1.64557	0.709402	2.31966
ZFHX4	3.64005	0.000344834	0.898734	0.239316	3.75542
ZC2HC1A	2.71938	0.0069958	0.310127	0.128205	2.41899
TPD52	2.74189	0.00652149	0.417722	0.17094	2.44367
FABP4	3.1309	0.00196599	15.4747	6.40171	2.41727
ZFAND1	3.0403	0.00259344	0.677215	0.307692	2.20095
CPNE3	3.66976	0.000301796	1.23418	0.504274	2.44744
CALB1	3.16487	0.00180665	0.373418	0.0854701	4.36899
RUNX1T1	3.73779	0.000240777	3.29747	1.38462	2.3815
TRIQK	2.70955	0.00718167	0.303797	0.119658	2.53888
PDP1	3.8181	0.00017708	0.436709	0.119658	3.64964
UQCRB	4.31109	2.50524e-05	7.58861	3.57265	2.12408
MTDH	4.29719	2.6224e-05	2.60759	1.05983	2.46039
RPL30	5.02905	1.05628e-06	45.9051	17.5385	2.61739
PABPC1	3.82515	0.00017141	8.12025	3.20513	2.53352
YWHAZ	4.21035	3.77404e-05	4.46835	1.94017	2.30307
NCALD	3.69024	0.000280114	0.664557	0.239316	2.7769
KLF10	3.15683	0.00185213	1.67722	0.581197	2.8858
ZFPM2	3.91093	0.000123306	5.16456	2.33333	2.21338
OXR1	3.27869	0.00121402	1.44937	0.666667	2.17405
EIF3E	4.27176	2.82451e-05	4.1962	1.82906	2.29419
EIF3H	3.67461	0.000293335	2.15823	1.05983	2.03639
UTP23	2.70892	0.00721867	0.373418	0.17094	2.18449
TMEM65	3.9505	0.000105727	0.93038	0.273504	3.4017
MYC	3.80515	0.00019863	2.38608	0.384615	6.2038
NDRG1	3.82848	0.000171226	2.68354	1.12821	2.3786
KHDRBS3	4.14399	5.15269e-05	1.5443	0.393162	3.9279
AGO2	3.65663	0.000322494	0.943038	0.358974	2.62703
LY6E	3.34765	0.000941006	1.64557	0.717949	2.29204
EEF1D	4.40907	1.60554e-05	9.87975	4.23932	2.3305
VPS28	3.5272	0.000507	2.1519	1.06838	2.01418
RPL8	5.14727	5.99396e-07	34.9747	12.6239	2.77051
KIAA2026	3.28933	0.00115686	0.93038	0.418803	2.22152
RPS6	4.28525	2.7086e-05	32.7468	14.7778	2.21595
DDX58	3.14825	0.00188303	1.23418	0.512821	2.40665
DNAJA1	3.52758	0.000498459	2.24051	0.837607	2.67489
SMU1	2.88278	0.00433896	1.01266	0.42735	2.36962
CHMP5	2.85199	0.00468801	0.405063	0.153846	2.63291
UBE2R2	3.62479	0.000359417	1.79114	0.735043	2.43678
UBAP1	2.70306	0.00731115	0.683544	0.333333	2.05063
RNF38	3.02219	0.00284185	1.87975	0.854701	2.1993
GRHPR	3.99523	8.5109e-05	0.639241	0.230769	2.77004
POLR1E	3.38417	0.000861427	0.253165	0.0512821	4.93671
CNTNAP3B	3.42025	0.000736982	1.16456	0.555556	2.0962
ANKRD20A1	5.4084	1.55423e-07	1.31013	0.461538	2.83861
PGM5	3.25925	0.00131458	4.1962	1.88889	2.22152
FAM189A2	4.5518	9.16416e-06	2.63924	1.04274	2.53107
SMC5	3.94104	0.000113356	1.56329	0.521368	2.99844
KLF9	3.81482	0.000180834	1.82911	0.649573	2.81587
ANXA1	4.71873	4.29774e-06	3.46203	1.23932	2.7935
TLE4	3.40819	0.000777522	1.88608	0.82906	2.27496
GKAP1	2.95776	0.00341969	0.379747	0.136752	2.7769
CKS2	3.14233	0.00191854	0.386076	0.0940171	4.10644
NFIL3	3.42089	0.000731308	0.658228	0.205128	3.20886
BICD2	3.80059	0.00018513	0.341772	0.0940171	3.63521
PHF2	2.9426	0.00356827	0.373418	0.153846	2.42722
MFSD14B	3.12554	0.00199539	0.924051	0.42735	2.16228
CDC14B	3.7858	0.000203247	0.987342	0.367521	2.68649
ZNF782	3.15118	0.00187354	0.278481	0.0598291	4.65461
MFSD14C	3.0058	0.00294183	1.12658	0.521368	2.16082
TMOD1	3.36269	0.000920647	1.06329	0.410256	2.59177
ANP32B	4.99098	1.30067e-06	2.92405	0.948718	3.08211
ERP44	2.96512	0.00334093	0.379747	0.145299	2.61355
ABCA1	2.72693	0.00691395	0.892405	0.376068	2.37299
SLC44A1	3.31818	0.00106498	0.778481	0.307692	2.53006
KLF4	4.54943	1.04885e-05	6.41772	0.905983	7.08371
CTNNAL1	3.46454	0.000660435	1.05063	0.333333	3.1519
CDC26	2.90397	0.00402723	0.759494	0.358974	2.11573
STOM	4.00202	8.68364e-05	3.71519	1.46154	2.54197
NR6A1	2.74679	0.00656021	1.31013	0.555556	2.35823
RPL35	4.17985	4.13169e-05	17.7342	8.65812	2.04827
RPL12	4.75448	3.71509e-06	30.7658	12.4615	2.46886
FPGS	3.03369	0.00267495	0.28481	0.102564	2.7769
ST6GALNAC6	3.51913	0.000519076	0.518987	0.179487	2.8915
FAM102A	3.53549	0.00049463	2.24684	1.09402	2.05375
SLC25A25	3.31178	0.00108786	1.29747	0.350427	3.70253
CIZ1	3.8841	0.000132857	0.373418	0.128205	2.91266
SWI5	2.75061	0.00639618	0.411392	0.162393	2.53331
PKN3	2.9989	0.00298677	0.71519	0.333333	2.14557
CRAT	3.19751	0.00159028	0.316456	0.0940171	3.36594
TOR1B	2.67419	0.00802138	0.35443	0.136752	2.59177
GPR107	2.79438	0.00560362	0.367089	0.162393	2.26049
GTF3C5	2.67315	0.00807668	0.278481	0.102564	2.71519
RPL7A	4.6172	6.49821e-06	28.7089	12.2393	2.34563
SURF1	3.23938	0.00135162	0.449367	0.179487	2.50362
AGPAT2	3.26075	0.00125789	0.341772	0.128205	2.66582
KLF6	3.82134	0.000177089	11.6013	3.94017	2.94436
AKR1C1	5.44292	1.6806e-07	1.50633	0.196581	7.66263
AKR1C2	5.08049	7.844e-07	1.59494	0.410256	3.88766
AKR1C3	3.69986	0.000273756	1.72785	0.735043	2.35068
PFKFB3	2.81417	0.00532106	0.620253	0.273504	2.2678
ATP5F1C	3.86494	0.00014352	1.90506	0.871795	2.18522
TAF3	2.86988	0.00445078	0.651899	0.324786	2.00716
OPTN	3.41019	0.000778668	1.82911	0.794872	2.30114
PHYH	3.99224	8.87208e-05	0.5	0.136752	3.65625
SEPHS1	3.01629	0.00286176	0.582278	0.247863	2.34919
NMT2	3.0302	0.00273786	0.259494	0.0598291	4.33725
CUBN	3.28961	0.00114818	1.23418	0.470085	2.62543
VIM	5.37434	2.42316e-07	135.114	37.7863	3.57574
ARL5B	3.17068	0.00173898	0.424051	0.111111	3.81646
PLXDC2	3.78218	0.000198453	2.76582	1.21368	2.27888
BMI1	3.68644	0.000286793	0.373418	0.0940171	3.97181
OTUD1	3.55039	0.000466131	0.253165	0.0598291	4.23146
ANKRD26	2.60492	0.009715	0.5	0.230769	2.16667
YME1L1	2.82896	0.00511374	1.18987	0.495726	2.40026
ACBD5	3.3286	0.00101983	0.424051	0.136752	3.10087
MPP7	4.59138	7.33285e-06	6.44937	2.44444	2.63838
MAP3K8	5.31194	3.27527e-07	2.25949	0.299145	7.55316
RASSF4	3.32427	0.00104634	0.379747	0.111111	3.41772
WASHC2A	2.71084	0.0072034	0.379747	0.17094	2.22152
FAM13C	3.11153	0.00205982	0.455696	0.153846	2.96203
ARID5B	3.90112	0.000130493	2.82278	1.09402	2.5802
JMJD1C	4.19623	4.01441e-05	9.25949	4.32479	2.14103
SIRT1	5.05885	1.0139e-06	0.683544	0.102564	6.66456
HNRNPH3	3.32202	0.00104486	1.18987	0.564103	2.10932
RUFY2	2.95184	0.00354267	0.822785	0.34188	2.40665
KIFBP	3.79832	0.000188235	0.379747	0.0854701	4.44304
MCU	2.9405	0.00357426	2.27215	0.957265	2.37359
P4HA1	2.97751	0.00317199	0.822785	0.367521	2.23874
KAT6B	3.78202	0.00020227	1.48734	0.623932	2.38382
VDAC2	3.19966	0.00157709	1.77848	0.854701	2.08082
RPS24	4.72017	4.15277e-06	37.9557	16.6154	2.28437
ZMIZ1	3.06954	0.00240433	1.43671	0.717949	2.00113
ANXA11	3.27108	0.00121595	0.873418	0.435897	2.00372
ADIRF	5.46421	1.46344e-07	26.6519	8.41026	3.16898
LIPA	3.86325	0.000144796	0.721519	0.299145	2.41193
CPEB3	2.66247	0.00822332	0.955696	0.410256	2.32951
MARCHF5	3.35264	0.00094725	0.708861	0.230769	3.07173
FRA10AC1	2.86162	0.00455235	0.670886	0.273504	2.45293
TBC1D12	3.25241	0.00132953	1.46203	0.538462	2.71519
SORBS1	2.72464	0.00707677	2.29747	0.538462	4.26673
SFXN3	3.07066	0.00239002	0.689873	0.290598	2.37398
ARMH3	3.305	0.00108156	0.810127	0.376068	2.1542
CUEDC2	3.18377	0.00164633	0.594937	0.273504	2.17524
ARL3	3.88631	0.000133826	0.594937	0.205128	2.90032
CALHM2	3.13764	0.00195663	0.613924	0.213675	2.87316
ADD3	3.61984	0.000368376	5.3481	2.52137	2.12111
MXI1	4.05936	7.44101e-05	1.20253	0.213675	5.62785
PDCD4	3.17129	0.00173588	0.993671	0.42735	2.32519
TCF7L2	4.71737	4.72635e-06	3.25949	1.05128	3.10049
CCDC186	2.83184	0.00506998	0.316456	0.102564	3.08544
GRK5	4.20801	3.8707e-05	2.8481	1.10256	2.58316
EEF1AKMT2	3.34498	0.000953176	0.405063	0.145299	2.78779
TEX36	2.87378	0.00448903	0.272152	0.0769231	3.53797
FANK1	3.98415	9.66713e-05	0.253165	0.034188	7.40506
BNIP3	2.79194	0.00564148	0.278481	0.119658	2.32731
ECHS1	3.10913	0.00210888	0.816456	0.367521	2.22152
MOB2	3.47856	0.000587879	0.575949	0.247863	2.32366
CTSD	4.37457	1.82454e-05	1.8481	0.717949	2.57414
MRPL23	2.98815	0.00308242	0.778481	0.384615	2.02405
CDKN1C	4.10695	5.57354e-05	1.75949	0.65812	2.67352
RRM1	2.66045	0.008403	0.443038	0.153846	2.87975
DENND5A	3.67183	0.000300317	0.968354	0.376068	2.57494
LYVE1	3.34728	0.000977191	4.67089	1.99145	2.34547
DKK3	4.71809	4.85337e-06	4.39873	0.991453	4.43665
TEAD1	3.84973	0.000162535	2.25949	0.752137	3.0041
RRAS2	3.27463	0.00121148	0.601266	0.222222	2.7057
PLEKHA7	3.61646	0.000356045	1.96835	0.923077	2.13238
RPS13	4.91121	1.80636e-06	29.7468	11.5128	2.5838
RCN1	3.16157	0.00176164	0.556962	0.188034	2.96203
EIF3M	3.32787	0.00101446	1.41772	0.683761	2.07342
HIPK3	4.16819	4.42734e-05	2.5	0.991453	2.52155
CD59	4.87345	2.14514e-06	8.84177	3.47863	2.54174
LMO2	6.37285	1.62175e-09	10.6899	2.25641	4.73756
CAT	4.00607	8.45647e-05	0.544304	0.153846	3.53797
HSD17B12	4.07237	6.33795e-05	0.911392	0.358974	2.53888
CD82	3.9604	0.000100689	0.651899	0.213675	3.05089
PSMC3	3.60768	0.000368889	1.05696	0.487179	2.16955
NDUFS3	3.21182	0.00148896	0.848101	0.418803	2.02506
DTX4	3.02361	0.00275823	0.405063	0.162393	2.49434
PATL1	3.18888	0.00163853	0.626582	0.230769	2.71519
MRPL16	2.71305	0.00709733	0.525316	0.25641	2.04873
TMEM109	3.82386	0.000167633	1.29114	0.547009	2.36036
FTH1	5.1102	7.89907e-07	42.1772	13.0342	3.23589
AHNAK	4.70535	4.89722e-06	7.76582	2.79487	2.7786
UBXN1	3.55501	0.000453033	2.20886	1.10256	2.00339
PLAAT3	2.93718	0.00360115	1.56329	0.760684	2.05511
ATL3	3.0016	0.00297062	1.09494	0.538462	2.03345
RTN3	3.28739	0.00115944	1.81646	0.786325	2.31006
MARK2	2.75315	0.00642168	0.873418	0.410256	2.12896
STIP1	3.67934	0.000290067	0.943038	0.358974	2.62703
BAD	3.26678	0.00123538	0.449367	0.162393	2.76716
MAP4K2	3.26364	0.0012627	1.39241	0.632479	2.20151
ARL2	4.1893	3.9057e-05	2.36709	1.03419	2.28884
FAU	5.03971	9.92945e-07	23.943	9.35897	2.5583
FAM89B	3.3205	0.00104324	0.759494	0.307692	2.46835
RELA	2.73861	0.00658636	0.5	0.247863	2.01724
EFEMP2	3.12856	0.00197998	0.291139	0.0940171	3.09666
C11orf68	4.12386	5.2784e-05	0.379747	0.0940171	4.03913
B4GAT1	3.17324	0.00169922	0.278481	0.0854701	3.25823
MRPL11	2.60617	0.00970296	0.531646	0.25641	2.07342
KDM2A	3.2943	0.00114804	2.10759	0.965812	2.1822
ANKRD13D	3.25218	0.00130268	0.550633	0.222222	2.47785
RAD9A	3.0749	0.00235539	0.588608	0.239316	2.45954
CHKA	2.76032	0.00632302	1.00633	0.418803	2.40287
KMT5B	3.47929	0.000607348	0.962025	0.367521	2.6176
PPP6R3	4.09536	6.14506e-05	3.17089	1.4188	2.2349
CCND1	3.13692	0.00194688	3.5	1.35897	2.57547
RAB6A	4.59794	7.95492e-06	2.41772	0.820513	2.9466
UCP2	5.82341	2.61267e-08	0.974684	0.162393	6.002
PGM2L1	2.67542	0.00799559	1.55063	0.752137	2.06164
RPS3	4.15539	4.55279e-05	26.7089	12.3333	2.16558
THAP12	2.79469	0.00561556	0.367089	0.145299	2.52643
ACER3	3.16011	0.00175636	1.67089	0.735043	2.27318
PAK1	3.78569	0.000204277	0.272152	0.034188	7.96044
RSF1	3.0104	0.00293948	1.81646	0.871795	2.08358
AAMDC	3.79911	0.00018192	1.17722	0.547009	2.1521
PCF11	2.82121	0.00515457	1.31013	0.564103	2.3225
CREBZF	2.61353	0.00949362	0.537975	0.25641	2.0981
PICALM	3.51015	0.000542388	3.89241	1.82906	2.12809
TMEM135	3.10517	0.00212651	0.689873	0.324786	2.12408
SRSF8	3.11089	0.00209518	0.449367	0.188034	2.38982
FAM76B	2.8649	0.0045412	0.360759	0.145299	2.48287
CEP57	2.84344	0.0048429	0.898734	0.444444	2.02215
YAP1	3.1552	0.00183509	2.36709	1.11966	2.11412
PDGFD	3.49137	0.000594285	0.721519	0.196581	3.67034
LAYN	2.91406	0.00390559	1.50633	0.752137	2.00273
SIK2	3.44234	0.000722637	1.75949	0.470085	3.74292
RBM7	2.78021	0.00588325	0.405063	0.153846	2.63291
SIK3	4.37204	1.9984e-05	4.34177	1.25641	3.4557
PAFAH1B2	3.48434	0.000592021	1.44304	0.666667	2.16456
SIDT2	3.08764	0.00226428	0.278481	0.0598291	4.65461
FXYD6	4.10538	5.64193e-05	3.11392	1.30769	2.38124
RPS25	4.08391	6.01466e-05	22.4684	11.0085	2.04099
HSPA8	2.91077	0.00402789	7.60127	3.06838	2.47729
SCN3B	4.43557	1.49956e-05	3.50633	1.16239	3.01647
ARHGAP32	3.12234	0.00201084	0.651899	0.290598	2.2433
ZBTB44	3.20456	0.00153538	0.816456	0.367521	2.22152
WNK1	3.77858	0.000205177	3.98101	1.65812	2.40092
TULP3	3.28853	0.00115882	0.417722	0.128205	3.25823
CD9	4.35803	2.02305e-05	18.4684	8.11966	2.27452
MLF2	3.33612	0.000986305	1.17722	0.538462	2.18626
C12orf57	4.47518	1.20733e-05	3.43671	1.34188	2.56111
PHB2	3.97485	9.40054e-05	1.56962	0.65812	2.38501
GABARAPL1	3.2254	0.00148207	1.41139	0.512821	2.75222
CDKN1B	3.08938	0.00226411	0.943038	0.401709	2.34756
HEBP1	4.07883	6.33614e-05	1.99367	0.794872	2.50817
EMP1	4.5904	8.12382e-06	8.35443	2.61538	3.19434
H2AJ	3.15383	0.00180757	1.37975	0.623932	2.21138
ETFRF1	3.57323	0.000419122	0.5	0.196581	2.54348
MED21	2.91688	0.00385473	0.462025	0.213675	2.16228
PPFIBP1	3.94246	0.000112123	24.5	11.0342	2.22037
TMTC1	3.52866	0.000514216	3.18354	1.22222	2.60472
CPNE8	4.11058	5.70109e-05	2.6962	1.1453	2.35415
ZCRB1	3.61797	0.000366587	0.962025	0.401709	2.39483
PRICKLE1	3.47262	0.000622635	0.417722	0.0854701	4.88734
ARID2	2.89409	0.00417901	1.6519	0.803419	2.05609
SLC38A2	3.0851	0.00235019	6.81013	2.53846	2.68278
PCED1B	3.21929	0.001448	0.56962	0.179487	3.1736
TUBA1B	2.97251	0.00331164	0.981013	0.307692	3.18829
SPATS2	3.18514	0.00164415	1.27215	0.615385	2.06725
ATF1	2.87809	0.00433471	0.588608	0.282051	2.08688
METTL7A	4.60279	7.71007e-06	1.13291	0.25641	4.41835
LETMD1	3.42802	0.00071582	0.651899	0.282051	2.31128
SMAGP	3.21445	0.00148863	0.892405	0.376068	2.37299
GRASP	2.87568	0.00439559	0.797468	0.393162	2.02834
NR4A1	3.67224	0.000314487	2.0443	0.367521	5.56241
KRT8	3.92016	0.000118811	0.746835	0.25641	2.91266
KRT18	3.03095	0.00278677	1.70253	0.641026	2.65595
EIF4B	4.43481	1.4553e-05	2.62025	0.948718	2.76189
PFDN5	4.67188	5.28227e-06	9.86709	4.00855	2.46151
C12orf10	3.11865	0.00201612	0.702532	0.333333	2.10759
PCBP2	4.90238	2.16497e-06	4.94937	1.40171	3.53095
CALCOCO1	2.79276	0.00566488	0.588608	0.264957	2.22152
PYM1	3.00102	0.00297602	0.291139	0.102564	2.83861
AC034102.1	2.84821	0.00478135	0.620253	0.299145	2.07342
PA2G4	3.47687	0.000608452	0.405063	0.128205	3.15949
RPL41	5.74123	3.50718e-08	30.6646	9.86325	3.10897
MYL6B	4.75416	3.66777e-06	0.924051	0.273504	3.37856
SMARCC2	3.3454	0.000961465	0.525316	0.205128	2.56092
CS	2.91763	0.00387381	0.493671	0.196581	2.51128
PTGES3	4.90565	1.89716e-06	4.40506	1.52991	2.87929
NACA	4.73613	3.99083e-06	16.7848	7.11966	2.35753
DDIT3	2.83553	0.00502316	0.341772	0.102564	3.33228
DCTN2	3.25267	0.00132154	1.18987	0.555556	2.14177
OS9	3.71602	0.000249442	0.759494	0.333333	2.27848
CDK4	3.02728	0.0027117	0.411392	0.17094	2.40665
MSRB3	4.57712	8.19712e-06	2.82911	1.11111	2.5462
HELB	3.30025	0.0011159	0.386076	0.102564	3.76424
RAP1B	3.64129	0.00033741	4.89241	2.4188	2.02266
SLC35E3	3.00861	0.00292517	0.398734	0.136752	2.91574
NAP1L1	3.27455	0.00124507	4.12658	2.04274	2.02013
OSBPL8	4.46037	1.38572e-05	2.70886	0.880342	3.07706
CCDC59	3.88723	0.000128811	0.753165	0.290598	2.59177
METTL25	2.84567	0.0048531	0.278481	0.0854701	3.25823
TMTC2	3.62325	0.000373006	1.44937	0.461538	3.1403
MGAT4C	3.7902	0.000196843	0.71519	0.179487	3.98463
TMTC3	3.01435	0.00283283	0.335443	0.136752	2.45293
ATP2B1	3.93275	0.000119063	2.1519	0.641026	3.35696
DCN	3.33849	0.000972002	0.253165	0.0854701	2.96203
BTG1	4.44411	1.40134e-05	3.17722	1.09402	2.90417
NUDT4	5.02197	1.13615e-06	3.10759	0.760684	4.08527
UBE2N	2.95026	0.00351429	0.778481	0.316239	2.46168
CRADD	2.86248	0.00458278	1.25316	0.547009	2.29094
MYBPC1	4.01914	8.25049e-05	3.10759	1.15385	2.69325
DRAM1	3.22334	0.00143836	0.64557	0.273504	2.36036
IGF1	3.45348	0.000669972	1.03165	0.401709	2.56814
C12orf75	3.2317	0.0014101	0.696203	0.247863	2.80882
NUAK1	3.31688	0.0010412	0.5	0.153846	3.25
ISCU	4.08627	6.01878e-05	1.31646	0.538462	2.44485
CORO1C	3.46091	0.000647678	2.87975	1.4188	2.0297
SSH1	3.65807	0.000324446	3.21519	0.974359	3.2998
ANKRD13A	3.376	0.000862228	0.341772	0.102564	3.33228
GPN3	2.60965	0.00966888	0.335443	0.128205	2.61646
PPTC7	2.94638	0.00351969	0.797468	0.264957	3.0098
ATXN2	4.51546	1.04651e-05	2.41139	0.940171	2.56484
ALDH2	3.87352	0.000137954	0.822785	0.299145	2.75045
AC004086.1	4.14648	4.70014e-05	17.6899	8.55556	2.06765
PEBP1	5.04346	1.04501e-06	3.5	1.17949	2.96739
SPPL3	3.96729	9.93213e-05	2.93671	1.34188	2.1885
CAMKK2	3.19608	0.00156423	1.07595	0.521368	2.06371
RSRC2	4.73209	4.32077e-06	1.77848	0.538462	3.30289
VPS37B	2.61535	0.00949535	0.449367	0.188034	2.38982
C12orf65	3.85115	0.000156475	0.265823	0.042735	6.22025
SBNO1	4.08755	5.99721e-05	0.879747	0.316239	2.7819
KMT5A	3.13881	0.00192127	0.607595	0.264957	2.29318
RILPL2	3.17652	0.00171783	0.537975	0.145299	3.70253
RILPL1	2.95448	0.00340914	0.335443	0.145299	2.30864
ZNF84	3.42952	0.000739748	0.316456	0.0683761	4.62816
MPHOSPH8	3.43226	0.000703652	1.5443	0.74359	2.07682
ZMYM5	3.43167	0.000723886	0.708861	0.230769	3.07173
CRYL1	3.09531	0.00224734	0.329114	0.0940171	3.50058
LATS2	3.26906	0.00123141	0.962025	0.470085	2.04649
USP12	3.25359	0.00129505	0.981013	0.444444	2.20728
RPL21	4.1219	5.3359e-05	2.58861	1.09402	2.36615
SLC7A1	2.59937	0.00992993	1.66456	0.726496	2.29121
UBL3	3.07593	0.00234028	0.987342	0.42735	2.31038
N4BP2L1	4.10746	5.61099e-05	0.582278	0.179487	3.24412
SMAD9	3.72035	0.000260135	0.936709	0.333333	2.81013
COG6	3.31159	0.00106816	0.436709	0.153846	2.83861
FOXO1	3.45821	0.000663101	6.03797	2.80342	2.15379
WBP4	3.04846	0.00253372	0.670886	0.282051	2.3786
ZC3H13	3.26278	0.00128288	0.873418	0.367521	2.37651
ITM2B	4.81639	2.96698e-06	25.2975	9.65812	2.6193
INTS6	4.85487	2.77412e-06	4.62025	0.837607	5.51602
KLF5	3.14202	0.00193105	0.411392	0.0940171	4.37572
KLF12	2.69827	0.00758101	1.24051	0.512821	2.41899
COMMD6	4.6483	5.7037e-06	4.37975	1.74359	2.51191
KCTD12	3.6741	0.000310058	3.06329	1.18803	2.57845
CLN5	3.38983	0.000805579	0.563291	0.230769	2.44093
MBNL2	2.78307	0.00586958	2.17722	1.08547	2.00578
STK24	2.96383	0.00338067	1.66456	0.820513	2.02868
PCCA	3.77868	0.000196764	2.67089	1.30769	2.04244
EFNB2	3.09132	0.00227012	1.32278	0.589744	2.24298
ING1	2.74645	0.00658784	0.405063	0.111111	3.64557
LAMP1	3.81691	0.000171374	2.1519	1.03419	2.08076
NDRG2	4.21646	3.5932e-05	0.803797	0.299145	2.68698
NPAS3	3.56312	0.000438994	2.03165	0.948718	2.14146
EGLN3	3.93589	0.000112925	2.4557	0.931624	2.63593
CFL2	3.615	0.000370821	1.08861	0.487179	2.23451
BAZ1A	3.08991	0.00234667	2.8481	0.82906	3.43534
FAM177A1	3.5066	0.000540201	1.71519	0.803419	2.13486
NFKBIA	3.0422	0.00273607	13.9241	1.99145	6.99191
RALGAPA1	3.00755	0.00294699	1.17722	0.57265	2.05573
SEC23A	3.36533	0.000924691	0.696203	0.213675	3.25823
FBXO33	3.79836	0.000195364	0.620253	0.153846	4.03165
RPS29	5.5585	8.10538e-08	28.1456	10.906	2.58075
RPL36AL	4.12642	5.25097e-05	4.71519	2.11111	2.23351
DMAC2L	3.3786	0.000846688	0.651899	0.264957	2.46039
CDKL1	3.34827	0.000929863	1.25949	0.606838	2.0755
NID2	2.73915	0.00660496	0.525316	0.247863	2.11938
FERMT2	2.8526	0.00471206	0.759494	0.367521	2.06653
SAMD4A	3.49255	0.000606681	3.42405	0.683761	5.00767
LGALS3	5.9477	1.24573e-08	11.481	3.69231	3.10944
FBXO34	3.02925	0.0027787	1.21519	0.461538	2.63291
ARID4A	4.68331	5.68222e-06	2.20886	0.589744	3.74546
TIMM9	3.93296	0.000108645	0.487342	0.145299	3.35406
DAAM1	3.30547	0.00113795	1.81013	0.752137	2.40665
SYNE2	4.25657	3.12503e-05	2.05696	0.709402	2.89957
ZBTB1	2.66057	0.00837142	0.398734	0.17094	2.33259
HSPA2	4.80717	2.81671e-06	0.848101	0.239316	3.54385
CHURC1	3.45903	0.000640711	0.911392	0.444444	2.05063
CHURC1-FNTB	3.09419	0.00219097	0.601266	0.264957	2.26929
MPP5	2.78012	0.00583625	0.303797	0.111111	2.73418
ATP6V1D	3.50294	0.000556789	0.462025	0.145299	3.17982
RDH11	3.07482	0.00233216	0.297468	0.102564	2.90032
ZFP36L1	3.74777	0.000242188	8.07595	2.47863	3.25823
ACTN1	3.70081	0.000284927	5.29114	2.33333	2.26763
DCAF5	3.01593	0.00282963	1.70253	0.769231	2.21329
SLC10A1	3.61609	0.00038463	0.588608	0.0769231	7.6519
SMOC1	3.52186	0.000514848	1.13924	0.504274	2.25917
PAPLN	2.75205	0.00649428	0.56962	0.179487	3.1736
NUMB	3.92592	0.000116385	1.94304	0.863248	2.25085
NPC2	4.10116	5.64013e-05	2.58228	1.19658	2.15805
DLST	3.05918	0.00245721	0.550633	0.25641	2.14747
FOS	4.78628	3.6425e-06	17.7532	3.10256	5.72209
IRF2BPL	2.93824	0.00367224	0.518987	0.188034	2.76007
AHSA1	3.18497	0.00164151	0.778481	0.333333	2.33544
GTF2A1	2.96825	0.00334124	0.550633	0.179487	3.06781
SEL1L	3.27307	0.00120742	0.702532	0.324786	2.16306
AL049834.1	3.78338	0.000196061	0.531646	0.188034	2.82739
ZC3H14	2.90884	0.00399265	0.651899	0.307692	2.11867
FOXN3	3.19413	0.00162097	1.68987	0.760684	2.22152
RPS6KA5	3.54763	0.000481021	1.01899	0.307692	3.31171
ATXN3	3.81219	0.000178877	1.92405	0.91453	2.10387
BTBD7	3.13002	0.0019421	2.66456	1.08547	2.45475
SYNE3	4.46069	1.24711e-05	0.981013	0.307692	3.18829
CCNK	2.6661	0.00824741	0.518987	0.213675	2.42886
SLC25A29	3.71125	0.000257631	0.329114	0.0854701	3.85063
HSP90AA1	3.43364	0.000706231	23.9051	9.21368	2.59452
MOK	3.03859	0.00262881	0.341772	0.111111	3.07595
EIF5	4.20509	4.02378e-05	3.74684	1.4359	2.6094
KLC1	3.04927	0.00254224	0.892405	0.444444	2.00791
BTBD6	2.8653	0.00450753	0.360759	0.136752	2.63805
CRIP2	3.68059	0.000288306	5.11392	2.49573	2.04907
CRIP1	3.81495	0.000180045	1.48734	0.487179	3.05296
NIPA2	2.63616	0.00891617	0.297468	0.119658	2.48599
NDN	3.64372	0.000325557	0.310127	0.0769231	4.03165
UBE3A	2.66971	0.00811084	0.601266	0.273504	2.19838
ATP10A	3.63597	0.000357707	0.468354	0.0769231	6.08861
KLF13	3.75399	0.000231142	1.05063	0.316239	3.32227
KATNBL1	3.0194	0.00281836	0.753165	0.358974	2.0981
EMC4	3.42741	0.000715585	0.740506	0.333333	2.22152
GOLGA8A	3.03194	0.00268214	0.35443	0.145299	2.43931
GOLGA8B	3.55032	0.000469295	0.556962	0.179487	3.10307
MEIS2	2.80444	0.00554277	1.23418	0.401709	3.07231
SRP14	4.33071	2.24502e-05	8.46835	3.94017	2.14924
DNAJC17	3.58124	0.000405372	0.436709	0.162393	2.68921
DLL4	2.81103	0.00540937	1.05696	0.461538	2.29008
INO80	3.64241	0.000326284	0.607595	0.230769	2.63291
RTF1	4.02381	7.63394e-05	2.01899	0.965812	2.09046
STARD9	4.26454	3.02829e-05	2.08228	0.837607	2.48599
CASC4	3.00187	0.00297723	0.943038	0.444444	2.12184
DUT	4.09262	5.95859e-05	2.01266	0.794872	2.53205
FBN1	3.00878	0.00292224	1.46835	0.726496	2.02115
EID1	4.26769	3.02474e-05	4.01266	1.57265	2.55153
GABPB1	2.71126	0.00715608	0.664557	0.324786	2.04614
TRPM7	2.99955	0.00300225	1.36076	0.666667	2.04114
TMOD3	3.34192	0.000975962	1.57595	0.752137	2.0953
MYZAP	3.07256	0.00235294	0.924051	0.452991	2.03989
POLR2M	4.34346	2.21559e-05	0.531646	0.119658	4.44304
ALDH1A2	5.0289	1.16976e-06	1.61392	0.316239	5.10349
MINDY2	3.07048	0.00235321	1.86076	0.863248	2.15553
MYO1E	2.73672	0.00667096	1.35443	0.598291	2.26383
LACTB	2.76619	0.00617046	0.487342	0.179487	2.71519
RAB8B	3.68794	0.000279109	1.63291	0.675214	2.41836
USP3	3.19898	0.00156116	1.13291	0.512821	2.20918
SNX1	2.68282	0.00778796	0.987342	0.487179	2.02665
DENND4A	3.02413	0.00286592	2.08861	0.649573	3.21536
MAP2K1	3.42942	0.000736899	0.740506	0.222222	3.33228
RPL4	4.14232	5.08826e-05	9.06329	3.81197	2.37759
UACA	2.98188	0.00322828	2.18987	0.982906	2.22796
ARIH1	4.90242	2.0382e-06	3.65823	0.91453	4.00012
SIN3A	3.11958	0.00202965	0.987342	0.435897	2.26508
PTPN9	2.95377	0.00347185	0.291139	0.0940171	3.09666
UBE2Q2	3.4523	0.000648759	1.08228	0.444444	2.43513
TSPAN3	3.36555	0.000895309	0.689873	0.290598	2.37398
PEAK1	4.0849	6.52564e-05	5.75949	2.22222	2.59177
HMG20A	3.70633	0.000267563	0.56962	0.179487	3.1736
CTSH	3.75067	0.000218639	2.47468	1.1453	2.16073
WHAMM	2.81756	0.00529677	0.392405	0.136752	2.86946
HDGFL3	4.3146	2.33476e-05	0.841772	0.324786	2.59177
ADAMTSL3	2.72097	0.00694657	1.10127	0.529915	2.0782
IQGAP1	4.15329	4.91748e-05	4.09494	1.54701	2.647
MRPS34	3.10799	0.0021071	0.791139	0.376068	2.10371
RPS2	4.35516	2.01048e-05	36.5759	16.2137	2.25587
SLC9A3R2	5.14489	6.51933e-07	4.36709	1.20513	3.62375
NTHL1	3.44636	0.000678949	0.493671	0.162393	3.03997
TSC2	3.17975	0.00169223	0.734177	0.34188	2.14747
PDPK1	2.68912	0.0076223	0.550633	0.273504	2.01325
FLYWCH2	3.19508	0.00157643	0.367089	0.136752	2.68434
HCFC1R1	2.73276	0.00671808	0.487342	0.239316	2.03639
AC025283.3	2.71401	0.00712049	0.379747	0.17094	2.22152
CLUAP1	3.51501	0.000530638	0.341772	0.102564	3.33228
ADCY9	3.23909	0.00138288	0.550633	0.205128	2.68434
NMRAL1	2.77986	0.00585007	0.303797	0.128205	2.36962
PPL	3.91036	0.00012543	1.12025	0.367521	3.04813
USP7	3.32522	0.00101583	0.702532	0.307692	2.28323
EMP2	3.41682	0.000754743	2.39241	1.05128	2.2757
RSL1D1	3.57837	0.000429235	1.31646	0.555556	2.36962
NTAN1	2.62578	0.0091385	0.575949	0.264957	2.17374
BMERB1	2.81665	0.00527312	0.455696	0.196581	2.31811
MARF1	2.65682	0.00841126	0.373418	0.153846	2.42722
NDE1	2.9676	0.00326836	0.253165	0.0854701	2.96203
RPS15A	5.32975	2.59054e-07	36.943	13.3504	2.76718
AC138811.2	4.56789	9.14246e-06	2.29747	0.581197	3.953
ARL6IP1	4.45383	1.50811e-05	3.23418	0.837607	3.86121
SMG1	3.55588	0.00047734	1.6519	0.598291	2.76103
VPS35L	3.60195	0.00038652	2.75949	1.31624	2.0965
KNOP1	3.21457	0.00147222	0.278481	0.0854701	3.25823
GPRC5B	3.61791	0.000368147	1.48101	0.564103	2.62543
ACSM5	4.04543	7.05605e-05	0.411392	0.102564	4.01108
THUMPD1	3.19441	0.00158582	0.417722	0.17094	2.44367
LYRM1	2.75243	0.00638446	0.436709	0.188034	2.3225
UQCRC2	3.66739	0.000300784	0.924051	0.452991	2.03989
AC092338.1	2.75244	0.0063666	0.360759	0.136752	2.63805
HS3ST2	4.20684	4.08287e-05	2.44304	0.495726	4.9282
SCNN1B	3.68535	0.00028169	1.8481	0.846154	2.18412
ARHGAP17	3.92996	0.000114373	2.58228	1.22222	2.11277
LCMT1	2.61998	0.00934052	0.436709	0.213675	2.0438
NUPR1	5.13486	6.55888e-07	3.29747	1.16239	2.83679
ATXN2L	3.23063	0.00145652	0.683544	0.213675	3.19899
MAPK3	3.44298	0.000685669	0.841772	0.358974	2.34494
DCTPP1	2.82228	0.00515342	0.531646	0.222222	2.39241
SEPHS2	3.40903	0.00076798	0.727848	0.273504	2.66119
VKORC1	3.12405	0.00199764	0.936709	0.452991	2.06783
VPS35	4.63396	6.5102e-06	1.29747	0.401709	3.22987
SIAH1	4.28663	2.67509e-05	0.816456	0.282051	2.89471
TENT4B	2.95608	0.00344061	0.860759	0.410256	2.0981
ARL2BP	3.50711	0.000547747	0.936709	0.401709	2.33181
PLLP	2.85046	0.00475138	0.417722	0.145299	2.87491
POLR2C	3.26237	0.00126992	0.56962	0.222222	2.56329
CFAP20	2.8657	0.00451602	0.411392	0.162393	2.53331
NDRG4	3.58371	0.000424868	0.56962	0.136752	4.16535
CNOT1	3.02774	0.00277713	1.20253	0.538462	2.23327
DYNC1LI2	3.40441	0.000797256	1.22152	0.504274	2.42233
CTCF	3.33408	0.00099264	0.765823	0.324786	2.35793
ZFP90	3.10894	0.00212758	0.259494	0.0769231	3.37342
SNTB2	4.95032	1.69914e-06	4	1.04274	3.83607
VPS4A	2.90659	0.00396429	0.443038	0.196581	2.25371
CYB5B	3.23232	0.00142893	1.31013	0.495726	2.64284
NFAT5	3.65134	0.000340577	8.50633	3.7094	2.29318
NOB1	3.31842	0.00105546	0.449367	0.145299	3.0927
ST3GAL2	2.89589	0.00415937	0.512658	0.188034	2.72641
GABARAPL2	4.12334	5.29309e-05	3.76582	1.59829	2.35616
TERF2IP	3.21411	0.00149283	1.28481	0.57265	2.24362
CMC2	3.15987	0.0018167	0.28481	0.0769231	3.70253
CDH13	4.12508	5.16223e-05	10.3734	4.34188	2.38915
GSE1	2.87277	0.00442586	0.563291	0.230769	2.44093
IRF8	3.03687	0.00276277	0.848101	0.162393	5.22252
FOXC2	2.69736	0.00751513	1.14557	0.410256	2.79233
ZCCHC14	3.6824	0.000289769	1.09494	0.376068	2.91154
CBFA2T3	2.88527	0.00427187	0.367089	0.145299	2.52643
RPL13	4.93913	1.58867e-06	64.0063	25.735	2.48713
NXN	3.8139	0.000186579	5.90506	2.23077	2.6471
ABR	2.73366	0.00679379	0.632911	0.273504	2.31408
CRK	3.06204	0.00244791	1.00633	0.487179	2.06562
SLC43A2	2.93908	0.0035873	0.537975	0.247863	2.17045
RILP	3.14765	0.0018366	0.405063	0.162393	2.49434
RPA1	3.25453	0.00132014	0.348101	0.102564	3.39399
UBE2G1	4.04226	7.76025e-05	1.15823	0.34188	3.38782
RABEP1	3.13778	0.00192771	0.778481	0.367521	2.11819
SLC16A11	3.9538	0.000105034	0.462025	0.128205	3.6038
EIF5A	4.17205	4.30741e-05	0.822785	0.299145	2.75045
TNFSF12	3.01309	0.00283745	0.974684	0.461538	2.11181
SAT2	3.82029	0.000167987	1.25316	0.623932	2.0085
AC129492.1	4.14121	5.00079e-05	0.772152	0.247863	3.11523
RPL26	4.28462	2.6875e-05	38.4241	17.7436	2.16552
MYH10	3.65912	0.00032084	1.64557	0.666667	2.46835
NTN1	4.35047	2.01054e-05	0.962025	0.205128	4.68987
MAP2K4	2.94706	0.00357822	0.601266	0.247863	2.4258
ARHGAP44	3.43843	0.000706981	0.43038	0.119658	3.59675
PMP22	4.24628	3.32146e-05	4.1962	1.5812	2.65381
TTC19	3.24132	0.00134229	1.17722	0.57265	2.05573
UBB	3.61997	0.000371093	5.83544	2.79487	2.08791
TOM1L2	3.18823	0.00162645	0.601266	0.239316	2.51243
ALKBH5	3.86122	0.000147296	0.71519	0.25641	2.78924
MFAP4	2.68631	0.00792551	0.518987	0.102564	5.06013
ALDH3A2	3.9219	0.000118101	0.892405	0.290598	3.07092
ULK2	3.90373	0.000126064	0.392405	0.0854701	4.59114
RPL23A	4.08944	5.89121e-05	22.3987	11.1795	2.00356
NUFIP2	3.46292	0.000627815	1.44304	0.495726	2.91096
SSH2	3.65536	0.000328731	2.58228	1.12821	2.28884
MYO1D	3.85232	0.000157592	2.47468	1.02564	2.41282
TMEM98	5.04214	1.05067e-06	0.734177	0.145299	5.05287
GGNBP2	2.99208	0.00310737	1.49367	0.709402	2.10554
RPL19	4.58486	7.48515e-06	36.2152	16.0513	2.25622
MSL1	3.00948	0.00291318	0.734177	0.34188	2.14747
EIF1	4.54181	9.99786e-06	17.0253	6.10256	2.78986
STAT3	3.21959	0.00150468	2.81013	1.18803	2.36536
CAVIN1	3.99596	9.05539e-05	3.98734	1.59829	2.49475
EZH1	3.02083	0.00276031	0.474684	0.222222	2.13608
RPL27	4.51848	1.02372e-05	14.0696	5.59829	2.5132
VAT1	4.67665	5.33177e-06	1.26582	0.418803	3.02247
CCDC200	2.92665	0.00371952	0.892405	0.444444	2.00791
ARL4D	3.44364	0.000700213	0.360759	0.0598291	6.02984
HDAC5	3.78338	0.000196061	0.531646	0.188034	2.82739
GPATCH8	3.20473	0.0015663	2.08228	0.965812	2.15599
CDC27	3.66355	0.000312668	1.31646	0.478632	2.75045
EFCAB13	2.97556	0.00320311	0.810127	0.384615	2.10633
NPEPPS	3.02467	0.00275803	3.39873	1.52137	2.234
COPZ2	3.73518	0.000236091	0.348101	0.102564	3.39399
NFE2L1	3.59099	0.000415777	0.879747	0.307692	2.85918
CALCOCO2	3.09007	0.00224273	1.51266	0.709402	2.1323
SPOP	3.49361	0.000564485	1.31646	0.623932	2.10994
KAT7	3.40256	0.000768221	0.481013	0.179487	2.67993
ANKRD40	2.71009	0.00716343	0.411392	0.188034	2.18786
TOB1	4.11835	5.20886e-05	2.4557	0.615385	3.99051
SPAG9	3.63451	0.000345132	5.3481	1.57265	3.40069
MBTD1	2.61187	0.00961455	0.677215	0.324786	2.08511
CUEDC1	2.97168	0.0032623	0.620253	0.299145	2.07342
YPEL2	3.41993	0.000742183	1.88608	0.649573	2.90356
PPM1D	4.43435	1.63137e-05	1.28481	0.25641	5.01076
MED13	3.22271	0.00147157	1.86709	0.735043	2.54011
TLK2	3.65266	0.000322804	1.47468	0.692308	2.1301
DCAF7	2.79638	0.00559568	0.753165	0.34188	2.20301
POLG2	2.61348	0.00956222	0.449367	0.179487	2.50362
SMURF2	3.12102	0.00204094	1.82911	0.888889	2.05775
GNA13	2.88726	0.00423224	0.911392	0.376068	2.42348
BPTF	3.92172	0.000123558	2.90506	1.10256	2.63482
RPL38	4.36474	1.90853e-05	15.7848	7.8547	2.0096
LLGL2	3.6203	0.000361601	0.392405	0.111111	3.53165
SAP30BP	2.97332	0.0033202	0.943038	0.367521	2.56594
ITGB4	4.25764	3.08188e-05	3.63291	1.57265	2.31006
H3-3B	3.72377	0.000259554	11.557	4.54701	2.54166
UNK	3.29508	0.00113155	0.56962	0.25641	2.22152
UBALD2	2.71949	0.00700129	0.702532	0.350427	2.00479
METTL23	2.66069	0.00831434	0.563291	0.273504	2.05953
MFSD11	3.01402	0.00282721	0.563291	0.25641	2.19684
TIMP2	4.10868	5.78591e-05	4.96835	2.15385	2.30674
CBX4	2.78223	0.00580049	0.424051	0.179487	2.36257
EIF4A3	3.20024	0.00157014	1.09494	0.495726	2.20875
NPLOC4	3.28181	0.0011946	0.613924	0.273504	2.24466
ANAPC11	2.8975	0.0041178	1.0443	0.521368	2.00301
RFNG	2.68186	0.00777053	0.310127	0.136752	2.2678
RAB40B	4.23848	3.30681e-05	0.253165	0.0512821	4.93671
FN3KRP	3.18744	0.00162635	0.316456	0.111111	2.8481
YES1	3.00133	0.0030058	2.9557	1.4188	2.08323
L3MBTL4	3.40436	0.000785111	0.816456	0.324786	2.51382
ANKRD12	3.36134	0.000910226	0.949367	0.410256	2.31408
RAB31	3.16779	0.00172899	1.21519	0.564103	2.1542
PTPN2	3.31563	0.00105717	0.848101	0.324786	2.61126
ROCK1	3.18243	0.0016777	1.94937	0.931624	2.09244
CABLES1	3.44639	0.0007	0.670886	0.153846	4.36076
ANKRD29	3.49733	0.000574447	0.588608	0.153846	3.82595
OSBPL1A	3.94452	0.000105762	1.67722	0.700855	2.3931
GAREM1	3.15644	0.0018883	0.683544	0.119658	5.71248
MAPRE2	4.07401	6.91771e-05	2.44937	0.666667	3.67405
KIAA1328	3.03528	0.00269736	0.841772	0.367521	2.2904
SMAD2	2.85319	0.00469286	1.08228	0.538462	2.00995
ZBTB7C	3.93275	0.000111463	0.816456	0.264957	3.08146
RPL17	4.68912	4.79007e-06	19.462	7.61538	2.55562
MBD1	3.19381	0.00158257	0.272152	0.0940171	2.89471
SMAD4	2.81979	0.00519934	0.5	0.247863	2.01724
TXNL1	3.10537	0.0021179	1.17722	0.581197	2.0255
LMAN1	3.47436	0.000615103	1.39241	0.615385	2.26266
RNF152	4.16635	4.40665e-05	1.99367	0.786325	2.53543
ZCCHC2	3.23479	0.00141474	0.626582	0.205128	3.05459
PHLPP1	3.70842	0.000270644	1.21519	0.307692	3.94937
KDSR	3.25453	0.00131282	1.13924	0.512821	2.22152
MBP	2.62613	0.00916117	0.689873	0.307692	2.24209
SLC66A2	3.68593	0.000288929	0.740506	0.247863	2.98756
HSBP1L1	2.82271	0.00512265	0.512658	0.239316	2.14218
ADNP2	2.89162	0.00420216	0.563291	0.239316	2.35375
PARD6G	3.85904	0.000151983	2.65823	1.15385	2.3038
TPGS1	3.15162	0.00183565	0.544304	0.205128	2.65348
BSG	3.22439	0.00143913	1.68987	0.837607	2.0175
AC004156.1	3.48287	0.000587663	0.613924	0.264957	2.31707
POLR2E	3.88553	0.00013102	0.71519	0.273504	2.61491
GPX4	5.26982	3.117e-07	1.98734	0.735043	2.70371
ATP5F1D	4.10088	5.80671e-05	2.96203	1.31624	2.25037
MIDN	3.1474	0.00193003	1.72785	0.589744	2.92983
CIRBP	5.46638	1.36348e-07	4.60759	1.71795	2.68203
RPS15	4.91525	1.73349e-06	30.3924	12.3248	2.46596
BTBD2	2.77409	0.00594625	0.392405	0.179487	2.18626
GADD45B	4.07636	7.11783e-05	13.519	1.4359	9.41501
GNA11	2.7096	0.00722869	0.424051	0.188034	2.25518
ZBTB7A	3.49312	0.000605295	1.93671	0.555556	3.48608
STAP2	3.05685	0.00248501	0.474684	0.205128	2.31408
HDGFL2	2.61791	0.0094004	0.43038	0.213675	2.01418
PLIN3	2.99258	0.0030581	0.360759	0.136752	2.63805
RPL36	5.41552	1.66177e-07	36.3797	13.1026	2.77654
RFX2	3.49471	0.000585547	1.0443	0.290598	3.59363
GTF2F1	3.66504	0.000307288	0.550633	0.196581	2.80105
TRIP10	3.09335	0.00221925	0.518987	0.213675	2.42886
ZNF358	2.92709	0.00373822	0.556962	0.239316	2.32731
TIMM44	3.02709	0.00272349	0.316456	0.136752	2.31408
RPS28	4.66201	5.11273e-06	6.93671	2.47009	2.80829
ZNF426	4.09603	6.13044e-05	0.265823	0.042735	6.22025
EIF3G	4.44601	1.32748e-05	2.48734	0.957265	2.59838
ICAM1	3.11207	0.00220117	0.658228	0.042735	15.4025
PDE4A	2.74817	0.00641072	0.455696	0.17094	2.66582
CDKN2D	3.01802	0.00278835	0.601266	0.213675	2.81392
ECSIT	2.60948	0.00964161	0.379747	0.17094	2.22152
ACP5	5.05021	1.19978e-06	0.601266	0.00854701	70.3481
JUNB	4.02548	8.65067e-05	13.3861	3.05128	4.38703
PRDX2	4.31343	2.38582e-05	1.55063	0.598291	2.59177
DNASE2	2.66303	0.00822519	0.35443	0.17094	2.07342
IER2	3.69119	0.000292563	3.79747	1.20513	3.15109
MRI1	3.371	0.000877676	0.291139	0.0940171	3.09666
RFX1	3.13526	0.00193176	0.341772	0.128205	2.66582
ADGRE5	2.79469	0.00574962	0.373418	0.0854701	4.36899
DNAJB1	3.55099	0.000488748	7.25949	1.31624	5.51533
TECR	3.49927	0.000573901	0.272152	0.0598291	4.54882
AKAP8	2.69807	0.00750822	0.360759	0.136752	2.63805
AP1M1	3.29963	0.00111122	0.5	0.188034	2.65909
KLF2	4.00216	8.95325e-05	8.06962	2.37607	3.39621
ARRDC2	2.74427	0.00658235	0.803797	0.376068	2.13737
JUND	4.32822	2.39427e-05	10.2405	3.89744	2.6275
UBA52	3.94085	0.000106612	15.3734	7.49573	2.05096
GATAD2A	3.46542	0.000665882	2.40506	0.905983	2.65465
ANKRD27	2.6546	0.00853733	0.373418	0.145299	2.56999
LSM14A	3.07842	0.00234939	1.59494	0.777778	2.05063
UBA2	4.04137	7.39896e-05	1.46835	0.606838	2.41968
DMKN	5.09805	7.39995e-07	1.44304	0.461538	3.12658
NFKBID	4.05805	7.09365e-05	0.867089	0.179487	4.83092
EIF3K	4.42312	1.48065e-05	4.60127	1.97436	2.33051
CAPN12	2.89616	0.00416166	1.03797	0.487179	2.13058
SIRT2	3.20235	0.00156729	0.778481	0.333333	2.33544
FBXO17	3.95517	0.000103177	0.272152	0.0512821	5.30696
PAK4	3.68111	0.000305586	0.322785	0.0512821	6.2943
ZFP36	3.74574	0.000246576	9.58861	1.70085	5.63752
RPS16	4.41187	1.58852e-05	23.6139	10.453	2.25906
BLVRB	4.31444	2.31267e-05	1.13291	0.495726	2.28536
LTBP4	5.27823	3.73352e-07	2.07595	0.512821	4.0481
AC008537.1	4.03772	7.61466e-05	0.341772	0.0769231	4.44304
HNRNPUL1	3.54104	0.000495424	1.40506	0.478632	2.93558
TGFB1	3.26058	0.00132126	1.72152	0.606838	2.83687
LYPD3	3.08178	0.00230462	0.303797	0.0940171	3.2313
NECTIN2	2.80196	0.00550526	1.25949	0.589744	2.13566
PPP1R13L	3.20932	0.00153103	0.556962	0.230769	2.4135
FOSB	3.55056	0.000480037	1.79114	0.384615	4.65696
SNRPD2	3.48232	0.000588982	1.58861	0.726496	2.18667
HIF3A	4.25313	3.11044e-05	3.07595	1.28205	2.39924
BBC3	2.93557	0.00374978	0.436709	0.0940171	4.64499
CCDC9	3.31738	0.00105331	0.303797	0.0854701	3.55443
NAPA	2.85635	0.00463542	0.272152	0.0940171	2.89471
KDELR1	3.54509	0.000467095	1.5443	0.709402	2.17691
RPL18	4.59853	7.08987e-06	27.557	11.7778	2.33974
PPP1R15A	3.79596	0.000201085	4.67089	1.19658	3.90353
TULP2	3.55016	0.000466633	0.417722	0.0940171	4.44304
FTL	4.81634	2.91395e-06	26.7468	8.94017	2.99176
RPS11	4.50295	1.08862e-05	25.3861	10.6496	2.38376
FCGRT	4.95156	1.34073e-06	5.29114	2.30769	2.29283
NOSIP	3.42019	0.000734979	0.911392	0.393162	2.31811
ETFB	4.12551	5.05019e-05	0.993671	0.384615	2.58354
ZNF83	3.9965	8.77923e-05	1.56329	0.623932	2.50555
ZNF331	2.69636	0.00764196	0.417722	0.128205	3.25823
TSEN34	3.17691	0.00167033	0.43038	0.188034	2.28884
ZNF581	2.73086	0.00682716	0.297468	0.102564	2.90032
C19orf18	4.3179	2.40192e-05	0.265823	0.0512821	5.18354
ZSCAN18	3.67541	0.000290607	0.493671	0.179487	2.75045
RPS5	4.41533	1.58357e-05	17.3861	7.00855	2.4807
IDH3B	3.03517	0.00267989	0.5	0.222222	2.25
PTPRA	3.66028	0.00031567	1.4557	0.65812	2.2119
HSPA12B	2.72632	0.00684417	0.481013	0.230769	2.08439
CDC25B	3.00287	0.00295572	0.968354	0.461538	2.0981
RNF24	3.15451	0.00187309	0.531646	0.102564	5.18354
PRNP	3.13329	0.00191807	0.462025	0.162393	2.8451
TMX4	3.66958	0.000309744	1.05696	0.350427	3.01621
PLCB4	4.0777	6.54874e-05	8.03797	3.7094	2.16692
MACROD2	2.80079	0.00558823	0.601266	0.213675	2.81392
DSTN	4.6414	6.16474e-06	4.73418	1.63248	2.89999
SNX5	3.53002	0.000496354	0.64557	0.25641	2.51772
SMIM26	2.66439	0.00818213	0.487342	0.239316	2.03639
ABHD12	4.02969	7.59439e-05	0.626582	0.179487	3.49096
ASXL1	3.92855	0.000117273	4.32911	1.88889	2.29188
MAPRE1	2.79382	0.00557856	0.474684	0.213675	2.22152
CHMP4B	3.21288	0.00147784	0.759494	0.324786	2.33844
RALY	3.6156	0.000370331	1.16456	0.495726	2.34919
ITCH	3.29976	0.00112738	1.39241	0.683761	2.03639
EPB41L1	2.62105	0.00929724	0.563291	0.273504	2.05953
DLGAP4	2.93451	0.00367595	1.29114	0.641026	2.01418
NDRG3	3.39253	0.000811007	0.417722	0.145299	2.87491
SOGA1	3.16726	0.00173438	0.848101	0.393162	2.15713
TOP1	2.78126	0.00584274	1.74684	0.863248	2.02356
ZHX3	3.29546	0.00115811	0.816456	0.290598	2.80957
CHD6	3.28365	0.00119028	1.26582	0.632479	2.00137
IFT52	3.03987	0.00266682	0.35443	0.111111	3.18987
TOX2	5.00698	1.34334e-06	0.341772	0.025641	13.3291
SDC4	3.88688	0.000134649	0.816456	0.273504	2.98517
PIGT	3.13138	0.00194042	0.848101	0.401709	2.11123
DNTTIP1	3.09007	0.00224796	0.310127	0.0940171	3.29862
PLTP	3.97916	9.65953e-05	0.329114	0.0683761	4.81329
ZNFX1	3.22258	0.00149065	0.721519	0.247863	2.91096
B4GALT5	2.74556	0.00647355	1.27215	0.623932	2.03893
RNF114	2.74071	0.00660638	0.582278	0.282051	2.06444
PTPN1	2.68561	0.00774627	0.335443	0.136752	2.45293
NFATC2	2.64983	0.00868026	1.28481	0.478632	2.68434
ATP9A	3.29433	0.00115827	0.905063	0.367521	2.46261
FAM210B	3.37409	0.000877561	0.582278	0.188034	3.09666
RTF2	3.58435	0.000414533	1.10127	0.512821	2.14747
PMEPA1	3.28936	0.00116578	0.512658	0.17094	2.99905
GNAS	4.43422	1.4117e-05	22.2532	9.50427	2.34139
CTSZ	3.57735	0.000416627	2.75316	1.30769	2.10536
SS18L1	3.26971	0.00127893	0.379747	0.0940171	4.03913
RPS21	5.90681	1.47052e-08	27.7848	8.76068	3.17153
GID8	2.79062	0.00567386	0.417722	0.188034	2.22152
TPD52L2	3.32079	0.00104348	0.962025	0.478632	2.00995
PRPF6	3.39551	0.000807841	0.962025	0.444444	2.16456
SCAF4	2.71734	0.00702208	0.689873	0.333333	2.06962
TMEM50B	2.6176	0.00939084	0.455696	0.205128	2.22152
ATP5PO	4.94228	1.5192e-06	2.41772	0.846154	2.85731
RCAN1	2.90413	0.00411737	1.36709	0.42735	3.19899
MORC3	3.03387	0.00267112	0.683544	0.316239	2.16148
PIGP	2.90893	0.00394551	0.544304	0.247863	2.19598
PKNOX1	2.8192	0.00527946	0.550633	0.17094	3.2212
CSTB	3.28883	0.00118086	0.341772	0.102564	3.33228
PFKL	2.99168	0.00308448	0.727848	0.333333	2.18354
COL6A1	3.70872	0.000265562	0.962025	0.350427	2.74529
COL6A2	4.70633	4.58251e-06	2.6962	0.991453	2.71945
SPATC1L	3.4083	0.000773749	0.303797	0.0854701	3.55443
HDHD5	3.43948	0.000689308	0.310127	0.0854701	3.62848
BID	3.61341	0.000364921	0.734177	0.307692	2.38608
MICAL3	3.71115	0.000255966	1.60127	0.760684	2.10503
SNAP29	2.93641	0.00364236	0.449367	0.196581	2.28591
CHCHD10	3.63054	0.000338902	1.36709	0.65812	2.07726
CABIN1	3.25364	0.0013026	0.860759	0.401709	2.14274
SGSM1	3.3374	0.000971086	0.64557	0.264957	2.4365
CCDC117	2.71578	0.00710356	0.291139	0.102564	2.83861
XBP1	2.71351	0.00712145	1.13924	0.461538	2.46835
PIK3IP1	3.34393	0.000966358	0.474684	0.17094	2.7769
TIMP3	4.58974	8.09113e-06	7.25316	2.38462	3.04165
TOM1	3.67945	0.000295476	0.443038	0.136752	3.23972
TXN2	3.74093	0.00022625	0.677215	0.273504	2.47607
EIF3D	4.27077	2.99636e-05	2.41139	0.931624	2.58838
MPST	3.40401	0.000787682	0.85443	0.333333	2.56329
EIF3L	3.61181	0.000371668	2.24684	1.05983	2.12
MAFF	2.78023	0.00606515	1.61392	0.350427	4.60559
SUN2	3.37802	0.000851563	0.487342	0.188034	2.59177
ATF4	3.78887	0.000194524	1.73418	0.760684	2.27976
ST13	4.12306	5.40183e-05	1.53165	0.495726	3.0897
TOB2	3.15438	0.00187002	0.512658	0.153846	3.33228
ACO2	4.05611	6.88338e-05	0.56962	0.196581	2.89763
SMDT1	4.35605	2.00447e-05	2.26582	0.846154	2.67779
TCF20	2.78445	0.00579461	0.651899	0.282051	2.31128
POLDIP3	2.70556	0.00728391	0.322785	0.145299	2.22152
CYB5R3	4.00688	8.55636e-05	4.13924	1.80342	2.29522
PACSIN2	5.23736	4.22387e-07	2.94937	0.854701	3.45076
CA5B	3.18469	0.00165496	0.537975	0.188034	2.86105
TXLNG	2.98287	0.00326344	0.35443	0.0512821	6.91139
RBBP7	3.04351	0.00258038	1	0.495726	2.01724
SCML1	2.68957	0.00766118	0.765823	0.358974	2.13336
SCML2	2.7585	0.00621361	0.424051	0.179487	2.36257
RPS6KA3	2.89881	0.00410182	2.36709	0.965812	2.45088
SMS	3.8616	0.000143715	1.32278	0.606838	2.1798
ACOT9	2.98984	0.00308634	0.772152	0.367521	2.10097
KLHL15	4.04793	7.6542e-05	0.411392	0.0512821	8.02215
TSPAN7	3.18877	0.00165187	1.8481	0.871795	2.11988
MID1IP1	3.1055	0.00212491	0.367089	0.102564	3.57911
USP9X	3.933	0.000118733	2.10759	0.717949	2.93558
DDX3X	3.97786	9.54472e-05	4.27215	1.81197	2.35774
MAOA	2.93022	0.00369461	0.924051	0.367521	2.51428
EFHC2	3.03402	0.00268374	1.31013	0.649573	2.01691
KDM6A	3.26143	0.00127562	1.98734	0.991453	2.00447
JADE3	3.26498	0.00124835	0.544304	0.188034	2.89471
UXT	3.56	0.000447134	1.82911	0.888889	2.05775
RBM3	4.20752	3.84941e-05	5.60759	2.36752	2.36855
PLP2	2.92962	0.00369517	0.841772	0.393162	2.14103
TSPYL2	3.1948	0.00159306	0.664557	0.230769	2.87975
MSN	2.87116	0.00450321	3.3038	1.60684	2.05609
OPHN1	2.92942	0.00372497	0.867089	0.42735	2.02899
RPS4X	5.01238	1.18951e-06	31.6899	10.7692	2.94263
UPRT	2.98024	0.00318042	0.348101	0.136752	2.54549
ITM2A	4.39694	1.80042e-05	1.31013	0.324786	4.03381
ARMCX1	3.17476	0.00168175	0.367089	0.136752	2.68434
ZMAT1	2.93256	0.00370955	0.5	0.196581	2.54348
CHRDL1	5.75638	3.76706e-08	3.31013	0.470085	7.04154
PAK3	3.23661	0.0014393	0.607595	0.128205	4.73924
LRCH2	2.86307	0.00452797	0.537975	0.25641	2.0981
SLC25A43	2.73433	0.00675678	0.392405	0.153846	2.55063
RPL39	5.53988	9.86526e-08	9.11392	2.93162	3.10883
UPF3B	3.58758	0.000402382	0.563291	0.230769	2.44093
SMARCA1	2.66981	0.00806538	0.677215	0.316239	2.14146
BCORL1	2.7789	0.00597729	0.348101	0.0940171	3.70253
RBMX2	2.74318	0.00650157	0.392405	0.179487	2.18626
FHL1	3.94219	0.000113275	1.20886	0.350427	3.44968
MAP7D3	2.68793	0.00766213	0.278481	0.111111	2.50633
HTATSF1	4.04532	7.42974e-05	0.373418	0.0854701	4.36899
ATP11C	3.49693	0.000557371	1.18354	0.521368	2.27008
FMR1	3.03513	0.00264682	0.506329	0.222222	2.27848
IDH3G	3.53094	0.000502912	0.696203	0.273504	2.54549
NAA10	3.30717	0.00108073	0.829114	0.384615	2.1557
RPL10	4.90312	1.83137e-06	73.7278	28.5897	2.57882
GAB3	2.75397	0.00631518	0.506329	0.230769	2.19409
CLIC2	3.36515	0.000920396	1.10127	0.42735	2.57696
RPS4Y1	3.99971	8.62081e-05	5.72152	2.34188	2.44313
DDX3Y	2.87524	0.00441759	1.1962	0.564103	2.12054
MT-ND1	4.94341	1.46382e-06	56.8924	27.7949	2.04687
MT-ND6	5.84789	1.85927e-08	7.35443	2.94872	2.49411

## Sheet: End_Lym_CtrlPsor_DEG_SigUpGene
	End_Lym_Stat	End_Lym_pVal	End_Lym_ctrlMean	End_Lym_psorMean	End_Lym_MeanDIF
ADGRL4	-2.87532	0.00468486	0.253165	0.897436	0.282098
GBP2	-2.81835	0.00547103	0.126582	0.401709	0.315109
S100A9	-9.50535	3.42619e-16	0	3.5812	0
S100A8	-14.5552	5.59518e-28	0.0253165	3.97436	0.00636995
S100A7	-10.0887	1.44214e-17	0.00632911	2.86325	0.00221047
S100A2	-3.48591	0.000619018	0.227848	0.555556	0.410127
SLC27A3	-3.49471	0.000618679	0.329114	0.991453	0.331951
EMILIN1	-2.88546	0.00442294	0.278481	0.675214	0.412434
STAB1	-4.72719	4.65569e-06	0.493671	1.35897	0.363267
PARP9	-2.66667	0.00842187	0.151899	0.401709	0.378131
EPHB1	-4.0647	8.08409e-05	0.0886076	0.461538	0.191983
C4orf48	-3.88421	0.000147739	0.221519	0.675214	0.328072
GRPEL2	-2.85576	0.00485536	0.202532	0.495726	0.408555
CD74	-3.31624	0.0012005	0.246835	1.28205	0.192532
SPARC	-3.41851	0.000806381	0.386076	1.06838	0.361367
H1-2	-3.21917	0.00158344	0.101266	0.358974	0.282098
MSR1	-3.43844	0.000728219	0.575949	1.2906	0.446265
MMP16	-3.72694	0.000275771	0.158228	0.641026	0.246835
CALML5	-3.2823	0.00128436	0.113924	0.367521	0.309979
NOX4	-4.94539	2.30774e-06	0.0696203	0.57265	0.121576
C1R	-4.29709	3.45634e-05	0.056962	0.57265	0.099471
KRT6B	-6.34537	4.20752e-09	0.00632911	0.384615	0.0164557
KRT6A	-6.42654	2.89534e-09	0.0189873	0.846154	0.0224396
LRCOL1	-3.58218	0.000471175	0.0759494	0.333333	0.227848
NRXN3	-3.00821	0.00295995	0.468354	1.30769	0.358153
TMOD2	-2.78773	0.00584872	0.28481	0.615385	0.462816
ADGRG3	-4.76407	4.98181e-06	0.0506329	0.478632	0.105787
KRT14	-6.56108	4.49805e-10	1.03797	2.58974	0.400802
KRT16	-8.69128	2.39747e-14	0.0253165	1.13675	0.0222709
KRT17	-3.46023	0.000692347	0.0632911	0.264957	0.238873
EMID1	-2.80466	0.00557122	0.126582	0.324786	0.38974
TYMP	-2.91578	0.00391921	0.227848	0.470085	0.484695

[truncated: 60 more sheets: EpD_Basal1_CtrlPsor_DEG_SigDown, EpD_Basal1_CtrlPsor_DEG_SigUpGe, EpD_Basal2_CtrlPsor_DEG_SigDown, EpD_Basal2_CtrlPsor_DEG_SigUpGe, EpD_Basal3_CtrlPsor_DEG_SigDown, EpD_Basal3_CtrlPsor_DEG_SigUpGe, EpD_Corneum_CtrlPsor_DEG_SigDow, EpD_Corneum_CtrlPsor_DEG_SigUpG, EpD_Foli_CtrlPsor_DEG_SigDownGe, EpD_Foli_CtrlPsor_DEG_SigUpGene, EpD_Granular-spinous_CtrlPsor_D, EpD_Granular-spinous_CtrlPsorUP, EpD_Granular_CtrlPsor_DEG_SigDo, EpD_Granular_CtrlPsor_DEG_SigUp, EpD_SG_CtrlPsor_DEG_SigDownGene, EpD_SG_CtrlPsor_DEG_SigUpGene, EpD_Spinous_CtrlPsor_DEG_SigDow, EpD_Spinous_CtrlPsor_DEG_SigUpG, IM_CD4+T_CtrlPsor_DEG_SigDownGe, IM_CD4+T_CtrlPsor_DEG_SigUpGene …]
