# Supplementary material for: Single cell transcriptional zonation of human psoriasis skin identifies an alternative immunoregulatory axis conducted by skin resident cells
Source: Cell Death Dis. 2021 May 6;12(5):450. doi: 10.1038/s41419-021-03724-6 (PMC8102483; doi:10.1038/s41419-021-03724-6)
Supplement: Supplementary file 9 — Supplementary table 5 [file 41419_2021_3724_MOESM9_ESM.xlsx]

## Sheet: Sheet1
celltype	sigDOWNgene functions	sigUPgene functions
End_Endo1	cornification, 5/113 genes	protein modification by small protein removal, 134/228 genes
	negative regulation of growth, 8/225 genes	proteasomal protein catabolic process, 167/341 genes
	response to zinc ion, 5/53 genes	covalent chromatin modification, 208/454 genes
		modification-dependent macromolecule catabolic process, 241/487 genes
		autophagy, 125/248 genes
		cellular component disassembly, 182/412 genes
		endomembrane system organization, 168/363 genes
		mitochondrion organization, 183/402 genes
		endoplasmic reticulum unfolded protein response, 66/114 genes
		regulation of cellular amide metabolic process, 191/439 genes
		regulation of protein catabolic process, 177/386 genes
		positive regulation of catabolic process, 202/435 genes
		mRNA transport, 78/144 genes
		protein export from nucleus, 79/143 genes
		Golgi vesicle transport. 172/337 genes
End_Endo2	regulation of angiogenesis, 8/222 genes	positive regulation of catabolic process, 22/435 genes
	T cell costimulation, 6/76 genes	regulation of apoptotic signaling pathway, 21/370 genes
	antigen receptor-mediated signaling pathway, 8/174 genes	regulation of oxidatibe stress-induced cell death, 8/59 genes
	interferon-gamma-mediated signaling pathway, 6/71 genes	cellular response to lipopolysaccharide, 11/141 genes
	antigen processing and presentation of exogenous peptide antigen via MHC class II, 7/98 genes	cell junction organization, 14/187 genes
		intrinsic apoptotic signaling pathway, 12/151 genes
		cornification, 12/113 genes
End_Endo3	skeletal muscle cell differentiation, 3/50 genes	regulation of sister chromatid segregation, 15/69 genes
	protein refolding, 3/22 genes	cell cycle checkpoint, 29/192 genes
	negative regulation of cytokin production, 5/230 genes	mitotic cell cycle phase transition, 37/258 genes
	negative regulation of inclusion body assembly, 3/11 genes	regulation of cellular component size, 41/317 genes
	regulation of transcription from RNA polymerase II promoter in response to stress, 4/111 genes	cell division, 64/468 genes
		cellular component disassembly, 50/412 genes
		mitochondrion organization, 52/402 genes
		ATP synthesis coupled electron transport, 16/79 genes
		nucleobase-containing small molecule interconversion, 10/30 genes
		DNA replication, 34/209 genes
		DNA repair, 58/474 genes
		mitochondrial gene expression, 24/122 genes
End_Endo4		collagen catabolic process, 11/64 genes
		angiogenesis, 30/288 genes
		ossification, 19/250 genes
		regulation of cell-substrate adhesion, 16/180 genes
		positive regulation of cell motility, 33/413 genes
		regulation of actin filament-based process, 23/326 genes
		cellular response to growth factor stimulus, 28/464 genes
		extracellular matrix organization, 35/303 genes
		cell-substrate adhesion, 16/162 genes
End_Lym	RNA catabolic process, 84/235 genes	defense response to bacterium, 5/218 genes
	rRNA processing, 71/249 genes	antimicrobial humoral immune response mediated by antimicrobial peptide, 3/45 genes
	viral transcripiong, 63/113 genes	suquestering of zinc ion, 2/4 genes
	protein targeting to membrane, 69/130 genes	intermediate filament cytoskeleton organization, 3/40 genes
	establishment of protein localization to endoplasmic reticulum, 64/104 genes	cornification, 5/113 genes
	translational initiation, 77/139 genes	leukocyte aggregation, 2/10 genes
		chemokine production, 2/8 genes
EpD_Basal1	regulation of cell-cell adhesion, 26/411 genes	intrinsic apoptotic signaling pathway by p53 class mediator, 9/57 genes
	positive regulation of cell motility, 29/413 genes	intrinsic apoptotic signaling pathway in response to DNA damage, 10/68 genes
	regulation of epithelial cell proliferation, 21/291 genes
	regulaiton of lymphocyte activation, 27/401 genes
	intracellular receptor signaling pathway, 18/174 genes
	cellular response to organonitrogen compound, 34/463 genes
	cellular response to organic cyclic compound, 33/474 genes
	cellular response to lipid, 32/469 genes
	response to peptide hormone, 24/363 genes
	response to corticosteroid, 15/158 genes
	chemotaxis, 29/492 genes
	response to lipopolysaccharide, 28/293 genes
EpD_Basal2		carboxylic acid biosynthetic process, 41/268 genes
		DNA replication, 34/209 genes
		DNA biosynthetic process, 25/115 genes
		DNA repair, 59/474 genes
		coenzyme metabolic process, 41/281 genes
		cell cycle checkpoint, 31/192 genes
		mitotic cell cycle phase transition, 40/258 genes
		mitotic nuclear division, 27/145 genes
		sister chromatid cohesion, 25/116 genes
		microtubule cytoskeleton organization, 56/376 genes
		cell division, 72/468 genes
EpD_Basal3	regulation of leukocyte activation, 20/466 genes	small molecule biosynthetic process, 127/431 genes
	regulation of fat cell differentiation, 9/111 genes	mitochondrial gene expression, 59/122 genes
	regulation of leukocyte cell-cell adhesion, 16/327 genes	DNA replication, 86/209 genes
	circadian regulation of gene expression, 7/54 genes	DNA repair, 159/474
	response to lipopolysaccharide, 20/293 genes	respiratory electron transport chain, 43/95 genes
	response to mechanical stimulus, 15/206 genes	coenzyme metabolic process, 90/281 genes
	response to peptide hormone, 17/363 genes	DNA integrity checkpoint, 57/145 genes
	response to corticosteroid, 12/158 genes	mitochondrial respiratory chain complex I assembly, 34/57 genes
	cellular response to lipid, 21/469 genes	cell division, 137/468 genes
	response to oxedative stress, 16/359 genes	centrosome cycle, 38/77 genes
	cellular response to organic cyclic compound, 22/474 genes	sister chromatid segregation, 68/186 genes
	cellular response to organonitrogen compound, 22/463 genes	mitotic cell cycle phase transition, 94/258 genes
	intracellular receptor signaling pathway, 13/174 genes
	stess-activated MAPK cascade, 9/98 genes
EpD_Corneum	viral transcripiong, 95/113 genes	antimicrobial humoral response, 5/89 genes
	rRNA processing, 155/249 genes	defense response to virus, 8/176 genes
	translational initiation, 116/139 genes	defense response to bacterium, 7/218 genes
	modification-dependent macromolecule catabolic process, 217/487 genes	defense response to fungus, 4/37 genes
	RNA catabolic process, 153/235 genes	response to interferon-beta, 4/22 genes
	positive regulation of catabolic process, 195/435 genes	type I interferon signaling pathway, 7/65 gens
	regulation of protein catabolic process, 179/386 genes	regulation of innate immune response, 9/393 genes
	regulation of cellular amide metabolic process, 207/439 genes	negative regulation of multi-organism process, 6/161 genes
	establishment of protein localization to endoplasmic reticulum, 90/104 genes	sequestering of metal ion, 3/10 genes
	protein targeting to membrane, 101/130 genes	cornification, 6/113 genes
EpD_Foli	neuromuscular junction development, 5/37 genes	translational initiation, 39/193 genes
	cell morphogenesis involved in neuron differentiation, 16/398 genes	rRNA processing, 40/249 genes
	regulation of epithelial cell proliferation, 12/291 genes	RNA catabolic process, 43/235 genes
		cellular respiration, 29/147 genes
		interferon-gamma-mediated signaling pathway, 20/71 genes
		viral transcription, 31/113 genes
		protein targeting to membrane, 34/130 genes
		establishment of protein localization to endoplasmic reticulum, 32/104 genes
EpD_Granular/Spinous	RNA catabolic process, 15/235 genes	pyridine-containing compound metabolic process, 14/112 genes
	cell junction organization, 13/187 genes	type I interferon signaling pathway, 14/65 gens
	intracellular receptor signaling pathway, 14/174 genes	defense response to virus, 24/176 genes
	response to calcium ion, 12/116 genes	neutrophil degranulation, 36/476 genes
	response to hydrogen peroxide, 10/107 genes	cornification, 14/113 genes
	response to interleukin-18, 4/8 genes	regulation of peptidase activity, 33/404 genes
	response to corticosteroid, 13/158 genes	regulation of type I interferon production, 16/117 genes
	positive regulation of cell motility, 21/413 genes	positive regulation of defense response, 32/389 genes
	regulation of epithelial cell proliferation, 25/291 genes	regulation of innate immune response, 36/393 genes
	regulation of leukocyte activation, 23/466 genes	coenzyme metabolic process, 24/281 genes
	regulation of fat cell differentiation, 11/111 genes
	rhythmic process, 17/283 genes
	regulation of cellular amide metabolic process, 22/439 genes
	protein secretion, 11/131 genes
	urogenital system development, 17/301 genes
EpD_Granular	RNA catabolic process, 82/235 genes	response to interferon-bata, 5/22 genes
	translational initiation, 67/139 genes	interferon-gamma-mediated signaling pathway, 7/71 genes
	rRNA processing, 72/249 genes	type I interferon signaling pathway, 12/65 genes
	cell junction organization, 49/187 genes	defense response to virus, 18/176 genes
	viral transcription, 60/113 genes	acetyl-CoA metabolic process, 6/27 genes
	establishment of protein localization to endoplasmic reticulum, 58/104 genes	small molecule biosynthetic process, 17/431 genes
	protein targeting to membrane, 61/130 genes	regulation of type I interferon production, 8/117 genes
		regulation of alcohol biosynthetic process, 8/64 genes
		negative regulation of viral process, 8/87 genes
		regulation of innate immune response, 19/393 genes
		cornification, 10/113 genes
EpD_SG	translational initiation, 81/139 genes
	RNA catabolic process, 86/235 genes
	rRNA processing, 92/249 genes
	viral transcription, 63/113 genes
	protein targeting to membrane, 73/130 genes
	establishment of protein localization to endoplasmic reticulum, 65/104 genes
EpD_Spinous		mitochondrial gene expression, 50/122 genes
		mitochondrial electron transport, NADH to ubiquinone, 24/42 genes
		mitochondrial respiratory chain complex I assembly, 28/57 genes
		neutrophil degranulation, 99/476 genes
IM_CD4+T	cellular response to metal ion, 6/149 genes	mitochondrial respiratory chain complex I assembly, 25/57 genes
	response to corticosterone, 3/18 genes	mitochondrial electron transport, NADH to ubiquinone, 21/42 genes
		antigen receptor-mediated signaling pathway, 42/174 genes
		antigen processing and presentation of exogenous peptide antigen via MHC class I, 30/78 genes
		tumor necrosis factor-mediated signaling pathway, 38/128 genes
		negative regulation of ubiquitin-protein ligase activity involved in mitotic cell cycle, 26/71 genes
		regulation of transcription from RNA polymerase II promoter in response to hypoxia, 27/76 genes
		regulation of cellular amino acid metabolic process, 25/60 genes
IM_CD8+T		antigen processing and presentation of exogenous peptide antigen via MHC class I, 16/78 genes
		response to type I interferon, 12/68 genes
		tumor necrosis factor-mediated signaling pathway, 19/128 genes
		cellular respiration, 17/147 genes
		negative regulation of ubiquitin-protein ligase activity involved in mitotic cell cycle, 12/71 genes
		regulation of cellular amino acid metabolic process, 12/60 genes
		regulation of transcription from RNA polymerase II promoter in response to hypoxia, 12/76 genes
		regulation of mRNA stability, 17/150 genes
		regulation of innate immune response, 29/393 genes
		regulation of hemopoiesis, 29/410 genes
IM_DC1		viral life cycle, 11/197 genes
		response to vitamin, 8/85 genes
		endomembrane system organization, 16/363 genes
		response to lipopolysaccharide, 16/293 genes
		defense response to bacterium, 12/218 genes
		type I interferon signaling pathway, 8/65 genes
		JAK-STAT cascade, 7/50 genes
		angiogenesis, 14/288 genes
		positive regulation of defense response, 17/389 genes
		positive regulation of response to external stimulus, 14/263 genes
		regulation of innate immune response, 17/393 genes
		regulaiton of peptidase activity, 20/404 genes
		negative regulation of catabolic process, 13/251 genes
IM_DC2		regulation of cellular amino acid metabolic process, 14/60 genes
		innate immune response-activating signal transduction, 29/227 genes
		type I interferon signaling pathway, 18/65 genes
		antigen processing and presentation of exogenous peptide antigen via MHC class I, 19/78 genes
		neutrophil degranulation, 52/476 genes
IM_Lg		type I interferon signaling pathway, 10/65 genes
		actin cytoskeleton organization, 24/407 genes
		Fc receptor signaling pathway, 18/182 genes
		immune response-activating cell surface receptor signaling pathway, 22/286 genes
		neutrophil activation involved in immune response, 27/477 genes
		antigen processing and presentation of exogenous peptide antigen via MHC class I, 14/78 genes
		nertrophil mediated immunity, 27/489 genes
		leukocyte degranulation, 28/497 genes
IM_MastC1		viral transcription, 32/113 genes
		RNA catabolic process, 50/235 genes
		translational initiation, 39/193 genes
		ATP synthesis coupled electron transport, 23/79 genes
		establishment of protein localization to endoplasmic reticulum, 38/104 genes
		protein targeting to membrane, 37/130 genes
IM_MastC2	chaperone mediated protein folding requiring cofactor, 2/13 genes	mitochondrial electron transport, NADH to ubiquinone, 14/42 genes
		mitochondrial respiratory chain complex I assembly, 14/57 genes
		Fc receptor signaling pathway, 26/182 genes
		neutrophil degranulation, 44/476 genes
IM_MG1	negative regulation of immune system process, 18/370 genes	mitochondrial electron transport, NADH to ubiquinone, 28/42 genes
	positive regulation of leukocyte activation, 13/296 genes	neutrophil degranulation, 93/476 genes
	regulation of smooth muscle cell proliferation, 8/113 genes	antigen processing and presentation of exogenous peptide antigen, 53/174 genes
	regulation of leukocyte cell-cell adhesion, 15/327 genes
	monocyte chemotaxis, 6/41 genes
	inflammatory response, 17/453 genes
	cellular response to organic cyclic compound, 20/474 genes
	protein kinase B signaling, 5/33 genes
	small GTPase mediated signal transduction, 13/277 genes
	MaPK cascade, 15/368 genes
	cell-substrate adhesion, 10/162 genes
IM_MG2	response to tumor necrosis factor, 11/254 genes	defense response to virus, 8/176 genes
	cellular response to lipopolysaccharide, 10/141 genes	antimicrobial humoral response, 6/89 genes
	cellular response to organic cyclic compound, 15/474 genes	defense reponse to bacterium, 12/218 genes
	response to hydrogen peroxide, 7/107 genes	inflammatory response, 16/453 genes
	cellular response to oxidative stress, 11/222 genes	interferon-gamma-mediated signaling pathway, 6/71 genes
	cellular response to laminar fluid shear stress, 3/7 genes	immune response-activating cell surface receptor signaling pathway, 11/286 genes
	inflammatory response, 14/453 genes	innate immune response-activating signal transduction, 9/227 genes
	regulation of lipid storage, 5/42 genes	sequestering of metal ion, 3/10 genes
	ER-nucleus signaling pathway, 5/34 genes	cornification, 8/113 genes
	regulation of reactive oxygen species biosynthetic process, 6/72 genes
	negative regulation of cytokin production, 10/230 genes
IM_Treg		regulation of transcription from RNA polymerase II promoter in response to hypoxia, 18/76 genes
		antigen receptor-mediated signaling pathway, 31/174 genes
		negative regulation of ubiquitin-protein ligase activity in mitotic cell cycle, 17/71 genes
		regulation of mRNA stability, 26/150 genes
		regulation of hematopoietic progenitor cell differentiation, 19/87 genes
		ATP synthesis coupled electron transport, 22/79 genes
		antigen processing and presentation of exogenous peptide antigen via MHC class I, 18/78 genes
Mes_DP/DS1	cellular reponse to organic cyclic compound, 25/474 genes	type I interferon signaling pathway, 19/65 genes
	axon guidance, 17/223 genes	interferon-gamma-mediated signaling pathway, 13/71 genes
	cell differentiation involved in kidney development, 7/43 genes	regulation of cytokine-mediated signaling pathway, 17/155 genes
	renal tubule morphogenesis, 9/67 genes	positive regulation of response to external stimulus, 25/263 genes
	nephron epithelium development, 11/97 genes	positive regulation of cell motility, 33/413 genes
	regulation of Wnt signaling pathway, 21/311 genes	extracellular matrix organization, 27/303 genes
		angiogenesis, 24/288
Mes_DP/DS2	RNA catabolic process, 9/235 gens	establishment of skin barrier, 3/20 genes
	protein refolding, 4/22 genes	cornification, 6/113 genes
	response to unfolded protein, 7/158 genes	chemokine production, 2/8 genes
	negative regulation of inclusion body assembly, 3/11 genes	sequestering of zinc ion, 2/4 genes
	regulation of cellular response to heat, 5/77 genes	intermediate filament cytoskeleton organization, 3/40 genes
		cell-substrate junction assembly, 3/40 genes
Mes_Fibro		regulation of cytokine-mediated signaling pathway, 14/155 genes
		positive regulation of response to external stimulus, 18/263 genes
		positive regulation of cell motility, 28/413 genes
		regulation of angiogenesis, 18/222 genes
		response to bacterium, 26/494 genes
		inflammatory response, 26/453 genes
		response to zinc ion, 9/53 genes
		neutrophil chemotaxis, 9/64 genes
		extracellular matrix organization, 24/303 genes
Mes_Peri1	neurotransmitter uptake, 3/12 genes	antigen processing and presentation of exogenous peptide antigen via MHC class I, 21/78 genes
		type I interferon signaling pathway, 18/65 genes
		collagen fibril organization, 15/40 genes
		cell junction organization, 32/187 genes
		collagen metabolic process, 21/78
		angiogenesis, 45/288 genes
		ossification, 41/250 genes
Mes_Peri2	response to zinc ion, 6/53 genes	antigen processing and presentation of exogenous peptide antigen via MHC class I, 43/78 genes
	response to cadmium ion, 4/56 genes	nertrophil degranulation, 138/476 genes
	cellular response to metal ion, 6/149 genes	extracellular matrix organization, 105/303 genes
	response to erythropoietin, 2/7 genes	response to endoplasmic reticulum stress, 92/238 genes
	negative regulation of growth, 6/225 genes	regulation of transcription from RNA polymerase II promoter in response to hypoxia, 40/76 genes
		regulation of protein catabolic process, 123/386 genes
		positive regulation of catabolic process, 131/435 genes
		proteasomal protein catabolic process, 101/341 genes
		blood vessel morphogenesis, 114/370 genes
Mes_SM	regulation of actin filament-based movement, 4/40 genes	regulation of complement activation, 4/49 genes
	regulation of sequestering of calcium ion, 8/105 genes	sequestering of zinc ion, 2/4 genes
	regulation of muscle system process, 9/204 genes	collagen fibril organization, 4/40 genes
	regulation of cardiac conduction, 6/68 genes	intermediate filament cytoskeleton organization, 4/40 genes
	regulation of heart rate, 6/89 genes	cornification, 9/113 genes
	membrane depolarization during action potantial, 5/42 genes	antimicrobial humoral response, 5/89 genes
	relaxation of cardiac muscle, 3/13 genes
	atrial cardiac muscle cell action potential, 3/14 genes
	mitochondrion distribution, 3/13 genes
	cellular response to organic cyclic compound, 13/474 genes
SchM_DP/NCL		proteasomal protein catabolic process, 184/314 genes
		modification-dependent macromolecule catabolic process, 267/487 genes
		covalent chromatin modification, 233/454 genes
		mitochondrion organization, 210/402 genes
		Golgi organization, 69/94 genes
		response to endoplasmic reticulum stress, 139/238 genes
		positive regulation of catabolic process, 238/435 genes
		regulation of protein catabolic process, 207/386 genes
		regulation of mRNA stability, 101/150 genes
		regulation of cellular amide metabolic process, 238/439 genes
		endosomal transport, 137/235 genes
		ER to Golgi vesicle-mediated transport, 118/179 genes
		protein export from nucleus, 95/143 genes
		eatablishment of RNA localization, 115/186 genes
SchM_MLN1		negative regulation of viral process, 3/87 genes
		sequestering of zinc ion, 2/4 genes
		type I interferon signaling pathway, 3/65 genes
		response to interferon-alpha, 2/18 genes
		response to interferon-beta, 3/22 genes
		leukocyte migration involved in flammatory response, 2/14 genes
		response to interferon-gamma, 3/144 genes
		defense response to virus, 3/176 genes
		defense response to fungus, 2/37 genes
		chemokine production, 2/8 genes
		leukocyte aggregation, 2/10 genes
		humoral immune response, 3/193 genes
SchM_MLN2	RNA catabolic process, 103/235 genes
	translational initiation, 92/139 genes
	rRNA processing, 103/249 genes
	viral transcription, 70/113 genes
	protein targeting to membrane, 77/130 genes
	establishment of protein localization to endoplasmic reticulum, 74/104 genes
SchM_MLN3		sequestering of zinc ion, 2/4 genes
SchM_SC
