# Supplementary material for: Single cell transcriptional zonation of human psoriasis skin identifies an alternative immunoregulatory axis conducted by skin resident cells
Source: Cell Death Dis. 2021 May 6;12(5):450. doi: 10.1038/s41419-021-03724-6 (PMC8102483; doi:10.1038/s41419-021-03724-6)
Supplement: Supplementary file 10 — Supplementary table 6 [file 41419_2021_3724_MOESM10_ESM.xlsx]

## Sheet: SI_table6_Ligand-Receptor
	Increased_Ligand_Expressed_Cluster	LigandName	ReceptorName	Recptor_Expressed_Cluster
0	End_Endo1	CD200	CD200R1	EpD_SG
1	End_Endo1	CD200	CD200R1	IM_CD4+T
2	End_Endo1	CD200	CD200R1	IM_CD8+T
3	End_Endo1	CD200	CD200R1	IM_DC1
4	End_Endo1	CD200	CD200R1	IM_DC2
5	End_Endo1	CD200	CD200R1	IM_Lg
6	End_Endo1	CD200	CD200R1	IM_MastC1
7	End_Endo1	CD200	CD200R1	IM_MastC2
8	End_Endo1	CD200	CD200R1	IM_Mgl1
9	End_Endo1	CD200	CD200R1	IM_Mgl2
10	End_Endo1	CD200	CD200R1	IM_Treg
11	End_Endo1	CD200	CD200R1	Mes_Fibro
12	End_Endo1	CD200	CD200R1	SchM_MLN2
13	End_Endo1	CD200	HCRTR2	End_Endo1
14	End_Endo1	CD200	HCRTR2	EpD_Basal3
15	End_Endo1	CD200	HCRTR2	EpD_Granular
16	End_Endo1	CD200	HCRTR2	EpD_SG
17	End_Endo1	CD200	HCRTR2	IM_Lg
18	End_Endo1	CD200	HCRTR2	Mes_DP/DS2
19	End_Endo1	CD200	HCRTR2	SchM_MLN2
20	End_Endo1	SERPINE1	LRP1	End_Endo1
21	End_Endo1	SERPINE1	LRP1	End_Endo2
22	End_Endo1	SERPINE1	LRP1	End_Endo4
23	End_Endo1	SERPINE1	LRP1	EpD_Basal1
24	End_Endo1	SERPINE1	LRP1	EpD_Basal2
25	End_Endo1	SERPINE1	LRP1	EpD_Basal3
26	End_Endo1	SERPINE1	LRP1	EpD_Corneum
27	End_Endo1	SERPINE1	LRP1	EpD_Foli
28	End_Endo1	SERPINE1	LRP1	EpD_Granualr/spinous
29	End_Endo1	SERPINE1	LRP1	EpD_Granular
30	End_Endo1	SERPINE1	LRP1	EpD_SG
31	End_Endo1	SERPINE1	LRP1	EpD_Spinous
32	End_Endo1	SERPINE1	LRP1	IM_DC1
33	End_Endo1	SERPINE1	LRP1	IM_DC2
34	End_Endo1	SERPINE1	LRP1	IM_Lg
35	End_Endo1	SERPINE1	LRP1	IM_MastC1
36	End_Endo1	SERPINE1	LRP1	IM_Mgl1
37	End_Endo1	SERPINE1	LRP1	IM_Mgl2
38	End_Endo1	SERPINE1	LRP1	Mes_DP/DS1
39	End_Endo1	SERPINE1	LRP1	Mes_DP/DS2
40	End_Endo1	SERPINE1	LRP1	Mes_Fibro
41	End_Endo1	SERPINE1	LRP1	Mes_Peri1
42	End_Endo1	SERPINE1	LRP1	Mes_Peri2
43	End_Endo1	SERPINE1	LRP1	Mes_SM
44	End_Endo1	SERPINE1	LRP1	SchM_DP_NCL
45	End_Endo1	SERPINE1	LRP1	SchM_MLN1
46	End_Endo1	SERPINE1	LRP1	SchM_MLN2
47	End_Endo1	SERPINE1	LRP1	SchM_MLN3
48	End_Endo1	SERPINE1	LRP1	SchM_SC
49	End_Endo1	SERPINE1	PLAUR	End_Endo1
50	End_Endo1	SERPINE1	PLAUR	End_Endo2
51	End_Endo1	SERPINE1	PLAUR	End_Endo3
52	End_Endo1	SERPINE1	PLAUR	End_Endo4
53	End_Endo1	SERPINE1	PLAUR	End_Lym
54	End_Endo1	SERPINE1	PLAUR	EpD_Basal1
55	End_Endo1	SERPINE1	PLAUR	EpD_Basal2
56	End_Endo1	SERPINE1	PLAUR	EpD_Basal3
57	End_Endo1	SERPINE1	PLAUR	EpD_Corneum
58	End_Endo1	SERPINE1	PLAUR	EpD_Foli
59	End_Endo1	SERPINE1	PLAUR	EpD_Granualr/spinous
60	End_Endo1	SERPINE1	PLAUR	EpD_Granular
61	End_Endo1	SERPINE1	PLAUR	EpD_SG
62	End_Endo1	SERPINE1	PLAUR	EpD_Spinous
63	End_Endo1	SERPINE1	PLAUR	IM_CD4+T
64	End_Endo1	SERPINE1	PLAUR	IM_CD8+T
65	End_Endo1	SERPINE1	PLAUR	IM_DC1
66	End_Endo1	SERPINE1	PLAUR	IM_DC2
67	End_Endo1	SERPINE1	PLAUR	IM_Lg
68	End_Endo1	SERPINE1	PLAUR	IM_MastC1
69	End_Endo1	SERPINE1	PLAUR	IM_MastC2
70	End_Endo1	SERPINE1	PLAUR	IM_Mgl1
71	End_Endo1	SERPINE1	PLAUR	IM_Mgl2
72	End_Endo1	SERPINE1	PLAUR	IM_Treg
73	End_Endo1	SERPINE1	PLAUR	Mes_DP/DS1
74	End_Endo1	SERPINE1	PLAUR	Mes_DP/DS2
75	End_Endo1	SERPINE1	PLAUR	Mes_Fibro
76	End_Endo1	SERPINE1	PLAUR	Mes_Peri1
77	End_Endo1	SERPINE1	PLAUR	Mes_Peri2
78	End_Endo1	SERPINE1	PLAUR	Mes_SM
79	End_Endo1	SERPINE1	PLAUR	SchM_DP_NCL
80	End_Endo1	SERPINE1	PLAUR	SchM_MLN1
81	End_Endo1	SERPINE1	PLAUR	SchM_MLN2
82	End_Endo1	SERPINE1	PLAUR	SchM_SC
83	End_Endo1	SERPINE1	LRP2	End_Endo1
84	End_Endo1	SERPINE1	LRP2	Mes_Peri2
85	End_Endo1	SERPINE1	LRP2	SchM_MLN2
86	End_Endo1	SERPINE1	LRP2	SchM_MLN3
87	End_Endo1	SERPINE1	LRP2	SchM_SC
88	End_Endo1	VWF	ITGB5	End_Endo1
89	End_Endo1	VWF	ITGB5	End_Endo2
90	End_Endo1	VWF	ITGB5	End_Endo3
91	End_Endo1	VWF	ITGB5	End_Endo4
92	End_Endo1	VWF	ITGB5	End_Lym
93	End_Endo1	VWF	ITGB5	EpD_Basal1
94	End_Endo1	VWF	ITGB5	EpD_Basal2
95	End_Endo1	VWF	ITGB5	EpD_Basal3
96	End_Endo1	VWF	ITGB5	EpD_Corneum
97	End_Endo1	VWF	ITGB5	EpD_Foli
98	End_Endo1	VWF	ITGB5	EpD_Granualr/spinous
99	End_Endo1	VWF	ITGB5	EpD_Granular
100	End_Endo1	VWF	ITGB5	EpD_SG
101	End_Endo1	VWF	ITGB5	EpD_Spinous
102	End_Endo1	VWF	ITGB5	IM_DC1
103	End_Endo1	VWF	ITGB5	IM_DC2
104	End_Endo1	VWF	ITGB5	IM_Lg
105	End_Endo1	VWF	ITGB5	IM_MastC1
106	End_Endo1	VWF	ITGB5	IM_Mgl1
107	End_Endo1	VWF	ITGB5	IM_Mgl2
108	End_Endo1	VWF	ITGB5	Mes_DP/DS1
109	End_Endo1	VWF	ITGB5	Mes_DP/DS2
110	End_Endo1	VWF	ITGB5	Mes_Fibro
111	End_Endo1	VWF	ITGB5	Mes_Peri1
112	End_Endo1	VWF	ITGB5	Mes_Peri2
113	End_Endo1	VWF	ITGB5	Mes_SM
114	End_Endo1	VWF	ITGB5	SchM_DP_NCL
115	End_Endo1	VWF	ITGB5	SchM_MLN1
116	End_Endo1	VWF	ITGB5	SchM_MLN2
117	End_Endo1	VWF	ITGB5	SchM_MLN3
118	End_Endo1	VWF	ITGA2B	End_Endo3
119	End_Endo1	VWF	ITGA2B	EpD_SG
120	End_Endo1	VWF	ITGA2B	IM_MastC2
121	End_Endo1	VWF	ITGAV	End_Endo1
122	End_Endo1	VWF	ITGAV	End_Endo2
123	End_Endo1	VWF	ITGAV	End_Endo3
124	End_Endo1	VWF	ITGAV	End_Endo4
125	End_Endo1	VWF	ITGAV	End_Lym
126	End_Endo1	VWF	ITGAV	EpD_Basal1
127	End_Endo1	VWF	ITGAV	EpD_Basal2
128	End_Endo1	VWF	ITGAV	EpD_Basal3
129	End_Endo1	VWF	ITGAV	EpD_Corneum
130	End_Endo1	VWF	ITGAV	EpD_Foli
131	End_Endo1	VWF	ITGAV	EpD_Granualr/spinous
132	End_Endo1	VWF	ITGAV	EpD_Granular
133	End_Endo1	VWF	ITGAV	EpD_SG
134	End_Endo1	VWF	ITGAV	EpD_Spinous
135	End_Endo1	VWF	ITGAV	IM_CD4+T
136	End_Endo1	VWF	ITGAV	IM_CD8+T
137	End_Endo1	VWF	ITGAV	IM_DC1
138	End_Endo1	VWF	ITGAV	IM_DC2
139	End_Endo1	VWF	ITGAV	IM_Lg
140	End_Endo1	VWF	ITGAV	IM_MastC1
141	End_Endo1	VWF	ITGAV	IM_MastC2
142	End_Endo1	VWF	ITGAV	IM_Mgl1
143	End_Endo1	VWF	ITGAV	IM_Mgl2
144	End_Endo1	VWF	ITGAV	IM_Treg
145	End_Endo1	VWF	ITGAV	Mes_DP/DS1
146	End_Endo1	VWF	ITGAV	Mes_DP/DS2
147	End_Endo1	VWF	ITGAV	Mes_Fibro
148	End_Endo1	VWF	ITGAV	Mes_Peri1
149	End_Endo1	VWF	ITGAV	Mes_Peri2
150	End_Endo1	VWF	ITGAV	Mes_SM
151	End_Endo1	VWF	ITGAV	SchM_DP_NCL
152	End_Endo1	VWF	ITGAV	SchM_MLN1
153	End_Endo1	VWF	ITGAV	SchM_MLN2
154	End_Endo1	VWF	ITGAV	SchM_MLN3
155	End_Endo1	VWF	ITGAV	SchM_SC
156	End_Endo1	VWF	TNFRSF11B	End_Endo1
157	End_Endo1	VWF	TNFRSF11B	End_Endo3
158	End_Endo1	VWF	TNFRSF11B	End_Endo4
159	End_Endo1	VWF	TNFRSF11B	IM_DC2
160	End_Endo1	VWF	TNFRSF11B	Mes_DP/DS1
161	End_Endo1	VWF	TNFRSF11B	Mes_Fibro
162	End_Endo1	VWF	TNFRSF11B	Mes_Peri1
163	End_Endo1	VWF	TNFRSF11B	Mes_Peri2
164	End_Endo1	VWF	ITGB3	End_Endo1
165	End_Endo1	VWF	ITGB3	End_Endo3
166	End_Endo1	VWF	ITGB3	End_Endo4
167	End_Endo1	VWF	ITGB3	End_Lym
168	End_Endo1	VWF	ITGB3	Mes_SM
169	End_Endo1	PDGFB	PDGFRA	End_Endo1
170	End_Endo1	PDGFB	PDGFRA	IM_DC2
171	End_Endo1	PDGFB	PDGFRA	Mes_DP/DS1
172	End_Endo1	PDGFB	PDGFRA	Mes_DP/DS2
173	End_Endo1	PDGFB	PDGFRA	Mes_Fibro
174	End_Endo1	PDGFB	PDGFRA	Mes_Peri1
175	End_Endo1	PDGFB	PDGFRA	SchM_MLN3
176	End_Endo1	PDGFB	NRP1	End_Endo1
177	End_Endo1	PDGFB	NRP1	End_Endo2
178	End_Endo1	PDGFB	NRP1	End_Endo3
179	End_Endo1	PDGFB	NRP1	End_Endo4
180	End_Endo1	PDGFB	NRP1	End_Lym
181	End_Endo1	PDGFB	NRP1	EpD_Basal1
182	End_Endo1	PDGFB	NRP1	EpD_Basal2
183	End_Endo1	PDGFB	NRP1	EpD_Basal3
184	End_Endo1	PDGFB	NRP1	EpD_Corneum
185	End_Endo1	PDGFB	NRP1	EpD_Foli
186	End_Endo1	PDGFB	NRP1	EpD_Granualr/spinous
187	End_Endo1	PDGFB	NRP1	EpD_Granular
188	End_Endo1	PDGFB	NRP1	EpD_SG
189	End_Endo1	PDGFB	NRP1	EpD_Spinous
190	End_Endo1	PDGFB	NRP1	IM_DC1
191	End_Endo1	PDGFB	NRP1	IM_DC2
192	End_Endo1	PDGFB	NRP1	IM_Lg
193	End_Endo1	PDGFB	NRP1	IM_MastC1
194	End_Endo1	PDGFB	NRP1	IM_MastC2
195	End_Endo1	PDGFB	NRP1	IM_Mgl1
196	End_Endo1	PDGFB	NRP1	IM_Mgl2
197	End_Endo1	PDGFB	NRP1	IM_Treg
198	End_Endo1	PDGFB	NRP1	Mes_DP/DS1
199	End_Endo1	PDGFB	NRP1	Mes_DP/DS2
200	End_Endo1	PDGFB	NRP1	Mes_Fibro
201	End_Endo1	PDGFB	NRP1	Mes_Peri1
202	End_Endo1	PDGFB	NRP1	Mes_Peri2
203	End_Endo1	PDGFB	NRP1	Mes_SM
204	End_Endo1	PDGFB	NRP1	SchM_DP_NCL
205	End_Endo1	PDGFB	NRP1	SchM_MLN1
206	End_Endo1	PDGFB	NRP1	SchM_MLN2
207	End_Endo1	PDGFB	NRP1	SchM_SC
208	End_Endo1	PDGFB	PDGFRB	End_Endo1
209	End_Endo1	PDGFB	PDGFRB	End_Endo2
210	End_Endo1	PDGFB	PDGFRB	End_Endo3
211	End_Endo1	PDGFB	PDGFRB	End_Endo4
212	End_Endo1	PDGFB	PDGFRB	EpD_Granular
213	End_Endo1	PDGFB	PDGFRB	EpD_Spinous
214	End_Endo1	PDGFB	PDGFRB	IM_DC1
215	End_Endo1	PDGFB	PDGFRB	IM_DC2
216	End_Endo1	PDGFB	PDGFRB	IM_Lg
217	End_Endo1	PDGFB	PDGFRB	IM_MastC1
218	End_Endo1	PDGFB	PDGFRB	IM_Mgl1
219	End_Endo1	PDGFB	PDGFRB	IM_Mgl2
220	End_Endo1	PDGFB	PDGFRB	IM_Treg
221	End_Endo1	PDGFB	PDGFRB	Mes_DP/DS1
222	End_Endo1	PDGFB	PDGFRB	Mes_DP/DS2
223	End_Endo1	PDGFB	PDGFRB	Mes_Fibro
224	End_Endo1	PDGFB	PDGFRB	Mes_Peri1
225	End_Endo1	PDGFB	PDGFRB	Mes_Peri2
226	End_Endo1	PDGFB	PDGFRB	Mes_SM
227	End_Endo1	PDGFB	PDGFRB	SchM_MLN1
228	End_Endo1	PDGFB	PDGFRB	SchM_SC
229	End_Endo1	PDGFB	LYVE1	End_Endo2
230	End_Endo1	PDGFB	LYVE1	End_Lym
231	End_Endo1	PDGFB	LYVE1	IM_DC1
232	End_Endo1	PDGFB	LYVE1	IM_Mgl1
233	End_Endo1	PDGFB	LYVE1	IM_Mgl2
234	End_Endo1	PDGFB	LYVE1	SchM_MLN1
235	End_Endo1	PDGFB	PIK3CB	End_Endo1
236	End_Endo1	PDGFB	PIK3CB	End_Endo2
237	End_Endo1	PDGFB	PIK3CB	End_Endo3
238	End_Endo1	PDGFB	PIK3CB	End_Endo4
239	End_Endo1	PDGFB	PIK3CB	End_Lym
240	End_Endo1	PDGFB	PIK3CB	EpD_Basal1
241	End_Endo1	PDGFB	PIK3CB	EpD_Basal2
242	End_Endo1	PDGFB	PIK3CB	EpD_Basal3
243	End_Endo1	PDGFB	PIK3CB	EpD_Corneum
244	End_Endo1	PDGFB	PIK3CB	EpD_Foli
245	End_Endo1	PDGFB	PIK3CB	EpD_Granualr/spinous
246	End_Endo1	PDGFB	PIK3CB	EpD_Granular
247	End_Endo1	PDGFB	PIK3CB	EpD_SG
248	End_Endo1	PDGFB	PIK3CB	EpD_Spinous
249	End_Endo1	PDGFB	PIK3CB	IM_CD4+T
250	End_Endo1	PDGFB	PIK3CB	IM_CD8+T
251	End_Endo1	PDGFB	PIK3CB	IM_DC1
252	End_Endo1	PDGFB	PIK3CB	IM_DC2
253	End_Endo1	PDGFB	PIK3CB	IM_Lg
254	End_Endo1	PDGFB	PIK3CB	IM_MastC1
255	End_Endo1	PDGFB	PIK3CB	IM_MastC2
256	End_Endo1	PDGFB	PIK3CB	IM_Mgl1
257	End_Endo1	PDGFB	PIK3CB	IM_Mgl2
258	End_Endo1	PDGFB	PIK3CB	IM_Treg
259	End_Endo1	PDGFB	PIK3CB	Mes_DP/DS1
260	End_Endo1	PDGFB	PIK3CB	Mes_DP/DS2
261	End_Endo1	PDGFB	PIK3CB	Mes_Fibro
262	End_Endo1	PDGFB	PIK3CB	Mes_Peri1
263	End_Endo1	PDGFB	PIK3CB	Mes_Peri2
264	End_Endo1	PDGFB	PIK3CB	Mes_SM
265	End_Endo1	PDGFB	PIK3CB	SchM_DP_NCL
266	End_Endo1	PDGFB	PIK3CB	SchM_MLN1
267	End_Endo1	PDGFB	PIK3CB	SchM_MLN2
268	End_Endo1	PDGFB	PIK3CB	SchM_MLN3
269	End_Endo1	PDGFB	PIK3CB	SchM_SC
270	End_Endo1	PDGFB	LRP1	End_Endo1
271	End_Endo1	PDGFB	LRP1	End_Endo2
272	End_Endo1	PDGFB	LRP1	End_Endo4
273	End_Endo1	PDGFB	LRP1	EpD_Basal1
274	End_Endo1	PDGFB	LRP1	EpD_Basal2
275	End_Endo1	PDGFB	LRP1	EpD_Basal3
276	End_Endo1	PDGFB	LRP1	EpD_Corneum
277	End_Endo1	PDGFB	LRP1	EpD_Foli
278	End_Endo1	PDGFB	LRP1	EpD_Granualr/spinous
279	End_Endo1	PDGFB	LRP1	EpD_Granular
280	End_Endo1	PDGFB	LRP1	EpD_SG
281	End_Endo1	PDGFB	LRP1	EpD_Spinous
282	End_Endo1	PDGFB	LRP1	IM_DC1
283	End_Endo1	PDGFB	LRP1	IM_DC2
284	End_Endo1	PDGFB	LRP1	IM_Lg
285	End_Endo1	PDGFB	LRP1	IM_MastC1
286	End_Endo1	PDGFB	LRP1	IM_Mgl1
287	End_Endo1	PDGFB	LRP1	IM_Mgl2
288	End_Endo1	PDGFB	LRP1	Mes_DP/DS1
289	End_Endo1	PDGFB	LRP1	Mes_DP/DS2
290	End_Endo1	PDGFB	LRP1	Mes_Fibro
291	End_Endo1	PDGFB	LRP1	Mes_Peri1
292	End_Endo1	PDGFB	LRP1	Mes_Peri2
293	End_Endo1	PDGFB	LRP1	Mes_SM
294	End_Endo1	PDGFB	LRP1	SchM_DP_NCL
295	End_Endo1	PDGFB	LRP1	SchM_MLN1
296	End_Endo1	PDGFB	LRP1	SchM_MLN2
297	End_Endo1	PDGFB	LRP1	SchM_MLN3
298	End_Endo1	PDGFB	LRP1	SchM_SC
299	End_Endo1	HSPG2	LRP8	End_Endo1
300	End_Endo1	HSPG2	LRP8	End_Endo3
301	End_Endo1	HSPG2	LRP8	End_Endo4
302	End_Endo1	HSPG2	LRP8	EpD_Basal1
303	End_Endo1	HSPG2	LRP8	EpD_Basal2
304	End_Endo1	HSPG2	LRP8	EpD_Basal3
305	End_Endo1	HSPG2	LRP8	EpD_Corneum
306	End_Endo1	HSPG2	LRP8	EpD_Foli
307	End_Endo1	HSPG2	LRP8	EpD_Granular
308	End_Endo1	HSPG2	LRP8	EpD_SG
309	End_Endo1	HSPG2	LRP8	EpD_Spinous
310	End_Endo1	HSPG2	LRP8	IM_CD4+T
311	End_Endo1	HSPG2	LRP8	IM_CD8+T
312	End_Endo1	HSPG2	LRP8	IM_DC1
313	End_Endo1	HSPG2	LRP8	IM_DC2
314	End_Endo1	HSPG2	LRP8	IM_Lg
315	End_Endo1	HSPG2	LRP8	IM_Mgl1
316	End_Endo1	HSPG2	LRP8	IM_Treg
317	End_Endo1	HSPG2	LRP8	Mes_Peri2
318	End_Endo1	HSPG2	LRP8	SchM_MLN1
319	End_Endo1	HSPG2	LRP8	SchM_MLN2
320	End_Endo1	HSPG2	ITGB1	End_Endo1
321	End_Endo1	HSPG2	ITGB1	End_Endo2
322	End_Endo1	HSPG2	ITGB1	End_Endo3
323	End_Endo1	HSPG2	ITGB1	End_Endo4
324	End_Endo1	HSPG2	ITGB1	End_Lym
325	End_Endo1	HSPG2	ITGB1	EpD_Basal1
326	End_Endo1	HSPG2	ITGB1	EpD_Basal2
327	End_Endo1	HSPG2	ITGB1	EpD_Basal3
328	End_Endo1	HSPG2	ITGB1	EpD_Corneum
329	End_Endo1	HSPG2	ITGB1	EpD_Foli
330	End_Endo1	HSPG2	ITGB1	EpD_Granualr/spinous
331	End_Endo1	HSPG2	ITGB1	EpD_Granular
332	End_Endo1	HSPG2	ITGB1	EpD_SG
333	End_Endo1	HSPG2	ITGB1	EpD_Spinous
334	End_Endo1	HSPG2	ITGB1	IM_CD4+T
335	End_Endo1	HSPG2	ITGB1	IM_CD8+T
336	End_Endo1	HSPG2	ITGB1	IM_DC1
337	End_Endo1	HSPG2	ITGB1	IM_DC2
338	End_Endo1	HSPG2	ITGB1	IM_Lg
339	End_Endo1	HSPG2	ITGB1	IM_MastC1
340	End_Endo1	HSPG2	ITGB1	IM_MastC2
341	End_Endo1	HSPG2	ITGB1	IM_Mgl1
342	End_Endo1	HSPG2	ITGB1	IM_Mgl2
343	End_Endo1	HSPG2	ITGB1	IM_Treg
344	End_Endo1	HSPG2	ITGB1	Mes_DP/DS1
345	End_Endo1	HSPG2	ITGB1	Mes_DP/DS2
346	End_Endo1	HSPG2	ITGB1	Mes_Fibro
347	End_Endo1	HSPG2	ITGB1	Mes_Peri1
348	End_Endo1	HSPG2	ITGB1	Mes_Peri2
349	End_Endo1	HSPG2	ITGB1	Mes_SM
350	End_Endo1	HSPG2	ITGB1	SchM_DP_NCL
351	End_Endo1	HSPG2	ITGB1	SchM_MLN1
352	End_Endo1	HSPG2	ITGB1	SchM_MLN2
353	End_Endo1	HSPG2	ITGB1	SchM_MLN3
354	End_Endo1	HSPG2	ITGB1	SchM_SC
355	End_Endo1	HSPG2	PTPRS	End_Endo1
356	End_Endo1	HSPG2	PTPRS	End_Endo2
357	End_Endo1	HSPG2	PTPRS	End_Endo3
358	End_Endo1	HSPG2	PTPRS	End_Endo4
359	End_Endo1	HSPG2	PTPRS	End_Lym
360	End_Endo1	HSPG2	PTPRS	EpD_Basal1
361	End_Endo1	HSPG2	PTPRS	EpD_Basal2
362	End_Endo1	HSPG2	PTPRS	EpD_Basal3
363	End_Endo1	HSPG2	PTPRS	EpD_Corneum
364	End_Endo1	HSPG2	PTPRS	EpD_Foli
365	End_Endo1	HSPG2	PTPRS	EpD_Granualr/spinous
366	End_Endo1	HSPG2	PTPRS	EpD_Granular
367	End_Endo1	HSPG2	PTPRS	EpD_SG
368	End_Endo1	HSPG2	PTPRS	EpD_Spinous
369	End_Endo1	HSPG2	PTPRS	IM_CD4+T
370	End_Endo1	HSPG2	PTPRS	IM_CD8+T
371	End_Endo1	HSPG2	PTPRS	IM_DC1
372	End_Endo1	HSPG2	PTPRS	IM_DC2
373	End_Endo1	HSPG2	PTPRS	IM_Lg
374	End_Endo1	HSPG2	PTPRS	IM_MastC1
375	End_Endo1	HSPG2	PTPRS	IM_MastC2
376	End_Endo1	HSPG2	PTPRS	IM_Mgl1
377	End_Endo1	HSPG2	PTPRS	IM_Mgl2
378	End_Endo1	HSPG2	PTPRS	IM_Treg
379	End_Endo1	HSPG2	PTPRS	Mes_DP/DS1
380	End_Endo1	HSPG2	PTPRS	Mes_DP/DS2
381	End_Endo1	HSPG2	PTPRS	Mes_Fibro
382	End_Endo1	HSPG2	PTPRS	Mes_Peri1
383	End_Endo1	HSPG2	PTPRS	Mes_Peri2
384	End_Endo1	HSPG2	PTPRS	Mes_SM
385	End_Endo1	HSPG2	PTPRS	SchM_DP_NCL
386	End_Endo1	HSPG2	PTPRS	SchM_MLN1
387	End_Endo1	HSPG2	PTPRS	SchM_MLN2
388	End_Endo1	HSPG2	PTPRS	SchM_MLN3
389	End_Endo1	HSPG2	PTPRS	SchM_SC
390	End_Endo1	HSPG2	ITGA2	End_Endo1
391	End_Endo1	HSPG2	ITGA2	End_Endo2
392	End_Endo1	HSPG2	ITGA2	End_Endo3
393	End_Endo1	HSPG2	ITGA2	End_Endo4
394	End_Endo1	HSPG2	ITGA2	End_Lym
395	End_Endo1	HSPG2	ITGA2	EpD_Basal1
396	End_Endo1	HSPG2	ITGA2	EpD_Basal2
397	End_Endo1	HSPG2	ITGA2	EpD_Basal3
398	End_Endo1	HSPG2	ITGA2	EpD_Corneum
399	End_Endo1	HSPG2	ITGA2	EpD_Foli
400	End_Endo1	HSPG2	ITGA2	EpD_Granualr/spinous
401	End_Endo1	HSPG2	ITGA2	EpD_Granular
402	End_Endo1	HSPG2	ITGA2	EpD_SG
403	End_Endo1	HSPG2	ITGA2	EpD_Spinous
404	End_Endo1	HSPG2	ITGA2	IM_CD4+T
405	End_Endo1	HSPG2	ITGA2	IM_DC1
406	End_Endo1	HSPG2	ITGA2	IM_DC2
407	End_Endo1	HSPG2	ITGA2	IM_Lg
408	End_Endo1	HSPG2	ITGA2	IM_MastC1
409	End_Endo1	HSPG2	ITGA2	IM_Treg
410	End_Endo1	HSPG2	ITGA2	Mes_Fibro
411	End_Endo1	HSPG2	ITGA2	SchM_DP_NCL
412	End_Endo1	HSPG2	ITGA2	SchM_MLN1
413	End_Endo1	HSPG2	ITGA2	SchM_MLN2
414	End_Endo1	HSPG2	ITGA2	SchM_SC
415	End_Endo1	HSPG2	KDR	End_Endo1
416	End_Endo1	HSPG2	KDR	End_Endo2
417	End_Endo1	HSPG2	KDR	End_Endo3
418	End_Endo1	HSPG2	KDR	End_Endo4
419	End_Endo1	HSPG2	KDR	End_Lym
420	End_Endo1	HSPG2	KDR	IM_DC1
421	End_Endo1	HSPG2	KDR	IM_Lg
422	End_Endo1	HSPG2	KDR	SchM_DP_NCL
423	End_Endo1	HSPG2	DAG1	End_Endo1
424	End_Endo1	HSPG2	DAG1	End_Endo2
425	End_Endo1	HSPG2	DAG1	End_Endo3
426	End_Endo1	HSPG2	DAG1	End_Endo4
427	End_Endo1	HSPG2	DAG1	End_Lym
428	End_Endo1	HSPG2	DAG1	EpD_Basal1
429	End_Endo1	HSPG2	DAG1	EpD_Basal2
430	End_Endo1	HSPG2	DAG1	EpD_Basal3
431	End_Endo1	HSPG2	DAG1	EpD_Corneum
432	End_Endo1	HSPG2	DAG1	EpD_Foli
433	End_Endo1	HSPG2	DAG1	EpD_Granualr/spinous
434	End_Endo1	HSPG2	DAG1	EpD_Granular
435	End_Endo1	HSPG2	DAG1	EpD_SG
436	End_Endo1	HSPG2	DAG1	EpD_Spinous
437	End_Endo1	HSPG2	DAG1	IM_CD4+T
438	End_Endo1	HSPG2	DAG1	IM_CD8+T
439	End_Endo1	HSPG2	DAG1	IM_DC1
440	End_Endo1	HSPG2	DAG1	IM_DC2
441	End_Endo1	HSPG2	DAG1	IM_MastC1
442	End_Endo1	HSPG2	DAG1	IM_MastC2
443	End_Endo1	HSPG2	DAG1	IM_Mgl1
444	End_Endo1	HSPG2	DAG1	IM_Mgl2
445	End_Endo1	HSPG2	DAG1	IM_Treg
446	End_Endo1	HSPG2	DAG1	Mes_DP/DS1
447	End_Endo1	HSPG2	DAG1	Mes_DP/DS2
448	End_Endo1	HSPG2	DAG1	Mes_Fibro
449	End_Endo1	HSPG2	DAG1	Mes_Peri1
450	End_Endo1	HSPG2	DAG1	Mes_Peri2
451	End_Endo1	HSPG2	DAG1	Mes_SM
452	End_Endo1	HSPG2	DAG1	SchM_DP_NCL
453	End_Endo1	HSPG2	DAG1	SchM_MLN1
454	End_Endo1	HSPG2	DAG1	SchM_MLN2
455	End_Endo1	HSPG2	DAG1	SchM_MLN3
456	End_Endo1	HSPG2	DAG1	SchM_SC
457	End_Endo1	HSPG2	FLT1	End_Endo1
458	End_Endo1	HSPG2	FLT1	End_Endo2
459	End_Endo1	HSPG2	FLT1	End_Endo3
460	End_Endo1	HSPG2	FLT1	End_Endo4
461	End_Endo1	HSPG2	FLT1	End_Lym
462	End_Endo1	HSPG2	FLT1	EpD_Basal1
463	End_Endo1	HSPG2	FLT1	EpD_Basal2
464	End_Endo1	HSPG2	FLT1	EpD_Basal3
465	End_Endo1	HSPG2	FLT1	EpD_Corneum
466	End_Endo1	HSPG2	FLT1	EpD_Foli
467	End_Endo1	HSPG2	FLT1	EpD_Granualr/spinous
468	End_Endo1	HSPG2	FLT1	EpD_Granular
469	End_Endo1	HSPG2	FLT1	EpD_SG
470	End_Endo1	HSPG2	FLT1	EpD_Spinous
471	End_Endo1	HSPG2	FLT1	IM_CD4+T
472	End_Endo1	HSPG2	FLT1	IM_CD8+T
473	End_Endo1	HSPG2	FLT1	IM_DC1
474	End_Endo1	HSPG2	FLT1	IM_DC2
475	End_Endo1	HSPG2	FLT1	IM_Lg
476	End_Endo1	HSPG2	FLT1	IM_Mgl1
477	End_Endo1	HSPG2	FLT1	IM_Treg
478	End_Endo1	HSPG2	FLT1	Mes_DP/DS1
479	End_Endo1	HSPG2	FLT1	Mes_DP/DS2
480	End_Endo1	HSPG2	FLT1	Mes_Fibro
481	End_Endo1	HSPG2	FLT1	Mes_Peri1
482	End_Endo1	HSPG2	FLT1	Mes_Peri2
483	End_Endo1	HSPG2	FLT1	SchM_DP_NCL
484	End_Endo1	HSPG2	FLT1	SchM_MLN1
485	End_Endo1	HSPG2	FLT1	SchM_MLN2
486	End_Endo1	HSPG2	FLT1	SchM_MLN3
487	End_Endo1	HSPG2	FGFR1	End_Endo1
488	End_Endo1	HSPG2	FGFR1	End_Endo2
489	End_Endo1	HSPG2	FGFR1	End_Endo3
490	End_Endo1	HSPG2	FGFR1	End_Endo4
491	End_Endo1	HSPG2	FGFR1	End_Lym
492	End_Endo1	HSPG2	FGFR1	EpD_Basal1
493	End_Endo1	HSPG2	FGFR1	EpD_Basal2
494	End_Endo1	HSPG2	FGFR1	EpD_Basal3
495	End_Endo1	HSPG2	FGFR1	EpD_Corneum
496	End_Endo1	HSPG2	FGFR1	EpD_Foli
497	End_Endo1	HSPG2	FGFR1	EpD_Granualr/spinous
498	End_Endo1	HSPG2	FGFR1	EpD_Granular
499	End_Endo1	HSPG2	FGFR1	EpD_SG
500	End_Endo1	HSPG2	FGFR1	IM_CD4+T
501	End_Endo1	HSPG2	FGFR1	IM_CD8+T
502	End_Endo1	HSPG2	FGFR1	IM_DC1
503	End_Endo1	HSPG2	FGFR1	IM_DC2
504	End_Endo1	HSPG2	FGFR1	IM_Lg
505	End_Endo1	HSPG2	FGFR1	IM_MastC1
506	End_Endo1	HSPG2	FGFR1	IM_MastC2
507	End_Endo1	HSPG2	FGFR1	IM_Mgl1
508	End_Endo1	HSPG2	FGFR1	IM_Mgl2
509	End_Endo1	HSPG2	FGFR1	IM_Treg
510	End_Endo1	HSPG2	FGFR1	Mes_DP/DS1
511	End_Endo1	HSPG2	FGFR1	Mes_DP/DS2
512	End_Endo1	HSPG2	FGFR1	Mes_Fibro
513	End_Endo1	HSPG2	FGFR1	Mes_Peri1
514	End_Endo1	HSPG2	FGFR1	Mes_Peri2
515	End_Endo1	HSPG2	FGFR1	Mes_SM
516	End_Endo1	HSPG2	FGFR1	SchM_DP_NCL
517	End_Endo1	HSPG2	FGFR1	SchM_MLN1
518	End_Endo1	HSPG2	FGFR1	SchM_MLN2
519	End_Endo1	HSPG2	FGFR1	SchM_MLN3
520	End_Endo1	HSPG2	FGFR1	SchM_SC
521	End_Endo1	HSPG2	FGFR3	End_Endo1
522	End_Endo1	HSPG2	FGFR3	End_Endo2
523	End_Endo1	HSPG2	FGFR3	End_Endo3
524	End_Endo1	HSPG2	FGFR3	End_Endo4
525	End_Endo1	HSPG2	FGFR3	EpD_Basal1
526	End_Endo1	HSPG2	FGFR3	EpD_Basal2
527	End_Endo1	HSPG2	FGFR3	EpD_Basal3
528	End_Endo1	HSPG2	FGFR3	EpD_Corneum
529	End_Endo1	HSPG2	FGFR3	EpD_Foli
530	End_Endo1	HSPG2	FGFR3	EpD_Granualr/spinous
531	End_Endo1	HSPG2	FGFR3	EpD_Granular
532	End_Endo1	HSPG2	FGFR3	EpD_SG
533	End_Endo1	HSPG2	FGFR3	EpD_Spinous
534	End_Endo1	HSPG2	FGFR3	IM_DC1
535	End_Endo1	HSPG2	FGFR3	IM_DC2
536	End_Endo1	HSPG2	FGFR3	IM_Mgl1
537	End_Endo1	HSPG2	FGFR3	IM_Mgl2
538	End_Endo1	HSPG2	FGFR3	Mes_Fibro
539	End_Endo1	HSPG2	FGFR3	Mes_Peri1
540	End_Endo1	HSPG2	FGFR3	Mes_Peri2
541	End_Endo1	HSPG2	FGFR3	SchM_MLN1
542	End_Endo1	HSPG2	FGFR3	SchM_MLN2
543	End_Endo1	HSPG2	FGFR3	SchM_SC
544	End_Endo1	HSPG2	LRP1	End_Endo1
545	End_Endo1	HSPG2	LRP1	End_Endo2
546	End_Endo1	HSPG2	LRP1	End_Endo4
547	End_Endo1	HSPG2	LRP1	EpD_Basal1
548	End_Endo1	HSPG2	LRP1	EpD_Basal2
549	End_Endo1	HSPG2	LRP1	EpD_Basal3
550	End_Endo1	HSPG2	LRP1	EpD_Corneum
551	End_Endo1	HSPG2	LRP1	EpD_Foli
552	End_Endo1	HSPG2	LRP1	EpD_Granualr/spinous
553	End_Endo1	HSPG2	LRP1	EpD_Granular
554	End_Endo1	HSPG2	LRP1	EpD_SG
555	End_Endo1	HSPG2	LRP1	EpD_Spinous
556	End_Endo1	HSPG2	LRP1	IM_DC1
557	End_Endo1	HSPG2	LRP1	IM_DC2
558	End_Endo1	HSPG2	LRP1	IM_Lg
559	End_Endo1	HSPG2	LRP1	IM_MastC1
560	End_Endo1	HSPG2	LRP1	IM_Mgl1
561	End_Endo1	HSPG2	LRP1	IM_Mgl2
562	End_Endo1	HSPG2	LRP1	Mes_DP/DS1
563	End_Endo1	HSPG2	LRP1	Mes_DP/DS2
564	End_Endo1	HSPG2	LRP1	Mes_Fibro
565	End_Endo1	HSPG2	LRP1	Mes_Peri1
566	End_Endo1	HSPG2	LRP1	Mes_Peri2
567	End_Endo1	HSPG2	LRP1	Mes_SM
568	End_Endo1	HSPG2	LRP1	SchM_DP_NCL
569	End_Endo1	HSPG2	LRP1	SchM_MLN1
570	End_Endo1	HSPG2	LRP1	SchM_MLN2
571	End_Endo1	HSPG2	LRP1	SchM_MLN3
572	End_Endo1	HSPG2	LRP1	SchM_SC
573	End_Endo1	HSPG2	LRP2	End_Endo1
574	End_Endo1	HSPG2	LRP2	Mes_Peri2
575	End_Endo1	HSPG2	LRP2	SchM_MLN2
576	End_Endo1	HSPG2	LRP2	SchM_MLN3
577	End_Endo1	HSPG2	LRP2	SchM_SC
578	End_Endo1	BMP2	ACVR2A	End_Endo1
579	End_Endo1	BMP2	ACVR2A	End_Endo2
580	End_Endo1	BMP2	ACVR2A	End_Endo3
581	End_Endo1	BMP2	ACVR2A	End_Endo4
582	End_Endo1	BMP2	ACVR2A	End_Lym
583	End_Endo1	BMP2	ACVR2A	EpD_Basal1
584	End_Endo1	BMP2	ACVR2A	EpD_Basal2
585	End_Endo1	BMP2	ACVR2A	EpD_Basal3
586	End_Endo1	BMP2	ACVR2A	EpD_Corneum
587	End_Endo1	BMP2	ACVR2A	EpD_Foli
588	End_Endo1	BMP2	ACVR2A	EpD_Granualr/spinous
589	End_Endo1	BMP2	ACVR2A	EpD_Granular
590	End_Endo1	BMP2	ACVR2A	EpD_SG
591	End_Endo1	BMP2	ACVR2A	EpD_Spinous
592	End_Endo1	BMP2	ACVR2A	IM_CD4+T
593	End_Endo1	BMP2	ACVR2A	IM_CD8+T
594	End_Endo1	BMP2	ACVR2A	IM_DC1
595	End_Endo1	BMP2	ACVR2A	IM_DC2
596	End_Endo1	BMP2	ACVR2A	IM_Lg
597	End_Endo1	BMP2	ACVR2A	IM_MastC1
598	End_Endo1	BMP2	ACVR2A	IM_MastC2
599	End_Endo1	BMP2	ACVR2A	IM_Mgl1
600	End_Endo1	BMP2	ACVR2A	IM_Mgl2
601	End_Endo1	BMP2	ACVR2A	IM_Treg
602	End_Endo1	BMP2	ACVR2A	Mes_DP/DS1
603	End_Endo1	BMP2	ACVR2A	Mes_DP/DS2
604	End_Endo1	BMP2	ACVR2A	Mes_Fibro
605	End_Endo1	BMP2	ACVR2A	Mes_Peri1
606	End_Endo1	BMP2	ACVR2A	Mes_Peri2
607	End_Endo1	BMP2	ACVR2A	Mes_SM
608	End_Endo1	BMP2	ACVR2A	SchM_DP_NCL
609	End_Endo1	BMP2	ACVR2A	SchM_MLN1
610	End_Endo1	BMP2	ACVR2A	SchM_MLN2
611	End_Endo1	BMP2	ACVR2A	SchM_MLN3
612	End_Endo1	BMP2	ACVR2A	SchM_SC
613	End_Endo1	BMP2	BMPR1A	End_Endo1
614	End_Endo1	BMP2	BMPR1A	End_Endo2
615	End_Endo1	BMP2	BMPR1A	End_Endo3
616	End_Endo1	BMP2	BMPR1A	End_Endo4
617	End_Endo1	BMP2	BMPR1A	End_Lym
618	End_Endo1	BMP2	BMPR1A	EpD_Basal1
619	End_Endo1	BMP2	BMPR1A	EpD_Basal2
620	End_Endo1	BMP2	BMPR1A	EpD_Basal3
621	End_Endo1	BMP2	BMPR1A	EpD_Corneum
622	End_Endo1	BMP2	BMPR1A	EpD_Foli
623	End_Endo1	BMP2	BMPR1A	EpD_Granualr/spinous
624	End_Endo1	BMP2	BMPR1A	EpD_Granular
625	End_Endo1	BMP2	BMPR1A	EpD_SG
626	End_Endo1	BMP2	BMPR1A	EpD_Spinous
627	End_Endo1	BMP2	BMPR1A	IM_CD4+T
628	End_Endo1	BMP2	BMPR1A	IM_CD8+T
629	End_Endo1	BMP2	BMPR1A	IM_DC1
630	End_Endo1	BMP2	BMPR1A	IM_DC2
631	End_Endo1	BMP2	BMPR1A	IM_Lg
632	End_Endo1	BMP2	BMPR1A	IM_MastC1
633	End_Endo1	BMP2	BMPR1A	IM_MastC2
634	End_Endo1	BMP2	BMPR1A	IM_Mgl1
635	End_Endo1	BMP2	BMPR1A	IM_Mgl2
636	End_Endo1	BMP2	BMPR1A	IM_Treg
637	End_Endo1	BMP2	BMPR1A	Mes_DP/DS1
638	End_Endo1	BMP2	BMPR1A	Mes_DP/DS2
639	End_Endo1	BMP2	BMPR1A	Mes_Fibro
640	End_Endo1	BMP2	BMPR1A	Mes_Peri1
641	End_Endo1	BMP2	BMPR1A	Mes_Peri2
642	End_Endo1	BMP2	BMPR1A	Mes_SM
643	End_Endo1	BMP2	BMPR1A	SchM_DP_NCL
644	End_Endo1	BMP2	BMPR1A	SchM_MLN1
645	End_Endo1	BMP2	BMPR1A	SchM_MLN2
646	End_Endo1	BMP2	BMPR1A	SchM_MLN3
647	End_Endo1	BMP2	BMPR1A	SchM_SC
648	End_Endo1	BMP2	ACVR1	End_Endo1
649	End_Endo1	BMP2	ACVR1	End_Endo2
650	End_Endo1	BMP2	ACVR1	End_Endo3
651	End_Endo1	BMP2	ACVR1	End_Endo4
652	End_Endo1	BMP2	ACVR1	End_Lym
653	End_Endo1	BMP2	ACVR1	EpD_Basal1
654	End_Endo1	BMP2	ACVR1	EpD_Basal2
655	End_Endo1	BMP2	ACVR1	EpD_Basal3
656	End_Endo1	BMP2	ACVR1	EpD_Corneum
657	End_Endo1	BMP2	ACVR1	EpD_Foli
658	End_Endo1	BMP2	ACVR1	EpD_Granualr/spinous
659	End_Endo1	BMP2	ACVR1	EpD_Granular
660	End_Endo1	BMP2	ACVR1	EpD_SG
661	End_Endo1	BMP2	ACVR1	EpD_Spinous
662	End_Endo1	BMP2	ACVR1	IM_CD4+T
663	End_Endo1	BMP2	ACVR1	IM_CD8+T
664	End_Endo1	BMP2	ACVR1	IM_DC1
665	End_Endo1	BMP2	ACVR1	IM_DC2
666	End_Endo1	BMP2	ACVR1	IM_Lg
667	End_Endo1	BMP2	ACVR1	IM_MastC1
668	End_Endo1	BMP2	ACVR1	IM_MastC2
669	End_Endo1	BMP2	ACVR1	IM_Mgl1
670	End_Endo1	BMP2	ACVR1	IM_Mgl2
671	End_Endo1	BMP2	ACVR1	IM_Treg
672	End_Endo1	BMP2	ACVR1	Mes_DP/DS1
673	End_Endo1	BMP2	ACVR1	Mes_DP/DS2
674	End_Endo1	BMP2	ACVR1	Mes_Fibro
675	End_Endo1	BMP2	ACVR1	Mes_Peri1
676	End_Endo1	BMP2	ACVR1	Mes_Peri2
677	End_Endo1	BMP2	ACVR1	Mes_SM
678	End_Endo1	BMP2	ACVR1	SchM_DP_NCL
679	End_Endo1	BMP2	ACVR1	SchM_MLN1
680	End_Endo1	BMP2	ACVR1	SchM_MLN2
681	End_Endo1	BMP2	ACVR1	SchM_MLN3
682	End_Endo1	BMP2	ACVR1	SchM_SC
683	End_Endo1	BMP2	RGMA	End_Endo1
684	End_Endo1	BMP2	RGMA	End_Endo3
685	End_Endo1	BMP2	RGMA	End_Endo4
686	End_Endo1	BMP2	RGMA	End_Lym
687	End_Endo1	BMP2	RGMA	EpD_Basal1
688	End_Endo1	BMP2	RGMA	EpD_Basal2
689	End_Endo1	BMP2	RGMA	EpD_Basal3
690	End_Endo1	BMP2	RGMA	EpD_Foli
691	End_Endo1	BMP2	RGMA	EpD_Granular
692	End_Endo1	BMP2	RGMA	EpD_SG
693	End_Endo1	BMP2	RGMA	IM_Treg
694	End_Endo1	BMP2	RGMA	Mes_DP/DS1
695	End_Endo1	BMP2	RGMA	Mes_DP/DS2
696	End_Endo1	BMP2	RGMA	Mes_Fibro
697	End_Endo1	BMP2	RGMA	Mes_Peri1
698	End_Endo1	BMP2	RGMA	Mes_Peri2
699	End_Endo1	BMP2	RGMA	Mes_SM
700	End_Endo1	BMP2	RGMA	SchM_DP_NCL
701	End_Endo1	BMP2	RGMA	SchM_MLN1
702	End_Endo1	BMP2	RGMA	SchM_MLN2
703	End_Endo1	BMP2	RGMA	SchM_MLN3
704	End_Endo1	BMP2	ENG	End_Endo1
705	End_Endo1	BMP2	ENG	End_Endo2
706	End_Endo1	BMP2	ENG	End_Endo3
707	End_Endo1	BMP2	ENG	End_Endo4
708	End_Endo1	BMP2	ENG	End_Lym
709	End_Endo1	BMP2	ENG	EpD_Basal1
710	End_Endo1	BMP2	ENG	EpD_Basal2
711	End_Endo1	BMP2	ENG	EpD_Basal3
712	End_Endo1	BMP2	ENG	EpD_Granualr/spinous
713	End_Endo1	BMP2	ENG	EpD_Granular
714	End_Endo1	BMP2	ENG	EpD_SG
715	End_Endo1	BMP2	ENG	EpD_Spinous
716	End_Endo1	BMP2	ENG	IM_CD4+T
717	End_Endo1	BMP2	ENG	IM_DC1
718	End_Endo1	BMP2	ENG	IM_DC2
719	End_Endo1	BMP2	ENG	IM_Lg
720	End_Endo1	BMP2	ENG	IM_MastC1
721	End_Endo1	BMP2	ENG	IM_Mgl1
722	End_Endo1	BMP2	ENG	IM_Mgl2
723	End_Endo1	BMP2	ENG	IM_Treg
724	End_Endo1	BMP2	ENG	Mes_DP/DS1
725	End_Endo1	BMP2	ENG	Mes_DP/DS2
726	End_Endo1	BMP2	ENG	Mes_Fibro
727	End_Endo1	BMP2	ENG	Mes_Peri1
728	End_Endo1	BMP2	ENG	Mes_Peri2
729	End_Endo1	BMP2	ENG	SchM_DP_NCL
730	End_Endo1	BMP2	ENG	SchM_MLN1
731	End_Endo1	BMP2	ENG	SchM_MLN2
732	End_Endo1	BMP2	ENG	SchM_MLN3
733	End_Endo1	BMP2	ENG	SchM_SC
734	End_Endo1	BMP2	FGFR1	End_Endo1
735	End_Endo1	BMP2	FGFR1	End_Endo2
736	End_Endo1	BMP2	FGFR1	End_Endo3
737	End_Endo1	BMP2	FGFR1	End_Endo4
738	End_Endo1	BMP2	FGFR1	End_Lym
739	End_Endo1	BMP2	FGFR1	EpD_Basal1
740	End_Endo1	BMP2	FGFR1	EpD_Basal2
741	End_Endo1	BMP2	FGFR1	EpD_Basal3
742	End_Endo1	BMP2	FGFR1	EpD_Corneum
743	End_Endo1	BMP2	FGFR1	EpD_Foli
744	End_Endo1	BMP2	FGFR1	EpD_Granualr/spinous
745	End_Endo1	BMP2	FGFR1	EpD_Granular
746	End_Endo1	BMP2	FGFR1	EpD_SG
747	End_Endo1	BMP2	FGFR1	IM_CD4+T
748	End_Endo1	BMP2	FGFR1	IM_CD8+T
749	End_Endo1	BMP2	FGFR1	IM_DC1
750	End_Endo1	BMP2	FGFR1	IM_DC2
751	End_Endo1	BMP2	FGFR1	IM_Lg
752	End_Endo1	BMP2	FGFR1	IM_MastC1
753	End_Endo1	BMP2	FGFR1	IM_MastC2
754	End_Endo1	BMP2	FGFR1	IM_Mgl1
755	End_Endo1	BMP2	FGFR1	IM_Mgl2
756	End_Endo1	BMP2	FGFR1	IM_Treg
757	End_Endo1	BMP2	FGFR1	Mes_DP/DS1
758	End_Endo1	BMP2	FGFR1	Mes_DP/DS2
759	End_Endo1	BMP2	FGFR1	Mes_Fibro
760	End_Endo1	BMP2	FGFR1	Mes_Peri1
761	End_Endo1	BMP2	FGFR1	Mes_Peri2
762	End_Endo1	BMP2	FGFR1	Mes_SM
763	End_Endo1	BMP2	FGFR1	SchM_DP_NCL
764	End_Endo1	BMP2	FGFR1	SchM_MLN1
765	End_Endo1	BMP2	FGFR1	SchM_MLN2
766	End_Endo1	BMP2	FGFR1	SchM_MLN3
767	End_Endo1	BMP2	FGFR1	SchM_SC
768	End_Endo1	BMP2	FGFR3	End_Endo1
769	End_Endo1	BMP2	FGFR3	End_Endo2
770	End_Endo1	BMP2	FGFR3	End_Endo3
771	End_Endo1	BMP2	FGFR3	End_Endo4
772	End_Endo1	BMP2	FGFR3	EpD_Basal1
773	End_Endo1	BMP2	FGFR3	EpD_Basal2
774	End_Endo1	BMP2	FGFR3	EpD_Basal3
775	End_Endo1	BMP2	FGFR3	EpD_Corneum
776	End_Endo1	BMP2	FGFR3	EpD_Foli
777	End_Endo1	BMP2	FGFR3	EpD_Granualr/spinous
778	End_Endo1	BMP2	FGFR3	EpD_Granular
779	End_Endo1	BMP2	FGFR3	EpD_SG
780	End_Endo1	BMP2	FGFR3	EpD_Spinous
781	End_Endo1	BMP2	FGFR3	IM_DC1
782	End_Endo1	BMP2	FGFR3	IM_DC2
783	End_Endo1	BMP2	FGFR3	IM_Mgl1
784	End_Endo1	BMP2	FGFR3	IM_Mgl2
785	End_Endo1	BMP2	FGFR3	Mes_Fibro
786	End_Endo1	BMP2	FGFR3	Mes_Peri1
787	End_Endo1	BMP2	FGFR3	Mes_Peri2
788	End_Endo1	BMP2	FGFR3	SchM_MLN1
789	End_Endo1	BMP2	FGFR3	SchM_MLN2
790	End_Endo1	BMP2	FGFR3	SchM_SC
791	End_Endo1	BMP2	BMPR1B	End_Endo1
792	End_Endo1	BMP2	BMPR1B	End_Endo3
793	End_Endo1	BMP2	BMPR1B	End_Endo4
794	End_Endo1	BMP2	BMPR1B	End_Lym
795	End_Endo1	BMP2	BMPR1B	EpD_Basal1
796	End_Endo1	BMP2	BMPR1B	EpD_Basal2
797	End_Endo1	BMP2	BMPR1B	EpD_Basal3
798	End_Endo1	BMP2	BMPR1B	EpD_Corneum
799	End_Endo1	BMP2	BMPR1B	EpD_Granualr/spinous
800	End_Endo1	BMP2	BMPR1B	EpD_Granular
801	End_Endo1	BMP2	BMPR1B	EpD_SG
802	End_Endo1	BMP2	BMPR1B	EpD_Spinous
803	End_Endo1	BMP2	BMPR1B	IM_Lg
804	End_Endo1	BMP2	BMPR1B	IM_Treg
805	End_Endo1	BMP2	BMPR1B	Mes_DP/DS1
806	End_Endo1	BMP2	BMPR1B	Mes_DP/DS2
807	End_Endo1	BMP2	BMPR1B	Mes_Fibro
808	End_Endo1	BMP2	BMPR1B	Mes_Peri1
809	End_Endo1	BMP2	BMPR1B	Mes_Peri2
810	End_Endo1	BMP2	BMPR1B	Mes_SM
811	End_Endo1	BMP2	BMPR1B	SchM_DP_NCL
812	End_Endo1	BMP2	BMPR1B	SchM_MLN1
813	End_Endo1	BMP2	BMPR1B	SchM_MLN2
814	End_Endo1	BMP2	BMPR1B	SchM_MLN3
815	End_Endo1	BMP2	BMPR1B	SchM_SC
816	End_Endo1	BMP2	ACVR2B	End_Endo1
817	End_Endo1	BMP2	ACVR2B	End_Endo3
818	End_Endo1	BMP2	ACVR2B	End_Endo4
819	End_Endo1	BMP2	ACVR2B	End_Lym
820	End_Endo1	BMP2	ACVR2B	EpD_Foli
821	End_Endo1	BMP2	ACVR2B	EpD_SG
822	End_Endo1	BMP2	ACVR2B	IM_Lg
823	End_Endo1	BMP2	ACVR2B	Mes_Peri1
824	End_Endo1	BMP2	ACVR2B	Mes_Peri2
825	End_Endo1	BMP2	ACVR2B	SchM_DP_NCL
826	End_Endo1	BMP2	ACVR2B	SchM_MLN1
827	End_Endo1	BMP2	ACVR2B	SchM_MLN2
828	End_Endo1	BMP2	ACVR2B	SchM_MLN3
829	End_Endo1	BMP2	ACVR2B	SchM_SC
830	End_Endo1	BMP2	BMPR2	End_Endo1
831	End_Endo1	BMP2	BMPR2	End_Endo2
832	End_Endo1	BMP2	BMPR2	End_Endo3
833	End_Endo1	BMP2	BMPR2	End_Endo4
834	End_Endo1	BMP2	BMPR2	End_Lym
835	End_Endo1	BMP2	BMPR2	EpD_Basal1
836	End_Endo1	BMP2	BMPR2	EpD_Basal2
837	End_Endo1	BMP2	BMPR2	EpD_Basal3
838	End_Endo1	BMP2	BMPR2	EpD_Corneum
839	End_Endo1	BMP2	BMPR2	EpD_Foli
840	End_Endo1	BMP2	BMPR2	EpD_Granualr/spinous
841	End_Endo1	BMP2	BMPR2	EpD_Granular
842	End_Endo1	BMP2	BMPR2	EpD_SG
843	End_Endo1	BMP2	BMPR2	EpD_Spinous
844	End_Endo1	BMP2	BMPR2	IM_CD4+T
845	End_Endo1	BMP2	BMPR2	IM_CD8+T
846	End_Endo1	BMP2	BMPR2	IM_DC1
847	End_Endo1	BMP2	BMPR2	IM_DC2
848	End_Endo1	BMP2	BMPR2	IM_Lg
849	End_Endo1	BMP2	BMPR2	IM_MastC1
850	End_Endo1	BMP2	BMPR2	IM_MastC2
851	End_Endo1	BMP2	BMPR2	IM_Mgl1
852	End_Endo1	BMP2	BMPR2	IM_Mgl2
853	End_Endo1	BMP2	BMPR2	IM_Treg
854	End_Endo1	BMP2	BMPR2	Mes_DP/DS1
855	End_Endo1	BMP2	BMPR2	Mes_DP/DS2
856	End_Endo1	BMP2	BMPR2	Mes_Fibro
857	End_Endo1	BMP2	BMPR2	Mes_Peri1
858	End_Endo1	BMP2	BMPR2	Mes_Peri2
859	End_Endo1	BMP2	BMPR2	Mes_SM
860	End_Endo1	BMP2	BMPR2	SchM_DP_NCL
861	End_Endo1	BMP2	BMPR2	SchM_MLN1
862	End_Endo1	BMP2	BMPR2	SchM_MLN2
863	End_Endo1	BMP2	BMPR2	SchM_MLN3
864	End_Endo1	BMP2	BMPR2	SchM_SC
865	End_Endo1	BMP2	NEO1	End_Endo1
866	End_Endo1	BMP2	NEO1	End_Endo2
867	End_Endo1	BMP2	NEO1	End_Endo3
868	End_Endo1	BMP2	NEO1	End_Endo4
869	End_Endo1	BMP2	NEO1	End_Lym
870	End_Endo1	BMP2	NEO1	EpD_Basal1
871	End_Endo1	BMP2	NEO1	EpD_Basal2
872	End_Endo1	BMP2	NEO1	EpD_Basal3
873	End_Endo1	BMP2	NEO1	EpD_Corneum
874	End_Endo1	BMP2	NEO1	EpD_Foli
875	End_Endo1	BMP2	NEO1	EpD_Granualr/spinous
876	End_Endo1	BMP2	NEO1	EpD_Granular
877	End_Endo1	BMP2	NEO1	EpD_SG
878	End_Endo1	BMP2	NEO1	EpD_Spinous
879	End_Endo1	BMP2	NEO1	IM_CD4+T
880	End_Endo1	BMP2	NEO1	IM_CD8+T
881	End_Endo1	BMP2	NEO1	IM_DC1
882	End_Endo1	BMP2	NEO1	IM_DC2
883	End_Endo1	BMP2	NEO1	IM_Lg
884	End_Endo1	BMP2	NEO1	IM_MastC1
885	End_Endo1	BMP2	NEO1	IM_MastC2
886	End_Endo1	BMP2	NEO1	Mes_DP/DS1
887	End_Endo1	BMP2	NEO1	Mes_DP/DS2
888	End_Endo1	BMP2	NEO1	Mes_Fibro
889	End_Endo1	BMP2	NEO1	Mes_Peri1
890	End_Endo1	BMP2	NEO1	Mes_Peri2
891	End_Endo1	BMP2	NEO1	Mes_SM
892	End_Endo1	BMP2	NEO1	SchM_DP_NCL
893	End_Endo1	BMP2	NEO1	SchM_MLN1
894	End_Endo1	BMP2	NEO1	SchM_MLN2
895	End_Endo1	BMP2	NEO1	SchM_MLN3
896	End_Endo1	BMP2	NEO1	SchM_SC
897	End_Endo1	BMP2	RGMB	End_Endo1
898	End_Endo1	BMP2	RGMB	End_Endo3
899	End_Endo1	BMP2	RGMB	End_Endo4
900	End_Endo1	BMP2	RGMB	End_Lym
901	End_Endo1	BMP2	RGMB	EpD_Basal1
902	End_Endo1	BMP2	RGMB	EpD_Basal2
903	End_Endo1	BMP2	RGMB	EpD_Basal3
904	End_Endo1	BMP2	RGMB	EpD_Corneum
905	End_Endo1	BMP2	RGMB	EpD_Foli
906	End_Endo1	BMP2	RGMB	EpD_Granualr/spinous
907	End_Endo1	BMP2	RGMB	EpD_Granular
908	End_Endo1	BMP2	RGMB	EpD_SG
909	End_Endo1	BMP2	RGMB	EpD_Spinous
910	End_Endo1	BMP2	RGMB	IM_CD4+T
911	End_Endo1	BMP2	RGMB	IM_DC1
912	End_Endo1	BMP2	RGMB	Mes_DP/DS1
913	End_Endo1	BMP2	RGMB	Mes_Fibro
914	End_Endo1	BMP2	RGMB	Mes_Peri1
915	End_Endo1	BMP2	RGMB	Mes_Peri2
916	End_Endo1	BMP2	RGMB	Mes_SM
917	End_Endo1	BMP2	RGMB	SchM_DP_NCL
918	End_Endo1	BMP2	RGMB	SchM_MLN1
919	End_Endo1	BMP2	RGMB	SchM_MLN2
920	End_Endo1	BMP2	RGMB	SchM_MLN3
921	End_Endo1	BMP2	RGMB	SchM_SC
922	End_Endo1	BMP2	FGFR2	End_Endo1
923	End_Endo1	BMP2	FGFR2	End_Endo2
924	End_Endo1	BMP2	FGFR2	End_Endo3
925	End_Endo1	BMP2	FGFR2	End_Endo4
926	End_Endo1	BMP2	FGFR2	End_Lym
927	End_Endo1	BMP2	FGFR2	EpD_Basal1
928	End_Endo1	BMP2	FGFR2	EpD_Basal2
929	End_Endo1	BMP2	FGFR2	EpD_Basal3
930	End_Endo1	BMP2	FGFR2	EpD_Corneum
931	End_Endo1	BMP2	FGFR2	EpD_Foli
932	End_Endo1	BMP2	FGFR2	EpD_Granualr/spinous
933	End_Endo1	BMP2	FGFR2	EpD_Granular
934	End_Endo1	BMP2	FGFR2	EpD_SG
935	End_Endo1	BMP2	FGFR2	EpD_Spinous
936	End_Endo1	BMP2	FGFR2	IM_DC1
937	End_Endo1	BMP2	FGFR2	IM_MastC1
938	End_Endo1	BMP2	FGFR2	Mes_DP/DS1
939	End_Endo1	BMP2	FGFR2	Mes_DP/DS2
940	End_Endo1	BMP2	FGFR2	Mes_Fibro
941	End_Endo1	BMP2	FGFR2	Mes_Peri1
942	End_Endo1	BMP2	FGFR2	Mes_SM
943	End_Endo1	BMP2	FGFR2	SchM_DP_NCL
944	End_Endo1	BMP2	FGFR2	SchM_MLN2
945	End_Endo1	CLDN11	ITGB1	End_Endo1
946	End_Endo1	CLDN11	ITGB1	End_Endo2
947	End_Endo1	CLDN11	ITGB1	End_Endo3
948	End_Endo1	CLDN11	ITGB1	End_Endo4
949	End_Endo1	CLDN11	ITGB1	End_Lym
950	End_Endo1	CLDN11	ITGB1	EpD_Basal1
951	End_Endo1	CLDN11	ITGB1	EpD_Basal2
952	End_Endo1	CLDN11	ITGB1	EpD_Basal3
953	End_Endo1	CLDN11	ITGB1	EpD_Corneum
954	End_Endo1	CLDN11	ITGB1	EpD_Foli
955	End_Endo1	CLDN11	ITGB1	EpD_Granualr/spinous
956	End_Endo1	CLDN11	ITGB1	EpD_Granular
957	End_Endo1	CLDN11	ITGB1	EpD_SG
958	End_Endo1	CLDN11	ITGB1	EpD_Spinous
959	End_Endo1	CLDN11	ITGB1	IM_CD4+T
960	End_Endo1	CLDN11	ITGB1	IM_CD8+T
961	End_Endo1	CLDN11	ITGB1	IM_DC1
962	End_Endo1	CLDN11	ITGB1	IM_DC2
963	End_Endo1	CLDN11	ITGB1	IM_Lg
964	End_Endo1	CLDN11	ITGB1	IM_MastC1
965	End_Endo1	CLDN11	ITGB1	IM_MastC2
966	End_Endo1	CLDN11	ITGB1	IM_Mgl1
967	End_Endo1	CLDN11	ITGB1	IM_Mgl2
968	End_Endo1	CLDN11	ITGB1	IM_Treg
969	End_Endo1	CLDN11	ITGB1	Mes_DP/DS1
970	End_Endo1	CLDN11	ITGB1	Mes_DP/DS2
971	End_Endo1	CLDN11	ITGB1	Mes_Fibro
972	End_Endo1	CLDN11	ITGB1	Mes_Peri1
973	End_Endo1	CLDN11	ITGB1	Mes_Peri2
974	End_Endo1	CLDN11	ITGB1	Mes_SM
975	End_Endo1	CLDN11	ITGB1	SchM_DP_NCL
976	End_Endo1	CLDN11	ITGB1	SchM_MLN1
977	End_Endo1	CLDN11	ITGB1	SchM_MLN2
978	End_Endo1	CLDN11	ITGB1	SchM_MLN3
979	End_Endo1	CLDN11	ITGB1	SchM_SC
980	End_Endo1	CLDN11	CLDN11	End_Endo1
981	End_Endo1	CLDN11	CLDN11	End_Endo3
982	End_Endo1	CLDN11	CLDN11	End_Endo4
983	End_Endo1	CLDN11	CLDN11	End_Lym
984	End_Endo1	CLDN11	CLDN11	Mes_DP/DS1
985	End_Endo1	CLDN11	CLDN11	Mes_Fibro
986	End_Endo1	CLDN11	CLDN11	SchM_MLN1
987	End_Endo1	CLDN11	CLDN11	SchM_SC
988	End_Endo1	PCDH1	RYR2	End_Endo1
989	End_Endo1	PCDH1	RYR2	End_Endo2
990	End_Endo1	PCDH1	RYR2	End_Endo3
991	End_Endo1	PCDH1	RYR2	End_Endo4
992	End_Endo1	PCDH1	RYR2	End_Lym
993	End_Endo1	PCDH1	RYR2	EpD_Basal1
994	End_Endo1	PCDH1	RYR2	EpD_Basal2
995	End_Endo1	PCDH1	RYR2	EpD_Basal3
996	End_Endo1	PCDH1	RYR2	EpD_Corneum
997	End_Endo1	PCDH1	RYR2	EpD_Foli
998	End_Endo1	PCDH1	RYR2	EpD_Granualr/spinous
999	End_Endo1	PCDH1	RYR2	EpD_Granular
1000	End_Endo1	PCDH1	RYR2	EpD_SG
1001	End_Endo1	PCDH1	RYR2	EpD_Spinous
1002	End_Endo1	PCDH1	RYR2	IM_CD4+T
1003	End_Endo1	PCDH1	RYR2	IM_CD8+T
1004	End_Endo1	PCDH1	RYR2	IM_DC1
1005	End_Endo1	PCDH1	RYR2	IM_DC2
1006	End_Endo1	PCDH1	RYR2	IM_Lg
1007	End_Endo1	PCDH1	RYR2	IM_MastC1
1008	End_Endo1	PCDH1	RYR2	IM_Mgl1
1009	End_Endo1	PCDH1	RYR2	IM_Treg
1010	End_Endo1	PCDH1	RYR2	Mes_DP/DS1
1011	End_Endo1	PCDH1	RYR2	Mes_DP/DS2
1012	End_Endo1	PCDH1	RYR2	Mes_Fibro
1013	End_Endo1	PCDH1	RYR2	Mes_Peri1
1014	End_Endo1	PCDH1	RYR2	Mes_Peri2
1015	End_Endo1	PCDH1	RYR2	Mes_SM
1016	End_Endo1	PCDH1	RYR2	SchM_DP_NCL
1017	End_Endo1	PCDH1	RYR2	SchM_MLN1
1018	End_Endo1	PCDH1	RYR2	SchM_MLN2
1019	End_Endo1	PCDH1	RYR2	SchM_MLN3
1020	End_Endo1	PCDH1	DERL1	End_Endo1
1021	End_Endo1	PCDH1	DERL1	End_Endo2
1022	End_Endo1	PCDH1	DERL1	End_Endo3
1023	End_Endo1	PCDH1	DERL1	End_Endo4
1024	End_Endo1	PCDH1	DERL1	End_Lym
1025	End_Endo1	PCDH1	DERL1	EpD_Basal1
1026	End_Endo1	PCDH1	DERL1	EpD_Basal2
1027	End_Endo1	PCDH1	DERL1	EpD_Basal3
1028	End_Endo1	PCDH1	DERL1	EpD_Corneum
1029	End_Endo1	PCDH1	DERL1	EpD_Foli
1030	End_Endo1	PCDH1	DERL1	EpD_Granualr/spinous
1031	End_Endo1	PCDH1	DERL1	EpD_Granular
1032	End_Endo1	PCDH1	DERL1	EpD_SG
1033	End_Endo1	PCDH1	DERL1	EpD_Spinous
1034	End_Endo1	PCDH1	DERL1	IM_CD4+T
1035	End_Endo1	PCDH1	DERL1	IM_CD8+T
1036	End_Endo1	PCDH1	DERL1	IM_DC1
1037	End_Endo1	PCDH1	DERL1	IM_DC2
1038	End_Endo1	PCDH1	DERL1	IM_Lg
1039	End_Endo1	PCDH1	DERL1	IM_MastC1
1040	End_Endo1	PCDH1	DERL1	IM_MastC2
1041	End_Endo1	PCDH1	DERL1	IM_Mgl1
1042	End_Endo1	PCDH1	DERL1	IM_Mgl2
1043	End_Endo1	PCDH1	DERL1	IM_Treg
1044	End_Endo1	PCDH1	DERL1	Mes_DP/DS1
1045	End_Endo1	PCDH1	DERL1	Mes_DP/DS2
1046	End_Endo1	PCDH1	DERL1	Mes_Fibro
1047	End_Endo1	PCDH1	DERL1	Mes_Peri1
1048	End_Endo1	PCDH1	DERL1	Mes_Peri2
1049	End_Endo1	PCDH1	DERL1	Mes_SM
1050	End_Endo1	PCDH1	DERL1	SchM_DP_NCL
1051	End_Endo1	PCDH1	DERL1	SchM_MLN1
1052	End_Endo1	PCDH1	DERL1	SchM_MLN2
1053	End_Endo1	PCDH1	DERL1	SchM_MLN3
1054	End_Endo1	PCDH1	DERL1	SchM_SC
1055	End_Endo1	PCDH1	CLCA2	End_Endo1
1056	End_Endo1	PCDH1	CLCA2	End_Endo2
1057	End_Endo1	PCDH1	CLCA2	End_Endo3
1058	End_Endo1	PCDH1	CLCA2	EpD_Basal1
1059	End_Endo1	PCDH1	CLCA2	EpD_Basal2
1060	End_Endo1	PCDH1	CLCA2	EpD_Basal3
1061	End_Endo1	PCDH1	CLCA2	EpD_Corneum
1062	End_Endo1	PCDH1	CLCA2	EpD_Foli
1063	End_Endo1	PCDH1	CLCA2	EpD_Granualr/spinous
1064	End_Endo1	PCDH1	CLCA2	EpD_Granular
1065	End_Endo1	PCDH1	CLCA2	EpD_SG
1066	End_Endo1	PCDH1	CLCA2	EpD_Spinous
1067	End_Endo1	PCDH1	CLCA2	Mes_DP/DS1
1068	End_Endo1	PCDH1	CLCA2	Mes_Fibro
1069	End_Endo1	PCDH1	CLCA2	Mes_Peri1
1070	End_Endo1	PCDH1	CLCA2	Mes_SM
1071	End_Endo1	PCDH1	CLCA2	SchM_MLN2
1072	End_Endo1	PCDH1	CLCA2	SchM_MLN3
1073	End_Endo1	PCDH1	CLCA2	SchM_SC
1074	End_Endo1	DCHS1	RYK	End_Endo1
1075	End_Endo1	DCHS1	RYK	End_Endo2
1076	End_Endo1	DCHS1	RYK	End_Endo3
1077	End_Endo1	DCHS1	RYK	End_Endo4
1078	End_Endo1	DCHS1	RYK	End_Lym
1079	End_Endo1	DCHS1	RYK	EpD_Basal1
1080	End_Endo1	DCHS1	RYK	EpD_Basal2
1081	End_Endo1	DCHS1	RYK	EpD_Basal3
1082	End_Endo1	DCHS1	RYK	EpD_Corneum
1083	End_Endo1	DCHS1	RYK	EpD_Foli
1084	End_Endo1	DCHS1	RYK	EpD_Granualr/spinous
1085	End_Endo1	DCHS1	RYK	EpD_Granular
1086	End_Endo1	DCHS1	RYK	EpD_SG
1087	End_Endo1	DCHS1	RYK	EpD_Spinous
1088	End_Endo1	DCHS1	RYK	IM_CD4+T
1089	End_Endo1	DCHS1	RYK	IM_CD8+T
1090	End_Endo1	DCHS1	RYK	IM_DC1
1091	End_Endo1	DCHS1	RYK	IM_DC2
1092	End_Endo1	DCHS1	RYK	IM_Lg
1093	End_Endo1	DCHS1	RYK	IM_MastC1
1094	End_Endo1	DCHS1	RYK	IM_MastC2
1095	End_Endo1	DCHS1	RYK	IM_Mgl1
1096	End_Endo1	DCHS1	RYK	IM_Mgl2
1097	End_Endo1	DCHS1	RYK	IM_Treg
1098	End_Endo1	DCHS1	RYK	Mes_DP/DS1
1099	End_Endo1	DCHS1	RYK	Mes_DP/DS2
1100	End_Endo1	DCHS1	RYK	Mes_Fibro
1101	End_Endo1	DCHS1	RYK	Mes_Peri1
1102	End_Endo1	DCHS1	RYK	Mes_Peri2
1103	End_Endo1	DCHS1	RYK	Mes_SM
1104	End_Endo1	DCHS1	RYK	SchM_DP_NCL
1105	End_Endo1	DCHS1	RYK	SchM_MLN1
1106	End_Endo1	DCHS1	RYK	SchM_MLN2
1107	End_Endo1	DCHS1	RYK	SchM_MLN3
1108	End_Endo1	DCHS1	RYK	SchM_SC
1109	End_Endo1	A2M	TYRO3	End_Endo1
1110	End_Endo1	A2M	TYRO3	End_Endo3
1111	End_Endo1	A2M	TYRO3	End_Endo4
1112	End_Endo1	A2M	TYRO3	EpD_Basal1
1113	End_Endo1	A2M	TYRO3	EpD_Basal2
1114	End_Endo1	A2M	TYRO3	EpD_Basal3
1115	End_Endo1	A2M	TYRO3	EpD_Corneum
1116	End_Endo1	A2M	TYRO3	EpD_Foli
1117	End_Endo1	A2M	TYRO3	EpD_Granualr/spinous
1118	End_Endo1	A2M	TYRO3	EpD_Granular
1119	End_Endo1	A2M	TYRO3	EpD_SG
1120	End_Endo1	A2M	TYRO3	EpD_Spinous
1121	End_Endo1	A2M	TYRO3	IM_Lg
1122	End_Endo1	A2M	TYRO3	Mes_DP/DS1
1123	End_Endo1	A2M	TYRO3	Mes_Fibro
1124	End_Endo1	A2M	TYRO3	SchM_MLN1
1125	End_Endo1	A2M	TYRO3	SchM_MLN2
1126	End_Endo1	A2M	TYRO3	SchM_MLN3
1127	End_Endo1	A2M	TYRO3	SchM_SC
1128	End_Endo1	A2M	LRP1	End_Endo1
1129	End_Endo1	A2M	LRP1	End_Endo2
1130	End_Endo1	A2M	LRP1	End_Endo4
1131	End_Endo1	A2M	LRP1	EpD_Basal1
1132	End_Endo1	A2M	LRP1	EpD_Basal2
1133	End_Endo1	A2M	LRP1	EpD_Basal3
1134	End_Endo1	A2M	LRP1	EpD_Corneum
1135	End_Endo1	A2M	LRP1	EpD_Foli
1136	End_Endo1	A2M	LRP1	EpD_Granualr/spinous
1137	End_Endo1	A2M	LRP1	EpD_Granular
1138	End_Endo1	A2M	LRP1	EpD_SG
1139	End_Endo1	A2M	LRP1	EpD_Spinous
1140	End_Endo1	A2M	LRP1	IM_DC1
1141	End_Endo1	A2M	LRP1	IM_DC2
1142	End_Endo1	A2M	LRP1	IM_Lg
1143	End_Endo1	A2M	LRP1	IM_MastC1
1144	End_Endo1	A2M	LRP1	IM_Mgl1
1145	End_Endo1	A2M	LRP1	IM_Mgl2
1146	End_Endo1	A2M	LRP1	Mes_DP/DS1
1147	End_Endo1	A2M	LRP1	Mes_DP/DS2
1148	End_Endo1	A2M	LRP1	Mes_Fibro
1149	End_Endo1	A2M	LRP1	Mes_Peri1
1150	End_Endo1	A2M	LRP1	Mes_Peri2
1151	End_Endo1	A2M	LRP1	Mes_SM
1152	End_Endo1	A2M	LRP1	SchM_DP_NCL
1153	End_Endo1	A2M	LRP1	SchM_MLN1
1154	End_Endo1	A2M	LRP1	SchM_MLN2
1155	End_Endo1	A2M	LRP1	SchM_MLN3
1156	End_Endo1	A2M	LRP1	SchM_SC
1157	End_Endo1	A2M	TNFRSF14	End_Endo1
1158	End_Endo1	A2M	TNFRSF14	End_Endo2
1159	End_Endo1	A2M	TNFRSF14	End_Endo3
1160	End_Endo1	A2M	TNFRSF14	End_Endo4
1161	End_Endo1	A2M	TNFRSF14	End_Lym
1162	End_Endo1	A2M	TNFRSF14	EpD_Basal1
1163	End_Endo1	A2M	TNFRSF14	EpD_Basal2
1164	End_Endo1	A2M	TNFRSF14	EpD_Basal3
1165	End_Endo1	A2M	TNFRSF14	EpD_Corneum
1166	End_Endo1	A2M	TNFRSF14	EpD_Foli
1167	End_Endo1	A2M	TNFRSF14	EpD_Granualr/spinous
1168	End_Endo1	A2M	TNFRSF14	EpD_Granular
1169	End_Endo1	A2M	TNFRSF14	EpD_SG
1170	End_Endo1	A2M	TNFRSF14	EpD_Spinous
1171	End_Endo1	A2M	TNFRSF14	IM_CD4+T
1172	End_Endo1	A2M	TNFRSF14	IM_CD8+T
1173	End_Endo1	A2M	TNFRSF14	IM_DC1
1174	End_Endo1	A2M	TNFRSF14	IM_DC2
1175	End_Endo1	A2M	TNFRSF14	IM_Lg
1176	End_Endo1	A2M	TNFRSF14	IM_MastC1
1177	End_Endo1	A2M	TNFRSF14	IM_MastC2
1178	End_Endo1	A2M	TNFRSF14	IM_Mgl1
1179	End_Endo1	A2M	TNFRSF14	IM_Mgl2
1180	End_Endo1	A2M	TNFRSF14	IM_Treg
1181	End_Endo1	A2M	TNFRSF14	Mes_DP/DS1
1182	End_Endo1	A2M	TNFRSF14	Mes_DP/DS2
1183	End_Endo1	A2M	TNFRSF14	Mes_Fibro
1184	End_Endo1	A2M	TNFRSF14	Mes_Peri1
1185	End_Endo1	A2M	TNFRSF14	Mes_Peri2
1186	End_Endo1	A2M	TNFRSF14	Mes_SM
1187	End_Endo1	A2M	TNFRSF14	SchM_DP_NCL
1188	End_Endo1	A2M	TNFRSF14	SchM_MLN1
1189	End_Endo1	A2M	TNFRSF14	SchM_MLN2
1190	End_Endo1	A2M	TNFRSF14	SchM_MLN3
1191	End_Endo1	A2M	TNFRSF14	SchM_SC
1192	End_Endo1	ADAM23	ITGA5	End_Endo1
1193	End_Endo1	ADAM23	ITGA5	End_Endo2
1194	End_Endo1	ADAM23	ITGA5	End_Endo3
1195	End_Endo1	ADAM23	ITGA5	End_Endo4
1196	End_Endo1	ADAM23	ITGA5	End_Lym
1197	End_Endo1	ADAM23	ITGA5	IM_CD4+T
1198	End_Endo1	ADAM23	ITGA5	IM_CD8+T
1199	End_Endo1	ADAM23	ITGA5	IM_DC1
1200	End_Endo1	ADAM23	ITGA5	IM_DC2
1201	End_Endo1	ADAM23	ITGA5	IM_Lg
1202	End_Endo1	ADAM23	ITGA5	IM_Mgl1
1203	End_Endo1	ADAM23	ITGA5	IM_Mgl2
1204	End_Endo1	ADAM23	ITGA5	IM_Treg
1205	End_Endo1	ADAM23	ITGA5	Mes_DP/DS1
1206	End_Endo1	ADAM23	ITGA5	Mes_DP/DS2
1207	End_Endo1	ADAM23	ITGA5	Mes_Fibro
1208	End_Endo1	ADAM23	ITGA5	Mes_Peri1
1209	End_Endo1	ADAM23	ITGA5	Mes_Peri2
1210	End_Endo1	ADAM23	ITGA5	Mes_SM
1211	End_Endo1	ADAM23	ITGA5	SchM_DP_NCL
1212	End_Endo1	ADAM23	ITGA5	SchM_MLN2
1213	End_Endo1	ADAM23	ITGB3	End_Endo1
1214	End_Endo1	ADAM23	ITGB3	End_Endo3
1215	End_Endo1	ADAM23	ITGB3	End_Endo4
1216	End_Endo1	ADAM23	ITGB3	End_Lym
1217	End_Endo1	ADAM23	ITGB3	Mes_SM
1218	End_Endo1	COL4A1	ITGA1	End_Endo1
1219	End_Endo1	COL4A1	ITGA1	End_Endo2
1220	End_Endo1	COL4A1	ITGA1	End_Endo3
1221	End_Endo1	COL4A1	ITGA1	End_Endo4
1222	End_Endo1	COL4A1	ITGA1	End_Lym
1223	End_Endo1	COL4A1	ITGA1	IM_CD8+T
1224	End_Endo1	COL4A1	ITGA1	IM_DC1
1225	End_Endo1	COL4A1	ITGA1	IM_DC2
1226	End_Endo1	COL4A1	ITGA1	Mes_DP/DS1
1227	End_Endo1	COL4A1	ITGA1	Mes_DP/DS2
1228	End_Endo1	COL4A1	ITGA1	Mes_Fibro
1229	End_Endo1	COL4A1	ITGA1	Mes_Peri1
1230	End_Endo1	COL4A1	ITGA1	Mes_Peri2
1231	End_Endo1	COL4A1	ITGA1	Mes_SM
1232	End_Endo1	COL4A1	ITGA1	SchM_MLN2
1233	End_Endo1	COL4A1	ITGA1	SchM_SC
1234	End_Endo1	COL4A1	ITGB8	End_Endo2
1235	End_Endo1	COL4A1	ITGB8	End_Endo4
1236	End_Endo1	COL4A1	ITGB8	End_Lym
1237	End_Endo1	COL4A1	ITGB8	EpD_Basal1
1238	End_Endo1	COL4A1	ITGB8	EpD_Basal2
1239	End_Endo1	COL4A1	ITGB8	EpD_Basal3
1240	End_Endo1	COL4A1	ITGB8	EpD_Corneum
1241	End_Endo1	COL4A1	ITGB8	EpD_Foli
1242	End_Endo1	COL4A1	ITGB8	EpD_Granualr/spinous
1243	End_Endo1	COL4A1	ITGB8	EpD_Granular
1244	End_Endo1	COL4A1	ITGB8	EpD_SG
1245	End_Endo1	COL4A1	ITGB8	EpD_Spinous
1246	End_Endo1	COL4A1	ITGB8	IM_CD4+T
1247	End_Endo1	COL4A1	ITGB8	IM_DC1
1248	End_Endo1	COL4A1	ITGB8	IM_DC2
1249	End_Endo1	COL4A1	ITGB8	IM_Lg
1250	End_Endo1	COL4A1	ITGB8	IM_MastC1
1251	End_Endo1	COL4A1	ITGB8	IM_Mgl1
1252	End_Endo1	COL4A1	ITGB8	IM_Treg
1253	End_Endo1	COL4A1	ITGB8	Mes_DP/DS1
1254	End_Endo1	COL4A1	ITGB8	Mes_DP/DS2
1255	End_Endo1	COL4A1	ITGB8	Mes_Fibro
1256	End_Endo1	COL4A1	ITGB8	Mes_Peri1
1257	End_Endo1	COL4A1	ITGB8	SchM_DP_NCL
1258	End_Endo1	COL4A1	ITGB8	SchM_MLN2
1259	End_Endo1	COL4A1	ITGB8	SchM_SC
1260	End_Endo1	COL4A1	NCAM1	End_Endo1
1261	End_Endo1	COL4A1	NCAM1	End_Endo3
1262	End_Endo1	COL4A1	NCAM1	End_Endo4
1263	End_Endo1	COL4A1	NCAM1	End_Lym
1264	End_Endo1	COL4A1	NCAM1	EpD_SG
1265	End_Endo1	COL4A1	NCAM1	IM_CD8+T
1266	End_Endo1	COL4A1	NCAM1	IM_DC1
1267	End_Endo1	COL4A1	NCAM1	Mes_DP/DS1
1268	End_Endo1	COL4A1	NCAM1	Mes_DP/DS2
1269	End_Endo1	COL4A1	NCAM1	Mes_Fibro
1270	End_Endo1	COL4A1	NCAM1	SchM_DP_NCL
1271	End_Endo1	COL4A1	NCAM1	SchM_MLN2
1272	End_Endo1	COL4A1	NCAM1	SchM_MLN3
1273	End_Endo1	COL4A1	NCAM1	SchM_SC
1274	End_Endo1	COL4A1	ITGB1	End_Endo1
1275	End_Endo1	COL4A1	ITGB1	End_Endo2
1276	End_Endo1	COL4A1	ITGB1	End_Endo3
1277	End_Endo1	COL4A1	ITGB1	End_Endo4
1278	End_Endo1	COL4A1	ITGB1	End_Lym
1279	End_Endo1	COL4A1	ITGB1	EpD_Basal1
1280	End_Endo1	COL4A1	ITGB1	EpD_Basal2
1281	End_Endo1	COL4A1	ITGB1	EpD_Basal3
1282	End_Endo1	COL4A1	ITGB1	EpD_Corneum
1283	End_Endo1	COL4A1	ITGB1	EpD_Foli
1284	End_Endo1	COL4A1	ITGB1	EpD_Granualr/spinous
1285	End_Endo1	COL4A1	ITGB1	EpD_Granular
1286	End_Endo1	COL4A1	ITGB1	EpD_SG
1287	End_Endo1	COL4A1	ITGB1	EpD_Spinous
1288	End_Endo1	COL4A1	ITGB1	IM_CD4+T
1289	End_Endo1	COL4A1	ITGB1	IM_CD8+T
1290	End_Endo1	COL4A1	ITGB1	IM_DC1
1291	End_Endo1	COL4A1	ITGB1	IM_DC2
1292	End_Endo1	COL4A1	ITGB1	IM_Lg
1293	End_Endo1	COL4A1	ITGB1	IM_MastC1
1294	End_Endo1	COL4A1	ITGB1	IM_MastC2
1295	End_Endo1	COL4A1	ITGB1	IM_Mgl1
1296	End_Endo1	COL4A1	ITGB1	IM_Mgl2
1297	End_Endo1	COL4A1	ITGB1	IM_Treg
1298	End_Endo1	COL4A1	ITGB1	Mes_DP/DS1
1299	End_Endo1	COL4A1	ITGB1	Mes_DP/DS2
1300	End_Endo1	COL4A1	ITGB1	Mes_Fibro
1301	End_Endo1	COL4A1	ITGB1	Mes_Peri1
1302	End_Endo1	COL4A1	ITGB1	Mes_Peri2
1303	End_Endo1	COL4A1	ITGB1	Mes_SM
1304	End_Endo1	COL4A1	ITGB1	SchM_DP_NCL
1305	End_Endo1	COL4A1	ITGB1	SchM_MLN1
1306	End_Endo1	COL4A1	ITGB1	SchM_MLN2
1307	End_Endo1	COL4A1	ITGB1	SchM_MLN3
1308	End_Endo1	COL4A1	ITGB1	SchM_SC
1309	End_Endo1	COL4A1	MAG	SchM_SC
1310	End_Endo1	LAMC2	ITGA2	End_Endo1
1311	End_Endo1	LAMC2	ITGA2	End_Endo2
1312	End_Endo1	LAMC2	ITGA2	End_Endo3
1313	End_Endo1	LAMC2	ITGA2	End_Endo4
1314	End_Endo1	LAMC2	ITGA2	End_Lym
1315	End_Endo1	LAMC2	ITGA2	EpD_Basal1
1316	End_Endo1	LAMC2	ITGA2	EpD_Basal2
1317	End_Endo1	LAMC2	ITGA2	EpD_Basal3
1318	End_Endo1	LAMC2	ITGA2	EpD_Corneum
1319	End_Endo1	LAMC2	ITGA2	EpD_Foli
1320	End_Endo1	LAMC2	ITGA2	EpD_Granualr/spinous
1321	End_Endo1	LAMC2	ITGA2	EpD_Granular
1322	End_Endo1	LAMC2	ITGA2	EpD_SG
1323	End_Endo1	LAMC2	ITGA2	EpD_Spinous
1324	End_Endo1	LAMC2	ITGA2	IM_CD4+T
1325	End_Endo1	LAMC2	ITGA2	IM_DC1
1326	End_Endo1	LAMC2	ITGA2	IM_DC2
1327	End_Endo1	LAMC2	ITGA2	IM_Lg
1328	End_Endo1	LAMC2	ITGA2	IM_MastC1
1329	End_Endo1	LAMC2	ITGA2	IM_Treg
1330	End_Endo1	LAMC2	ITGA2	Mes_Fibro
1331	End_Endo1	LAMC2	ITGA2	SchM_DP_NCL
1332	End_Endo1	LAMC2	ITGA2	SchM_MLN1
1333	End_Endo1	LAMC2	ITGA2	SchM_MLN2
1334	End_Endo1	LAMC2	ITGA2	SchM_SC
1335	End_Endo1	LAMC2	ITGA6	End_Endo1
1336	End_Endo1	LAMC2	ITGA6	End_Endo2
1337	End_Endo1	LAMC2	ITGA6	End_Endo3
1338	End_Endo1	LAMC2	ITGA6	End_Endo4
1339	End_Endo1	LAMC2	ITGA6	End_Lym
1340	End_Endo1	LAMC2	ITGA6	EpD_Basal1
1341	End_Endo1	LAMC2	ITGA6	EpD_Basal2
1342	End_Endo1	LAMC2	ITGA6	EpD_Basal3
1343	End_Endo1	LAMC2	ITGA6	EpD_Corneum
1344	End_Endo1	LAMC2	ITGA6	EpD_Foli
1345	End_Endo1	LAMC2	ITGA6	EpD_Granualr/spinous
1346	End_Endo1	LAMC2	ITGA6	EpD_Granular
1347	End_Endo1	LAMC2	ITGA6	EpD_SG
1348	End_Endo1	LAMC2	ITGA6	EpD_Spinous
1349	End_Endo1	LAMC2	ITGA6	IM_CD4+T
1350	End_Endo1	LAMC2	ITGA6	IM_CD8+T
1351	End_Endo1	LAMC2	ITGA6	IM_DC1
1352	End_Endo1	LAMC2	ITGA6	IM_DC2
1353	End_Endo1	LAMC2	ITGA6	IM_Lg
1354	End_Endo1	LAMC2	ITGA6	IM_MastC1
1355	End_Endo1	LAMC2	ITGA6	IM_Treg
1356	End_Endo1	LAMC2	ITGA6	Mes_DP/DS1
1357	End_Endo1	LAMC2	ITGA6	Mes_DP/DS2
1358	End_Endo1	LAMC2	ITGA6	Mes_Fibro
1359	End_Endo1	LAMC2	ITGA6	Mes_Peri1
1360	End_Endo1	LAMC2	ITGA6	Mes_Peri2
1361	End_Endo1	LAMC2	ITGA6	SchM_DP_NCL
1362	End_Endo1	LAMC2	ITGA6	SchM_MLN1
1363	End_Endo1	LAMC2	ITGA6	SchM_MLN2
1364	End_Endo1	LAMC2	ITGA6	SchM_MLN3
1365	End_Endo1	LAMC2	ITGA6	SchM_SC
1366	End_Endo1	LAMC2	ITGA3	End_Endo1
1367	End_Endo1	LAMC2	ITGA3	End_Endo2
1368	End_Endo1	LAMC2	ITGA3	End_Endo3
1369	End_Endo1	LAMC2	ITGA3	End_Endo4
1370	End_Endo1	LAMC2	ITGA3	End_Lym
1371	End_Endo1	LAMC2	ITGA3	EpD_Basal1
1372	End_Endo1	LAMC2	ITGA3	EpD_Basal2
1373	End_Endo1	LAMC2	ITGA3	EpD_Basal3
1374	End_Endo1	LAMC2	ITGA3	EpD_Corneum
1375	End_Endo1	LAMC2	ITGA3	EpD_Foli
1376	End_Endo1	LAMC2	ITGA3	EpD_Granualr/spinous
1377	End_Endo1	LAMC2	ITGA3	EpD_Granular
1378	End_Endo1	LAMC2	ITGA3	EpD_SG
1379	End_Endo1	LAMC2	ITGA3	EpD_Spinous
1380	End_Endo1	LAMC2	ITGA3	IM_CD8+T
1381	End_Endo1	LAMC2	ITGA3	IM_DC1
1382	End_Endo1	LAMC2	ITGA3	IM_Mgl2
1383	End_Endo1	LAMC2	ITGA3	Mes_DP/DS1
1384	End_Endo1	LAMC2	ITGA3	Mes_Peri1
1385	End_Endo1	LAMC2	ITGA3	Mes_Peri2
1386	End_Endo1	LAMC2	ITGA3	Mes_SM
1387	End_Endo1	LAMC2	ITGA3	SchM_DP_NCL
1388	End_Endo1	LAMC2	ITGA3	SchM_MLN1
1389	End_Endo1	LAMC2	ITGA3	SchM_MLN2
1390	End_Endo1	LAMC2	ITGA3	SchM_MLN3
1391	End_Endo1	LAMC2	ITGA3	SchM_SC
1392	End_Endo1	LAMC2	ITGB1	End_Endo1
1393	End_Endo1	LAMC2	ITGB1	End_Endo2
1394	End_Endo1	LAMC2	ITGB1	End_Endo3
1395	End_Endo1	LAMC2	ITGB1	End_Endo4
1396	End_Endo1	LAMC2	ITGB1	End_Lym
1397	End_Endo1	LAMC2	ITGB1	EpD_Basal1
1398	End_Endo1	LAMC2	ITGB1	EpD_Basal2
1399	End_Endo1	LAMC2	ITGB1	EpD_Basal3
1400	End_Endo1	LAMC2	ITGB1	EpD_Corneum
1401	End_Endo1	LAMC2	ITGB1	EpD_Foli
1402	End_Endo1	LAMC2	ITGB1	EpD_Granualr/spinous
1403	End_Endo1	LAMC2	ITGB1	EpD_Granular
1404	End_Endo1	LAMC2	ITGB1	EpD_SG
1405	End_Endo1	LAMC2	ITGB1	EpD_Spinous
1406	End_Endo1	LAMC2	ITGB1	IM_CD4+T
1407	End_Endo1	LAMC2	ITGB1	IM_CD8+T
1408	End_Endo1	LAMC2	ITGB1	IM_DC1
1409	End_Endo1	LAMC2	ITGB1	IM_DC2
1410	End_Endo1	LAMC2	ITGB1	IM_Lg
1411	End_Endo1	LAMC2	ITGB1	IM_MastC1
1412	End_Endo1	LAMC2	ITGB1	IM_MastC2
1413	End_Endo1	LAMC2	ITGB1	IM_Mgl1
1414	End_Endo1	LAMC2	ITGB1	IM_Mgl2
1415	End_Endo1	LAMC2	ITGB1	IM_Treg
1416	End_Endo1	LAMC2	ITGB1	Mes_DP/DS1
1417	End_Endo1	LAMC2	ITGB1	Mes_DP/DS2
1418	End_Endo1	LAMC2	ITGB1	Mes_Fibro
1419	End_Endo1	LAMC2	ITGB1	Mes_Peri1
1420	End_Endo1	LAMC2	ITGB1	Mes_Peri2
1421	End_Endo1	LAMC2	ITGB1	Mes_SM
1422	End_Endo1	LAMC2	ITGB1	SchM_DP_NCL
1423	End_Endo1	LAMC2	ITGB1	SchM_MLN1
1424	End_Endo1	LAMC2	ITGB1	SchM_MLN2
1425	End_Endo1	LAMC2	ITGB1	SchM_MLN3
1426	End_Endo1	LAMC2	ITGB1	SchM_SC
1427	End_Endo1	LAMC2	CD151	End_Endo1
1428	End_Endo1	LAMC2	CD151	End_Endo2
1429	End_Endo1	LAMC2	CD151	End_Endo3
1430	End_Endo1	LAMC2	CD151	End_Endo4
1431	End_Endo1	LAMC2	CD151	End_Lym
1432	End_Endo1	LAMC2	CD151	EpD_Basal1
1433	End_Endo1	LAMC2	CD151	EpD_Basal2
1434	End_Endo1	LAMC2	CD151	EpD_Basal3
1435	End_Endo1	LAMC2	CD151	EpD_Corneum
1436	End_Endo1	LAMC2	CD151	EpD_Foli
1437	End_Endo1	LAMC2	CD151	EpD_Granualr/spinous
1438	End_Endo1	LAMC2	CD151	EpD_Granular
1439	End_Endo1	LAMC2	CD151	EpD_SG
1440	End_Endo1	LAMC2	CD151	EpD_Spinous
1441	End_Endo1	LAMC2	CD151	IM_CD4+T
1442	End_Endo1	LAMC2	CD151	IM_CD8+T
1443	End_Endo1	LAMC2	CD151	IM_DC1
1444	End_Endo1	LAMC2	CD151	IM_DC2
1445	End_Endo1	LAMC2	CD151	IM_Lg
1446	End_Endo1	LAMC2	CD151	IM_MastC1
1447	End_Endo1	LAMC2	CD151	IM_MastC2
1448	End_Endo1	LAMC2	CD151	IM_Mgl1
1449	End_Endo1	LAMC2	CD151	IM_Mgl2
1450	End_Endo1	LAMC2	CD151	IM_Treg
1451	End_Endo1	LAMC2	CD151	Mes_DP/DS1
1452	End_Endo1	LAMC2	CD151	Mes_DP/DS2
1453	End_Endo1	LAMC2	CD151	Mes_Fibro
1454	End_Endo1	LAMC2	CD151	Mes_Peri1
1455	End_Endo1	LAMC2	CD151	Mes_Peri2
1456	End_Endo1	LAMC2	CD151	Mes_SM
1457	End_Endo1	LAMC2	CD151	SchM_DP_NCL
1458	End_Endo1	LAMC2	CD151	SchM_MLN1
1459	End_Endo1	LAMC2	CD151	SchM_MLN2
1460	End_Endo1	LAMC2	CD151	SchM_MLN3
1461	End_Endo1	LAMC2	CD151	SchM_SC
1462	End_Endo1	LAMC2	ITGB4	End_Endo1
1463	End_Endo1	LAMC2	ITGB4	End_Endo2
1464	End_Endo1	LAMC2	ITGB4	End_Endo3
1465	End_Endo1	LAMC2	ITGB4	End_Endo4
1466	End_Endo1	LAMC2	ITGB4	End_Lym
1467	End_Endo1	LAMC2	ITGB4	EpD_Basal1
1468	End_Endo1	LAMC2	ITGB4	EpD_Basal2
1469	End_Endo1	LAMC2	ITGB4	EpD_Basal3
1470	End_Endo1	LAMC2	ITGB4	EpD_Corneum
1471	End_Endo1	LAMC2	ITGB4	EpD_Foli
1472	End_Endo1	LAMC2	ITGB4	EpD_Granualr/spinous
1473	End_Endo1	LAMC2	ITGB4	EpD_Granular
1474	End_Endo1	LAMC2	ITGB4	EpD_SG
1475	End_Endo1	LAMC2	ITGB4	EpD_Spinous
1476	End_Endo1	LAMC2	ITGB4	IM_DC1
1477	End_Endo1	LAMC2	ITGB4	IM_MastC1
1478	End_Endo1	LAMC2	ITGB4	Mes_DP/DS2
1479	End_Endo1	LAMC2	ITGB4	Mes_Fibro
1480	End_Endo1	LAMC2	ITGB4	Mes_Peri1
1481	End_Endo1	LAMC2	ITGB4	SchM_DP_NCL
1482	End_Endo1	LAMC2	ITGB4	SchM_MLN1
1483	End_Endo1	LAMC2	ITGB4	SchM_MLN2
1484	End_Endo1	LAMC2	ITGB4	SchM_MLN3
1485	End_Endo1	LAMC2	ITGB4	SchM_SC
1486	End_Endo1	FGF2	SDC2	End_Endo1
1487	End_Endo1	FGF2	SDC2	End_Endo3
1488	End_Endo1	FGF2	SDC2	End_Endo4
1489	End_Endo1	FGF2	SDC2	EpD_Basal1
1490	End_Endo1	FGF2	SDC2	EpD_Basal2
1491	End_Endo1	FGF2	SDC2	EpD_Basal3
1492	End_Endo1	FGF2	SDC2	EpD_Corneum
1493	End_Endo1	FGF2	SDC2	EpD_Foli
1494	End_Endo1	FGF2	SDC2	EpD_Granular
1495	End_Endo1	FGF2	SDC2	EpD_SG
1496	End_Endo1	FGF2	SDC2	IM_DC1
1497	End_Endo1	FGF2	SDC2	IM_DC2
1498	End_Endo1	FGF2	SDC2	IM_Lg
1499	End_Endo1	FGF2	SDC2	IM_Mgl1
1500	End_Endo1	FGF2	SDC2	IM_Mgl2
1501	End_Endo1	FGF2	SDC2	Mes_DP/DS1
1502	End_Endo1	FGF2	SDC2	Mes_DP/DS2
1503	End_Endo1	FGF2	SDC2	Mes_Fibro
1504	End_Endo1	FGF2	SDC2	Mes_Peri1
1505	End_Endo1	FGF2	SDC2	Mes_Peri2
1506	End_Endo1	FGF2	SDC2	Mes_SM
1507	End_Endo1	FGF2	SDC2	SchM_MLN1
1508	End_Endo1	FGF2	SDC2	SchM_MLN2
1509	End_Endo1	FGF2	SDC2	SchM_MLN3
1510	End_Endo1	FGF2	SDC2	SchM_SC
1511	End_Endo1	FGF2	GPC4	End_Endo1
1512	End_Endo1	FGF2	GPC4	EpD_Basal2
1513	End_Endo1	FGF2	GPC4	EpD_Basal3
1514	End_Endo1	FGF2	GPC4	EpD_Foli
1515	End_Endo1	FGF2	GPC4	EpD_SG
1516	End_Endo1	FGF2	GPC4	Mes_DP/DS1
1517	End_Endo1	FGF2	GPC4	Mes_DP/DS2
1518	End_Endo1	FGF2	GPC4	Mes_Fibro
1519	End_Endo1	FGF2	GPC4	Mes_Peri1
1520	End_Endo1	FGF2	GPC4	Mes_Peri2
1521	End_Endo1	FGF2	GPC4	Mes_SM
1522	End_Endo1	FGF2	GPC4	SchM_MLN2
1523	End_Endo1	FGF2	GPC4	SchM_SC
1524	End_Endo1	FGF2	NRP1	End_Endo1
1525	End_Endo1	FGF2	NRP1	End_Endo2
1526	End_Endo1	FGF2	NRP1	End_Endo3
1527	End_Endo1	FGF2	NRP1	End_Endo4
1528	End_Endo1	FGF2	NRP1	End_Lym
1529	End_Endo1	FGF2	NRP1	EpD_Basal1
1530	End_Endo1	FGF2	NRP1	EpD_Basal2
1531	End_Endo1	FGF2	NRP1	EpD_Basal3
1532	End_Endo1	FGF2	NRP1	EpD_Corneum
1533	End_Endo1	FGF2	NRP1	EpD_Foli
1534	End_Endo1	FGF2	NRP1	EpD_Granualr/spinous
1535	End_Endo1	FGF2	NRP1	EpD_Granular
1536	End_Endo1	FGF2	NRP1	EpD_SG
1537	End_Endo1	FGF2	NRP1	EpD_Spinous
1538	End_Endo1	FGF2	NRP1	IM_DC1
1539	End_Endo1	FGF2	NRP1	IM_DC2
1540	End_Endo1	FGF2	NRP1	IM_Lg
1541	End_Endo1	FGF2	NRP1	IM_MastC1
1542	End_Endo1	FGF2	NRP1	IM_MastC2
1543	End_Endo1	FGF2	NRP1	IM_Mgl1
1544	End_Endo1	FGF2	NRP1	IM_Mgl2
1545	End_Endo1	FGF2	NRP1	IM_Treg
1546	End_Endo1	FGF2	NRP1	Mes_DP/DS1
1547	End_Endo1	FGF2	NRP1	Mes_DP/DS2
1548	End_Endo1	FGF2	NRP1	Mes_Fibro
1549	End_Endo1	FGF2	NRP1	Mes_Peri1
1550	End_Endo1	FGF2	NRP1	Mes_Peri2
1551	End_Endo1	FGF2	NRP1	Mes_SM
1552	End_Endo1	FGF2	NRP1	SchM_DP_NCL
1553	End_Endo1	FGF2	NRP1	SchM_MLN1
1554	End_Endo1	FGF2	NRP1	SchM_MLN2
1555	End_Endo1	FGF2	NRP1	SchM_SC
1556	End_Endo1	FGF2	SDC4	End_Endo1
1557	End_Endo1	FGF2	SDC4	End_Endo2
1558	End_Endo1	FGF2	SDC4	End_Endo4
1559	End_Endo1	FGF2	SDC4	End_Lym
1560	End_Endo1	FGF2	SDC4	EpD_Basal1
1561	End_Endo1	FGF2	SDC4	EpD_Basal2
1562	End_Endo1	FGF2	SDC4	EpD_Basal3
1563	End_Endo1	FGF2	SDC4	EpD_Corneum
1564	End_Endo1	FGF2	SDC4	EpD_Foli
1565	End_Endo1	FGF2	SDC4	EpD_Granualr/spinous
1566	End_Endo1	FGF2	SDC4	EpD_Granular
1567	End_Endo1	FGF2	SDC4	EpD_SG
1568	End_Endo1	FGF2	SDC4	EpD_Spinous
1569	End_Endo1	FGF2	SDC4	IM_CD4+T
1570	End_Endo1	FGF2	SDC4	IM_CD8+T
1571	End_Endo1	FGF2	SDC4	IM_DC1
1572	End_Endo1	FGF2	SDC4	IM_DC2
1573	End_Endo1	FGF2	SDC4	IM_Lg
1574	End_Endo1	FGF2	SDC4	IM_MastC1
1575	End_Endo1	FGF2	SDC4	IM_Mgl1
1576	End_Endo1	FGF2	SDC4	IM_Mgl2
1577	End_Endo1	FGF2	SDC4	IM_Treg
1578	End_Endo1	FGF2	SDC4	Mes_DP/DS1
1579	End_Endo1	FGF2	SDC4	Mes_DP/DS2
1580	End_Endo1	FGF2	SDC4	Mes_Fibro
1581	End_Endo1	FGF2	SDC4	Mes_Peri1
1582	End_Endo1	FGF2	SDC4	Mes_Peri2
1583	End_Endo1	FGF2	SDC4	Mes_SM
1584	End_Endo1	FGF2	SDC4	SchM_DP_NCL
1585	End_Endo1	FGF2	SDC4	SchM_MLN1
1586	End_Endo1	FGF2	SDC4	SchM_MLN2
1587	End_Endo1	FGF2	SDC4	SchM_MLN3
1588	End_Endo1	FGF2	SDC4	SchM_SC
1589	End_Endo1	FGF2	GPC1	End_Endo2
1590	End_Endo1	FGF2	GPC1	EpD_Basal1
1591	End_Endo1	FGF2	GPC1	EpD_Basal2
1592	End_Endo1	FGF2	GPC1	EpD_Basal3
1593	End_Endo1	FGF2	GPC1	EpD_Corneum
1594	End_Endo1	FGF2	GPC1	EpD_Foli
1595	End_Endo1	FGF2	GPC1	EpD_Granualr/spinous
1596	End_Endo1	FGF2	GPC1	EpD_Granular
1597	End_Endo1	FGF2	GPC1	EpD_SG
1598	End_Endo1	FGF2	GPC1	EpD_Spinous
1599	End_Endo1	FGF2	GPC1	Mes_DP/DS1
1600	End_Endo1	FGF2	GPC1	Mes_DP/DS2
1601	End_Endo1	FGF2	GPC1	Mes_Fibro
1602	End_Endo1	FGF2	GPC1	Mes_Peri1
1603	End_Endo1	FGF2	GPC1	Mes_Peri2
1604	End_Endo1	FGF2	GPC1	Mes_SM
1605	End_Endo1	FGF2	GPC1	SchM_DP_NCL
1606	End_Endo1	FGF2	GPC1	SchM_MLN1
1607	End_Endo1	FGF2	GPC1	SchM_MLN2
1608	End_Endo1	FGF2	GPC1	SchM_MLN3
1609	End_Endo1	FGF2	GPC1	SchM_SC
1610	End_Endo1	FGF2	CD44	End_Endo1
1611	End_Endo1	FGF2	CD44	End_Endo2
1612	End_Endo1	FGF2	CD44	End_Endo3
1613	End_Endo1	FGF2	CD44	End_Endo4
1614	End_Endo1	FGF2	CD44	End_Lym
1615	End_Endo1	FGF2	CD44	EpD_Basal1
1616	End_Endo1	FGF2	CD44	EpD_Basal2
1617	End_Endo1	FGF2	CD44	EpD_Basal3
1618	End_Endo1	FGF2	CD44	EpD_Corneum
1619	End_Endo1	FGF2	CD44	EpD_Foli
1620	End_Endo1	FGF2	CD44	EpD_Granualr/spinous
1621	End_Endo1	FGF2	CD44	EpD_Granular
1622	End_Endo1	FGF2	CD44	EpD_SG
1623	End_Endo1	FGF2	CD44	EpD_Spinous
1624	End_Endo1	FGF2	CD44	IM_CD4+T
1625	End_Endo1	FGF2	CD44	IM_CD8+T
1626	End_Endo1	FGF2	CD44	IM_DC1
1627	End_Endo1	FGF2	CD44	IM_DC2
1628	End_Endo1	FGF2	CD44	IM_Lg
1629	End_Endo1	FGF2	CD44	IM_MastC1
1630	End_Endo1	FGF2	CD44	IM_MastC2
1631	End_Endo1	FGF2	CD44	IM_Mgl1
1632	End_Endo1	FGF2	CD44	IM_Mgl2
1633	End_Endo1	FGF2	CD44	IM_Treg
1634	End_Endo1	FGF2	CD44	Mes_DP/DS1
1635	End_Endo1	FGF2	CD44	Mes_DP/DS2
1636	End_Endo1	FGF2	CD44	Mes_Fibro
1637	End_Endo1	FGF2	CD44	Mes_Peri1
1638	End_Endo1	FGF2	CD44	Mes_Peri2
1639	End_Endo1	FGF2	CD44	Mes_SM
1640	End_Endo1	FGF2	CD44	SchM_DP_NCL
1641	End_Endo1	FGF2	CD44	SchM_MLN1
1642	End_Endo1	FGF2	CD44	SchM_MLN2
1643	End_Endo1	FGF2	CD44	SchM_MLN3
1644	End_Endo1	FGF2	CD44	SchM_SC
1645	End_Endo1	FGF2	PIK3CB	End_Endo1
1646	End_Endo1	FGF2	PIK3CB	End_Endo2
1647	End_Endo1	FGF2	PIK3CB	End_Endo3
1648	End_Endo1	FGF2	PIK3CB	End_Endo4
1649	End_Endo1	FGF2	PIK3CB	End_Lym
1650	End_Endo1	FGF2	PIK3CB	EpD_Basal1
1651	End_Endo1	FGF2	PIK3CB	EpD_Basal2
1652	End_Endo1	FGF2	PIK3CB	EpD_Basal3
1653	End_Endo1	FGF2	PIK3CB	EpD_Corneum
1654	End_Endo1	FGF2	PIK3CB	EpD_Foli
1655	End_Endo1	FGF2	PIK3CB	EpD_Granualr/spinous
1656	End_Endo1	FGF2	PIK3CB	EpD_Granular
1657	End_Endo1	FGF2	PIK3CB	EpD_SG
1658	End_Endo1	FGF2	PIK3CB	EpD_Spinous
1659	End_Endo1	FGF2	PIK3CB	IM_CD4+T
1660	End_Endo1	FGF2	PIK3CB	IM_CD8+T
1661	End_Endo1	FGF2	PIK3CB	IM_DC1
1662	End_Endo1	FGF2	PIK3CB	IM_DC2
1663	End_Endo1	FGF2	PIK3CB	IM_Lg
1664	End_Endo1	FGF2	PIK3CB	IM_MastC1
1665	End_Endo1	FGF2	PIK3CB	IM_MastC2
1666	End_Endo1	FGF2	PIK3CB	IM_Mgl1
1667	End_Endo1	FGF2	PIK3CB	IM_Mgl2
1668	End_Endo1	FGF2	PIK3CB	IM_Treg
1669	End_Endo1	FGF2	PIK3CB	Mes_DP/DS1
1670	End_Endo1	FGF2	PIK3CB	Mes_DP/DS2
1671	End_Endo1	FGF2	PIK3CB	Mes_Fibro
1672	End_Endo1	FGF2	PIK3CB	Mes_Peri1
1673	End_Endo1	FGF2	PIK3CB	Mes_Peri2
1674	End_Endo1	FGF2	PIK3CB	Mes_SM
1675	End_Endo1	FGF2	PIK3CB	SchM_DP_NCL
1676	End_Endo1	FGF2	PIK3CB	SchM_MLN1
1677	End_Endo1	FGF2	PIK3CB	SchM_MLN2
1678	End_Endo1	FGF2	PIK3CB	SchM_MLN3
1679	End_Endo1	FGF2	PIK3CB	SchM_SC
1680	End_Endo1	FGF2	SDC3	End_Endo1
1681	End_Endo1	FGF2	SDC3	End_Endo3
1682	End_Endo1	FGF2	SDC3	End_Endo4
1683	End_Endo1	FGF2	SDC3	End_Lym
1684	End_Endo1	FGF2	SDC3	EpD_Basal1
1685	End_Endo1	FGF2	SDC3	EpD_Basal2
1686	End_Endo1	FGF2	SDC3	EpD_Basal3
1687	End_Endo1	FGF2	SDC3	EpD_Foli
1688	End_Endo1	FGF2	SDC3	EpD_Granular
1689	End_Endo1	FGF2	SDC3	EpD_SG
1690	End_Endo1	FGF2	SDC3	EpD_Spinous
1691	End_Endo1	FGF2	SDC3	IM_DC1
1692	End_Endo1	FGF2	SDC3	IM_DC2
1693	End_Endo1	FGF2	SDC3	IM_Mgl1
1694	End_Endo1	FGF2	SDC3	IM_Mgl2
1695	End_Endo1	FGF2	SDC3	Mes_DP/DS1
1696	End_Endo1	FGF2	SDC3	Mes_DP/DS2
1697	End_Endo1	FGF2	SDC3	Mes_Fibro
1698	End_Endo1	FGF2	SDC3	Mes_Peri1
1699	End_Endo1	FGF2	SDC3	Mes_Peri2
1700	End_Endo1	FGF2	SDC3	Mes_SM
1701	End_Endo1	FGF2	SDC3	SchM_DP_NCL
1702	End_Endo1	FGF2	SDC3	SchM_MLN1
1703	End_Endo1	FGF2	SDC3	SchM_MLN2
1704	End_Endo1	FGF2	SDC3	SchM_MLN3
1705	End_Endo1	FGF2	SDC3	SchM_SC
1706	End_Endo1	FGF2	FGFR1	End_Endo1
1707	End_Endo1	FGF2	FGFR1	End_Endo2
1708	End_Endo1	FGF2	FGFR1	End_Endo3
1709	End_Endo1	FGF2	FGFR1	End_Endo4
1710	End_Endo1	FGF2	FGFR1	End_Lym
1711	End_Endo1	FGF2	FGFR1	EpD_Basal1
1712	End_Endo1	FGF2	FGFR1	EpD_Basal2
1713	End_Endo1	FGF2	FGFR1	EpD_Basal3
1714	End_Endo1	FGF2	FGFR1	EpD_Corneum
1715	End_Endo1	FGF2	FGFR1	EpD_Foli
1716	End_Endo1	FGF2	FGFR1	EpD_Granualr/spinous
1717	End_Endo1	FGF2	FGFR1	EpD_Granular
1718	End_Endo1	FGF2	FGFR1	EpD_SG
1719	End_Endo1	FGF2	FGFR1	IM_CD4+T
1720	End_Endo1	FGF2	FGFR1	IM_CD8+T
1721	End_Endo1	FGF2	FGFR1	IM_DC1
1722	End_Endo1	FGF2	FGFR1	IM_DC2
1723	End_Endo1	FGF2	FGFR1	IM_Lg
1724	End_Endo1	FGF2	FGFR1	IM_MastC1
1725	End_Endo1	FGF2	FGFR1	IM_MastC2
1726	End_Endo1	FGF2	FGFR1	IM_Mgl1
1727	End_Endo1	FGF2	FGFR1	IM_Mgl2
1728	End_Endo1	FGF2	FGFR1	IM_Treg
1729	End_Endo1	FGF2	FGFR1	Mes_DP/DS1
1730	End_Endo1	FGF2	FGFR1	Mes_DP/DS2
1731	End_Endo1	FGF2	FGFR1	Mes_Fibro
1732	End_Endo1	FGF2	FGFR1	Mes_Peri1
1733	End_Endo1	FGF2	FGFR1	Mes_Peri2
1734	End_Endo1	FGF2	FGFR1	Mes_SM
1735	End_Endo1	FGF2	FGFR1	SchM_DP_NCL
1736	End_Endo1	FGF2	FGFR1	SchM_MLN1
1737	End_Endo1	FGF2	FGFR1	SchM_MLN2
1738	End_Endo1	FGF2	FGFR1	SchM_MLN3
1739	End_Endo1	FGF2	FGFR1	SchM_SC
1740	End_Endo1	FGF2	FGFR3	End_Endo1
1741	End_Endo1	FGF2	FGFR3	End_Endo2
1742	End_Endo1	FGF2	FGFR3	End_Endo3
1743	End_Endo1	FGF2	FGFR3	End_Endo4
1744	End_Endo1	FGF2	FGFR3	EpD_Basal1
1745	End_Endo1	FGF2	FGFR3	EpD_Basal2
1746	End_Endo1	FGF2	FGFR3	EpD_Basal3
1747	End_Endo1	FGF2	FGFR3	EpD_Corneum
1748	End_Endo1	FGF2	FGFR3	EpD_Foli
1749	End_Endo1	FGF2	FGFR3	EpD_Granualr/spinous
1750	End_Endo1	FGF2	FGFR3	EpD_Granular
1751	End_Endo1	FGF2	FGFR3	EpD_SG
1752	End_Endo1	FGF2	FGFR3	EpD_Spinous
1753	End_Endo1	FGF2	FGFR3	IM_DC1
1754	End_Endo1	FGF2	FGFR3	IM_DC2
1755	End_Endo1	FGF2	FGFR3	IM_Mgl1
1756	End_Endo1	FGF2	FGFR3	IM_Mgl2
1757	End_Endo1	FGF2	FGFR3	Mes_Fibro
1758	End_Endo1	FGF2	FGFR3	Mes_Peri1
1759	End_Endo1	FGF2	FGFR3	Mes_Peri2
1760	End_Endo1	FGF2	FGFR3	SchM_MLN1
1761	End_Endo1	FGF2	FGFR3	SchM_MLN2
1762	End_Endo1	FGF2	FGFR3	SchM_SC
1763	End_Endo1	FGF2	FGFRL1	End_Endo1
1764	End_Endo1	FGF2	FGFRL1	End_Endo4
1765	End_Endo1	FGF2	FGFRL1	EpD_Corneum
1766	End_Endo1	FGF2	FGFRL1	EpD_Foli
1767	End_Endo1	FGF2	FGFRL1	EpD_Granular
1768	End_Endo1	FGF2	FGFRL1	Mes_DP/DS2
1769	End_Endo1	FGF2	FGFRL1	Mes_Fibro
1770	End_Endo1	FGF2	FGFRL1	Mes_Peri2
1771	End_Endo1	FGF2	FGFRL1	SchM_DP_NCL
1772	End_Endo1	FGF2	FGFRL1	SchM_MLN1
1773	End_Endo1	FGF2	FGFRL1	SchM_MLN2
1774	End_Endo1	FGF2	FGFR2	End_Endo1
1775	End_Endo1	FGF2	FGFR2	End_Endo2
1776	End_Endo1	FGF2	FGFR2	End_Endo3
1777	End_Endo1	FGF2	FGFR2	End_Endo4
1778	End_Endo1	FGF2	FGFR2	End_Lym
1779	End_Endo1	FGF2	FGFR2	EpD_Basal1
1780	End_Endo1	FGF2	FGFR2	EpD_Basal2
1781	End_Endo1	FGF2	FGFR2	EpD_Basal3
1782	End_Endo1	FGF2	FGFR2	EpD_Corneum
1783	End_Endo1	FGF2	FGFR2	EpD_Foli
1784	End_Endo1	FGF2	FGFR2	EpD_Granualr/spinous
1785	End_Endo1	FGF2	FGFR2	EpD_Granular
1786	End_Endo1	FGF2	FGFR2	EpD_SG
1787	End_Endo1	FGF2	FGFR2	EpD_Spinous
1788	End_Endo1	FGF2	FGFR2	IM_DC1
1789	End_Endo1	FGF2	FGFR2	IM_MastC1
1790	End_Endo1	FGF2	FGFR2	Mes_DP/DS1
1791	End_Endo1	FGF2	FGFR2	Mes_DP/DS2
1792	End_Endo1	FGF2	FGFR2	Mes_Fibro
1793	End_Endo1	FGF2	FGFR2	Mes_Peri1
1794	End_Endo1	FGF2	FGFR2	Mes_SM
1795	End_Endo1	FGF2	FGFR2	SchM_DP_NCL
1796	End_Endo1	FGF2	FGFR2	SchM_MLN2
1797	End_Endo1	FGF2	GLG1	End_Endo1
1798	End_Endo1	FGF2	GLG1	End_Endo2
1799	End_Endo1	FGF2	GLG1	End_Endo3
1800	End_Endo1	FGF2	GLG1	End_Endo4
1801	End_Endo1	FGF2	GLG1	End_Lym
1802	End_Endo1	FGF2	GLG1	EpD_Basal1
1803	End_Endo1	FGF2	GLG1	EpD_Basal2
1804	End_Endo1	FGF2	GLG1	EpD_Basal3
1805	End_Endo1	FGF2	GLG1	EpD_Corneum
1806	End_Endo1	FGF2	GLG1	EpD_Foli
1807	End_Endo1	FGF2	GLG1	EpD_Granualr/spinous
1808	End_Endo1	FGF2	GLG1	EpD_Granular
1809	End_Endo1	FGF2	GLG1	EpD_SG
1810	End_Endo1	FGF2	GLG1	EpD_Spinous
1811	End_Endo1	FGF2	GLG1	IM_CD4+T
1812	End_Endo1	FGF2	GLG1	IM_CD8+T
1813	End_Endo1	FGF2	GLG1	IM_DC1
1814	End_Endo1	FGF2	GLG1	IM_DC2
1815	End_Endo1	FGF2	GLG1	IM_Lg
1816	End_Endo1	FGF2	GLG1	IM_MastC1
1817	End_Endo1	FGF2	GLG1	IM_Mgl1
1818	End_Endo1	FGF2	GLG1	IM_Mgl2
1819	End_Endo1	FGF2	GLG1	IM_Treg
1820	End_Endo1	FGF2	GLG1	Mes_DP/DS1
1821	End_Endo1	FGF2	GLG1	Mes_DP/DS2
1822	End_Endo1	FGF2	GLG1	Mes_Fibro
1823	End_Endo1	FGF2	GLG1	Mes_Peri1
1824	End_Endo1	FGF2	GLG1	Mes_Peri2
1825	End_Endo1	FGF2	GLG1	Mes_SM
1826	End_Endo1	FGF2	GLG1	SchM_DP_NCL
1827	End_Endo1	FGF2	GLG1	SchM_MLN1
1828	End_Endo1	FGF2	GLG1	SchM_MLN2
1829	End_Endo1	FGF2	GLG1	SchM_MLN3
1830	End_Endo1	FGF2	GLG1	SchM_SC
1831	End_Endo1	FGF2	SDC1	End_Endo2
1832	End_Endo1	FGF2	SDC1	End_Endo3
1833	End_Endo1	FGF2	SDC1	End_Endo4
1834	End_Endo1	FGF2	SDC1	EpD_Basal1
1835	End_Endo1	FGF2	SDC1	EpD_Basal2
1836	End_Endo1	FGF2	SDC1	EpD_Basal3
1837	End_Endo1	FGF2	SDC1	EpD_Corneum
1838	End_Endo1	FGF2	SDC1	EpD_Foli
1839	End_Endo1	FGF2	SDC1	EpD_Granualr/spinous
1840	End_Endo1	FGF2	SDC1	EpD_Granular
1841	End_Endo1	FGF2	SDC1	EpD_SG
1842	End_Endo1	FGF2	SDC1	EpD_Spinous
1843	End_Endo1	FGF2	SDC1	IM_DC1
1844	End_Endo1	FGF2	SDC1	IM_DC2
1845	End_Endo1	FGF2	SDC1	IM_MastC1
1846	End_Endo1	FGF2	SDC1	IM_Mgl2
1847	End_Endo1	FGF2	SDC1	Mes_DP/DS1
1848	End_Endo1	FGF2	SDC1	Mes_DP/DS2
1849	End_Endo1	FGF2	SDC1	Mes_Fibro
1850	End_Endo1	FGF2	SDC1	SchM_DP_NCL
1851	End_Endo1	FGF2	SDC1	SchM_MLN1
1852	End_Endo1	FGF2	SDC1	SchM_MLN2
1853	End_Endo1	PVR	TIGIT	IM_CD4+T
1854	End_Endo1	PVR	TIGIT	IM_CD8+T
1855	End_Endo1	PVR	TIGIT	IM_Treg
1856	End_Endo1	PVR	CDH1	End_Endo1
1857	End_Endo1	PVR	CDH1	End_Endo2
1858	End_Endo1	PVR	CDH1	End_Endo3
1859	End_Endo1	PVR	CDH1	End_Endo4
1860	End_Endo1	PVR	CDH1	EpD_Basal1
1861	End_Endo1	PVR	CDH1	EpD_Basal2
1862	End_Endo1	PVR	CDH1	EpD_Basal3
1863	End_Endo1	PVR	CDH1	EpD_Corneum
1864	End_Endo1	PVR	CDH1	EpD_Foli
1865	End_Endo1	PVR	CDH1	EpD_Granualr/spinous
1866	End_Endo1	PVR	CDH1	EpD_Granular
1867	End_Endo1	PVR	CDH1	EpD_SG
1868	End_Endo1	PVR	CDH1	EpD_Spinous
1869	End_Endo1	PVR	CDH1	IM_CD4+T
1870	End_Endo1	PVR	CDH1	IM_DC1
1871	End_Endo1	PVR	CDH1	IM_DC2
1872	End_Endo1	PVR	CDH1	IM_Lg
1873	End_Endo1	PVR	CDH1	IM_MastC1
1874	End_Endo1	PVR	CDH1	IM_MastC2
1875	End_Endo1	PVR	CDH1	IM_Mgl2
1876	End_Endo1	PVR	CDH1	IM_Treg
1877	End_Endo1	PVR	CDH1	Mes_DP/DS1
1878	End_Endo1	PVR	CDH1	Mes_DP/DS2
1879	End_Endo1	PVR	CDH1	Mes_Fibro
1880	End_Endo1	PVR	CDH1	Mes_Peri1
1881	End_Endo1	PVR	CDH1	Mes_Peri2
1882	End_Endo1	PVR	CDH1	SchM_DP_NCL
1883	End_Endo1	PVR	CDH1	SchM_MLN1
1884	End_Endo1	PVR	CDH1	SchM_MLN2
1885	End_Endo1	PVR	CDH1	SchM_MLN3
1886	End_Endo1	PVR	CDH1	SchM_SC
1887	End_Endo1	PVR	NECTIN1	End_Endo1
1888	End_Endo1	PVR	NECTIN1	End_Endo2
1889	End_Endo1	PVR	NECTIN1	End_Endo3
1890	End_Endo1	PVR	NECTIN1	End_Endo4
1891	End_Endo1	PVR	NECTIN1	End_Lym
1892	End_Endo1	PVR	NECTIN1	EpD_Basal1
1893	End_Endo1	PVR	NECTIN1	EpD_Basal2
1894	End_Endo1	PVR	NECTIN1	EpD_Basal3
1895	End_Endo1	PVR	NECTIN1	EpD_Corneum
1896	End_Endo1	PVR	NECTIN1	EpD_Foli
1897	End_Endo1	PVR	NECTIN1	EpD_Granualr/spinous
1898	End_Endo1	PVR	NECTIN1	EpD_Granular
1899	End_Endo1	PVR	NECTIN1	EpD_SG
1900	End_Endo1	PVR	NECTIN1	EpD_Spinous
1901	End_Endo1	PVR	NECTIN1	IM_CD4+T
1902	End_Endo1	PVR	NECTIN1	IM_CD8+T
1903	End_Endo1	PVR	NECTIN1	IM_DC1
1904	End_Endo1	PVR	NECTIN1	IM_DC2
1905	End_Endo1	PVR	NECTIN1	IM_Lg
1906	End_Endo1	PVR	NECTIN1	IM_Mgl1
1907	End_Endo1	PVR	NECTIN1	IM_Mgl2
1908	End_Endo1	PVR	NECTIN1	Mes_DP/DS1
1909	End_Endo1	PVR	NECTIN1	Mes_DP/DS2
1910	End_Endo1	PVR	NECTIN1	Mes_Fibro
1911	End_Endo1	PVR	NECTIN1	Mes_Peri1
1912	End_Endo1	PVR	NECTIN1	Mes_Peri2
1913	End_Endo1	PVR	NECTIN1	SchM_DP_NCL
1914	End_Endo1	PVR	NECTIN1	SchM_MLN1
1915	End_Endo1	PVR	NECTIN1	SchM_MLN2
1916	End_Endo1	PVR	NECTIN3	End_Endo1
1917	End_Endo1	PVR	NECTIN3	End_Endo2
1918	End_Endo1	PVR	NECTIN3	End_Endo3
1919	End_Endo1	PVR	NECTIN3	End_Endo4
1920	End_Endo1	PVR	NECTIN3	End_Lym
1921	End_Endo1	PVR	NECTIN3	EpD_Basal1
1922	End_Endo1	PVR	NECTIN3	EpD_Basal2
1923	End_Endo1	PVR	NECTIN3	EpD_Basal3
1924	End_Endo1	PVR	NECTIN3	EpD_Corneum
1925	End_Endo1	PVR	NECTIN3	EpD_Granualr/spinous
1926	End_Endo1	PVR	NECTIN3	EpD_Granular
1927	End_Endo1	PVR	NECTIN3	EpD_Spinous
1928	End_Endo1	PVR	NECTIN3	IM_CD4+T
1929	End_Endo1	PVR	NECTIN3	IM_CD8+T
1930	End_Endo1	PVR	NECTIN3	IM_DC1
1931	End_Endo1	PVR	NECTIN3	IM_DC2
1932	End_Endo1	PVR	NECTIN3	IM_Lg
1933	End_Endo1	PVR	NECTIN3	IM_MastC1
1934	End_Endo1	PVR	NECTIN3	IM_Treg
1935	End_Endo1	PVR	NECTIN3	Mes_DP/DS1
1936	End_Endo1	PVR	NECTIN3	Mes_DP/DS2
1937	End_Endo1	PVR	NECTIN3	Mes_Fibro
1938	End_Endo1	PVR	NECTIN3	Mes_Peri1
1939	End_Endo1	PVR	NECTIN3	Mes_Peri2
1940	End_Endo1	PVR	NECTIN3	Mes_SM
1941	End_Endo1	PVR	NECTIN3	SchM_DP_NCL
1942	End_Endo1	PVR	NECTIN3	SchM_MLN1
1943	End_Endo1	PVR	NECTIN3	SchM_MLN2
1944	End_Endo1	PVR	NECTIN3	SchM_MLN3
1945	End_Endo1	PVR	NECTIN3	SchM_SC
1946	End_Endo1	PVR	CD226	End_Lym
1947	End_Endo1	PVR	CD226	EpD_SG
1948	End_Endo1	PVR	CD226	IM_CD4+T
1949	End_Endo1	PVR	CD226	IM_CD8+T
1950	End_Endo1	PVR	CD226	IM_DC1
1951	End_Endo1	PVR	CD226	IM_DC2
1952	End_Endo1	PVR	CD226	IM_Lg
1953	End_Endo1	PVR	CD226	IM_MastC1
1954	End_Endo1	PVR	CD226	IM_Mgl1
1955	End_Endo1	PVR	CD226	IM_Mgl2
1956	End_Endo1	PVR	CD226	IM_Treg
1957	End_Endo1	PVR	TNFRSF12A	End_Endo1
1958	End_Endo1	PVR	TNFRSF12A	End_Endo2
1959	End_Endo1	PVR	TNFRSF12A	End_Endo3
1960	End_Endo1	PVR	TNFRSF12A	End_Endo4
1961	End_Endo1	PVR	TNFRSF12A	End_Lym
1962	End_Endo1	PVR	TNFRSF12A	EpD_Basal1
1963	End_Endo1	PVR	TNFRSF12A	EpD_Basal2
1964	End_Endo1	PVR	TNFRSF12A	EpD_Basal3
1965	End_Endo1	PVR	TNFRSF12A	EpD_Corneum
1966	End_Endo1	PVR	TNFRSF12A	EpD_Foli
1967	End_Endo1	PVR	TNFRSF12A	EpD_Granualr/spinous
1968	End_Endo1	PVR	TNFRSF12A	EpD_Granular
1969	End_Endo1	PVR	TNFRSF12A	EpD_SG
1970	End_Endo1	PVR	TNFRSF12A	EpD_Spinous
1971	End_Endo1	PVR	TNFRSF12A	IM_CD4+T
1972	End_Endo1	PVR	TNFRSF12A	IM_CD8+T
1973	End_Endo1	PVR	TNFRSF12A	IM_DC1
1974	End_Endo1	PVR	TNFRSF12A	IM_DC2
1975	End_Endo1	PVR	TNFRSF12A	IM_Lg
1976	End_Endo1	PVR	TNFRSF12A	IM_MastC1
1977	End_Endo1	PVR	TNFRSF12A	IM_Mgl1
1978	End_Endo1	PVR	TNFRSF12A	IM_Treg
1979	End_Endo1	PVR	TNFRSF12A	Mes_DP/DS1
1980	End_Endo1	PVR	TNFRSF12A	Mes_Fibro
1981	End_Endo1	PVR	TNFRSF12A	Mes_Peri1
1982	End_Endo1	PVR	TNFRSF12A	Mes_Peri2
1983	End_Endo1	PVR	TNFRSF12A	Mes_SM
1984	End_Endo1	PVR	TNFRSF12A	SchM_DP_NCL
1985	End_Endo1	PVR	TNFRSF12A	SchM_MLN2
1986	End_Endo1	PVR	TNFRSF12A	SchM_MLN3
1987	End_Endo1	PVR	TNFRSF12A	SchM_SC
1988	End_Endo1	FBN1	CLSTN1	End_Endo1
1989	End_Endo1	FBN1	CLSTN1	End_Endo2
1990	End_Endo1	FBN1	CLSTN1	End_Endo3
1991	End_Endo1	FBN1	CLSTN1	End_Endo4
1992	End_Endo1	FBN1	CLSTN1	End_Lym
1993	End_Endo1	FBN1	CLSTN1	EpD_Basal1
1994	End_Endo1	FBN1	CLSTN1	EpD_Basal2
1995	End_Endo1	FBN1	CLSTN1	EpD_Basal3
1996	End_Endo1	FBN1	CLSTN1	EpD_Corneum
1997	End_Endo1	FBN1	CLSTN1	EpD_Foli
1998	End_Endo1	FBN1	CLSTN1	EpD_Granualr/spinous
[truncated: 23,512 more rows]
