# Supplementary material for: Single cell transcriptional zonation of human psoriasis skin identifies an alternative immunoregulatory axis conducted by skin resident cells
Source: Cell Death Dis. 2021 May 6;12(5):450. doi: 10.1038/s41419-021-03724-6 (PMC8102483; doi:10.1038/s41419-021-03724-6)
Supplement: Supplementary file 11 — Supplementary table 7 [file 41419_2021_3724_MOESM11_ESM.xlsx]

## Sheet: Up_Ligand_to_Receptor_Clusters_
Ligand_Cluster	RecptorCluster	ActiveScore	Cutoff
EpD_Basal3	SchM_MLN2	4.75098	*
Mes_Fibro	SchM_MLN2	4.42696	*
Mes_Peri1	SchM_MLN2	4.25852	*
Mes_Peri2	SchM_MLN2	3.98034	*
EpD_Spinous	SchM_MLN2	3.93145	*
EpD_Basal2	SchM_MLN2	3.88788	*
Mes_Fibro	IM_DC1	3.88588	*
EpD_Basal3	End_Endo1	3.86632	*
Mes_Peri1	IM_DC1	3.78257	*
EpD_Spinous	End_Endo1	3.72984	*
EpD_Spinous	IM_DC1	3.67944	*
EpD_Basal3	IM_DC1	3.66972	*
Mes_Fibro	End_Endo3	3.63994	*
EpD_Basal2	End_Endo1	3.61664	*
EpD_Basal3	EpD_Granular	3.60419	*
EpD_Basal3	End_Endo3	3.57143	*
Mes_Fibro	End_Endo1	3.54156	*
Mes_Fibro	End_Endo4	3.54156	*
EpD_Spinous	EpD_SG	3.52823	*
EpD_Basal2	Mes_Peri2	3.52622	*
EpD_Basal2	SchM_DP_NCL	3.52622	*
Mes_Peri2	IM_DC1	3.51351	*
EpD_Basal3	Mes_Peri2	3.5059	*
Mes_Fibro	EpD_SG	3.49238
EpD_Spinous	End_Endo3	3.47782
Mes_Fibro	EpD_Granular	3.44319
EpD_Basal2	EpD_SG	3.4358
EpD_Spinous	Mes_Peri2	3.42742
Mes_Peri2	End_Endo1	3.41523
EpD_Basal3	End_Endo4	3.4076
EpD_Basal3	IM_Lg	3.4076
Mes_Peri1	End_Endo3	3.40681
Mes_Peri2	End_Endo4	3.39066
Mes_Peri1	End_Endo1	3.38176
EpD_Spinous	End_Endo4	3.37702
Mes_Peri1	EpD_Granular	3.35671
Mes_Fibro	Mes_Peri1	3.34481
Mes_Peri2	EpD_Granular	3.34152
EpD_Spinous	EpD_Basal2	3.32661
EpD_Spinous	EpD_Granular	3.32661
EpD_Spinous	Mes_Peri1	3.32661
Mes_Peri2	End_Endo3	3.31695
EpD_Basal3	EpD_Basal3	3.30931
Mes_Peri1	EpD_SG	3.30661
Mes_Peri1	IM_DC2	3.30661
Mes_Fibro	Mes_Peri2	3.29562
Mes_Peri2	EpD_SG	3.29238
Mes_Peri1	End_Endo4	3.28156
Mes_Peri1	IM_Lg	3.28156
EpD_Basal3	EpD_SG	3.27654
EpD_Basal3	IM_DC2	3.27654
EpD_Basal3	Mes_Peri1	3.27654
EpD_Basal2	EpD_Basal2	3.25497
EpD_Basal2	EpD_Granular	3.25497
EpD_Basal2	IM_DC1	3.25497
EpD_Basal2	Mes_DP/DS1	3.25497
Mes_Fibro	IM_DC2	3.24643
Mes_Peri2	EpD_Basal3	3.24324
EpD_Spinous	SchM_DP_NCL	3.22581
Mes_Peri2	EpD_Spinous	3.21867
Mes_Fibro	IM_Lg	3.19725
Mes_Fibro	Mes_Fibro	3.19725
EpD_Spinous	IM_DC2	3.1754
Mes_Peri2	EpD_Basal2	3.16953
Mes_Peri2	Mes_Peri1	3.16953
EpD_Basal2	End_Endo4	3.16456
EpD_Basal2	EpD_Basal3	3.16456
EpD_Basal2	EpD_Foli	3.16456
EpD_Basal2	Mes_DP/DS2	3.16456
EpD_Basal2	Mes_Peri1	3.16456
Mes_Peri1	EpD_Basal3	3.15631
EpD_Basal3	EpD_Spinous	3.14548
Mes_Peri2	EpD_Basal1	3.14496
Mes_Peri2	SchM_DP_NCL	3.14496
EpD_Spinous	EpD_Basal3	3.125
EpD_Basal3	EpD_Basal1	3.11271
Mes_Peri1	EpD_Basal1	3.10621
Mes_Fibro	EpD_Basal2	3.09887
Mes_Fibro	EpD_Basal3	3.09887
Mes_Fibro	EpD_Spinous	3.09887
Mes_Peri1	EpD_Basal2	3.08116
Mes_Peri1	EpD_Spinous	3.08116
Mes_Peri1	Mes_Peri1	3.08116
Mes_Peri1	Mes_Peri2	3.08116
EpD_Basal3	Mes_DP/DS1	3.07995
EpD_Spinous	Mes_DP/DS1	3.0746
EpD_Basal2	Mes_Fibro	3.07414
EpD_Basal2	Mes_SM	3.07414
Mes_Peri2	Mes_Peri2	3.07125
Mes_Fibro	EpD_Basal1	3.04968
EpD_Basal3	EpD_Basal2	3.04718
EpD_Basal3	Mes_Fibro	3.04718
Mes_Peri2	Mes_DP/DS1	3.04668
EpD_Spinous	IM_Lg	3.02419
EpD_Spinous	Mes_Fibro	3.02419
EpD_Basal3	EpD_Corneum	3.01442
Mes_Peri1	Mes_Fibro	3.00601
Mes_Fibro	EpD_Corneum	3.00049
Mes_Peri2	EpD_Corneum	2.99754
Mes_Peri2	EpD_Foli	2.99754
Mes_Peri2	Mes_Fibro	2.99754
EpD_Basal2	End_Endo3	2.98373
EpD_Basal2	EpD_Basal1	2.98373
EpD_Basal2	EpD_Spinous	2.98373
EpD_Basal2	SchM_MLN1	2.98373
EpD_Spinous	EpD_Basal1	2.97379
EpD_Spinous	SchM_MLN1	2.97379
Mes_Peri1	EpD_Corneum	2.95591
Mes_Fibro	EpD_Granular/spinous	2.9513
Mes_Fibro	IM_Mgl1	2.9513
Mes_Fibro	Mes_DP/DS1	2.9513
Mes_Peri1	IM_Mgl1	2.93086
Mes_Peri2	EpD_Granular/spinous	2.92383
Mes_Peri2	IM_DC2	2.92383
EpD_Spinous	EpD_Corneum	2.92339
EpD_Spinous	EpD_Spinous	2.92339
Mes_Peri2	IM_Lg	2.89926
EpD_Basal2	SchM_MLN3	2.89331
EpD_Basal2	SchM_SC	2.89331
Mes_Peri1	EpD_Foli	2.88076
Mes_Peri1	Mes_DP/DS1	2.88076
EpD_Spinous	EpD_Foli	2.87298
EpD_Basal3	SchM_DP_NCL	2.85059
EpD_Spinous	Mes_SM	2.82258
Mes_Peri1	EpD_Granular/spinous	2.80561
Mes_Peri1	SchM_DP_NCL	2.80561
EpD_Basal2	End_Lym	2.80289
EpD_Basal2	EpD_Corneum	2.80289
EpD_Basal2	IM_Lg	2.80289
Mes_Peri2	SchM_MLN1	2.77641
Mes_Peri2	SchM_SC	2.77641
EpD_Spinous	End_Lym	2.77218
EpD_Spinous	EpD_Granular/spinous	2.77218
EpD_Spinous	Mes_DP/DS2	2.77218
EpD_Basal3	EpD_Granular/spinous	2.75229
Mes_Peri2	End_Endo2	2.75184
EpD_Basal2	EpD_Granular/spinous	2.71248
Mes_Fibro	SchM_DP_NCL	2.70536
EpD_Basal3	EpD_Foli	2.654
EpD_Basal3	IM_Mgl1	2.654
EpD_Basal3	Mes_SM	2.654
Mes_Peri1	IM_Mgl2	2.63026
EpD_Basal2	IM_DC2	2.62206
Mes_Fibro	EpD_Foli	2.60698
Mes_Peri2	Mes_DP/DS2	2.60442
Mes_Peri2	End_Lym	2.57985
Mes_Peri1	SchM_SC	2.53006
Mes_Fibro	Mes_SM	2.50861
Mes_Fibro	SchM_MLN1	2.50861
Mes_Peri2	IM_Mgl1	2.50614
Mes_Peri2	Mes_SM	2.50614
Mes_Peri1	Mes_DP/DS2	2.50501
EpD_Spinous	SchM_MLN3	2.46976
Mes_Fibro	IM_Mgl2	2.45942
Mes_Fibro	Mes_DP/DS2	2.45942
Mes_Fibro	SchM_SC	2.45942
Mes_Peri1	SchM_MLN1	2.45491
EpD_Basal2	IM_MastC1	2.44123
Mes_Peri2	SchM_MLN3	2.43243
EpD_Basal3	IM_Mgl2	2.42464
EpD_Basal3	Mes_DP/DS2	2.42464
EpD_Spinous	IM_Mgl1	2.41935
Mes_Peri1	Mes_SM	2.40481
EpD_Spinous	End_Endo2	2.36895
EpD_Spinous	IM_MastC1	2.36895
Mes_Peri2	IM_Mgl2	2.35872
Mes_Peri1	End_Endo2	2.35471
Mes_Peri1	End_Lym	2.32966
Mes_Peri1	IM_CD4+T	2.32966
Mes_Peri1	IM_CD8+T	2.32966
EpD_Basal3	IM_CD4+T	2.32634
EpD_Basal3	SchM_MLN1	2.32634
Mes_Peri1	IM_Treg	2.30461
Mes_Fibro	End_Endo2	2.26267
Mes_Fibro	IM_CD8+T	2.26267
EpD_Basal3	IM_Treg	2.26081
EpD_Basal2	IM_Mgl1	2.2604
EpD_Basal2	IM_Mgl2	2.2604
Mes_Fibro	End_Lym	2.21348
EpD_Basal3	End_Lym	2.19528
EpD_Basal2	End_Endo2	2.16998
Mes_Peri1	IM_MastC1	2.15431
Mes_Peri1	SchM_MLN3	2.12926
EpD_Spinous	IM_Mgl2	2.11694
Mes_Peri2	IM_MastC1	2.11302
EpD_Basal3	SchM_MLN3	2.09699
Mes_Peri2	IM_CD8+T	2.08845
Mes_Fibro	IM_Treg	2.06591
EpD_Basal3	IM_CD8+T	2.06422
Mes_Peri2	IM_CD4+T	2.03931
EpD_Basal3	SchM_SC	2.03145
Mes_Fibro	IM_CD4+T	2.01672
Mes_Peri2	IM_Treg	2.01474
Mes_Fibro	SchM_MLN3	1.96754
EpD_Basal3	End_Endo2	1.96592
EpD_Spinous	IM_CD8+T	1.96573
EpD_Spinous	SchM_SC	1.91532
Mes_Fibro	IM_MastC1	1.86916
EpD_Basal3	IM_MastC1	1.86763
EpD_Spinous	IM_Treg	1.86492
EpD_Basal2	IM_Treg	1.80832
EpD_Spinous	IM_CD4+T	1.76411
EpD_Basal2	IM_CD4+T	1.7179
EpD_Basal2	IM_CD8+T	1.62749
Mes_Peri1	IM_MastC2	1.32766
EpD_Basal2	IM_MastC2	1.26582
Mes_Peri2	IM_MastC2	1.25307
Mes_Fibro	IM_MastC2	1.18052
EpD_Spinous	IM_MastC2	1.15927
EpD_Basal3	IM_MastC2	1.08126
